# Supplementary material for: Genome-wide identification of RNA editing in seven porcine tissues by matched DNA and RNA high-throughput sequencing
Source: J Anim Sci Biotechnol. 2019 Mar 13;10:24. doi: 10.1186/s40104-019-0326-9 (PMC6415349; doi:10.1186/s40104-019-0326-9)
Supplement: Supplementary file 2 — Table S1. Primers used in the Sanger sequencing. (XLSX 135 kb) [file 40104_2019_326_MOESM2_ESM.xlsx]

## Sheet: Sheet1
Table S1. Primers used in the Sanger sequencing
Position	DNA Primer	Product Length	RNA Primer	Product Length
chr5:52623390	CCTCCATATTCTTAGTGCCTCC CTCCAATTAGACCCCTAGCCT	262	CCTCCATATTCTTAGTGCCTCC CTCCAATTAGACCCCTAGCCT	262
chr14:132262906	GCTCTTCCAAATCCATGTTATT GCTATTCTGCCTGACCACC	427	GCTCTTCCAAATCCATGTTATT GCTATTCTGCCTGACCACC	427
chr17:6261806	ACACGACAGCCACAGCAGTAT AGCATTTCTTGCCTTCTTCATC	219	ACACGACAGCCACAGCAGTAT AGCATTTCTTGCCTTCTTCATC	219
chr17:6261824	ACACGACAGCCACAGCAGTAT AGCATTTCTTGCCTTCTTCATC	219	ACACGACAGCCACAGCAGTAT AGCATTTCTTGCCTTCTTCATC	219
chr17:6261840	ACACGACAGCCACAGCAGTAT AGCATTTCTTGCCTTCTTCATC	219	ACACGACAGCCACAGCAGTAT AGCATTTCTTGCCTTCTTCATC	219
chr17:6261856	ACACGACAGCCACAGCAGTAT AGCATTTCTTGCCTTCTTCATC	219	ACACGACAGCCACAGCAGTAT AGCATTTCTTGCCTTCTTCATC	219
chr17:6261857	ACACGACAGCCACAGCAGTAT AGCATTTCTTGCCTTCTTCATC	219	ACACGACAGCCACAGCAGTAT AGCATTTCTTGCCTTCTTCATC	219
chr17:6261888	ACACGACAGCCACAGCAGTAT AGCATTTCTTGCCTTCTTCATC	219	ACACGACAGCCACAGCAGTAT AGCATTTCTTGCCTTCTTCATC	219
chr3:61262528	GGATCTGTTCTGCGTCTG ACCTCTTCCTCCTTAGTTTCT	474	GGATCTGTTCTGCGTCTG ACCTCTTCCTCCTTAGTTTCT	474
chr3:61262321	GGATCTGTTCTGCGTCTG ACCTCTTCCTCCTTAGTTTCT	474	GGATCTGTTCTGCGTCTG ACCTCTTCCTCCTTAGTTTCT	474
chr3:61262448	GGATCTGTTCTGCGTCTG ACCTCTTCCTCCTTAGTTTCT	474	GGATCTGTTCTGCGTCTG ACCTCTTCCTCCTTAGTTTCT	474
chr3:61262465	GGATCTGTTCTGCGTCTG ACCTCTTCCTCCTTAGTTTCT	474	GGATCTGTTCTGCGTCTG ACCTCTTCCTCCTTAGTTTCT	474
chr3:61262570	GGATCTGTTCTGCGTCTG ACCTCTTCCTCCTTAGTTTCT	474	GGATCTGTTCTGCGTCTG ACCTCTTCCTCCTTAGTTTCT	474
chr3:68134486	GTCATCACAGGGTCTTTCTTGG CGTCACTGGGGAGGCAAC	213	TGGTGGTGATCGCACATG TGCCTGGTAACTGGCTGAA	406
chr13:202665909	AAACACCAAGTTATGGGAGC CCACTGTGCCGTGAAGGA	303	AAACACCAAGTTATGGGAGC CCACTGTGCCGTGAAGGA	303
chr3:68134475	GTCATCACAGGGTCTTTCTTGG CGTCACTGGGGAGGCAAC	213	TGGTGGTGATCGCACATG TGCCTGGTAACTGGCTGAA	406
chr2:56338857	ATTTGGCATTGTATTTATCG GGAGTTCTTAGCCCTTTCA	264	ATTTGGCATTGTATTTATCG GGAGTTCTTAGCCCTTTCA	264
chr9:94803968	ATTTTAACAGGTTGGAACTAGA GACAGAGCCACGGAAGAA	428	TTCCGAAACAGAGCAGAC AGAGCACCACCTCCTTGA	404
chr2:56338854	ATTTGGCATTGTATTTATCG GGAGTTCTTAGCCCTTTCA	264	ATTTGGCATTGTATTTATCG GGAGTTCTTAGCCCTTTCA	264
chr2:121372260	ATGTGCTGCTATCAAAGGTCC AAGGTGAAGGGCAGGATTT	241	GTCAGCAGTTATTTCCAGAAGG TCACCAGAGCAAGGTAAGTCAT	322
chr9:94803967	ATTTTAACAGGTTGGAACTAGA GACAGAGCCACGGAAGAA	428	TTCCGAAACAGAGCAGAC AGAGCACCACCTCCTTGA	404
chr12:57978187	GTGGAGGACCAAATACGA TTTTCTTGCTTAGGTTTACG	209	CAGTGGAGGACCAAATACG GCTTCAAGTTCAGCATGAGT	299
chr14:57789397	ACAGTACACCACAGGGAACC CTTGGAATGCACGAGACAG	351	AGGACACCATCAACCTGCTA TGAGGCTGCTGCCACAT	404
chr15:115266662	TGAAATAGTCCTGGTGCTACAA GAAGAACTTCCAAATTCTGCTC	246	CAGTTCGATCAGTTGTTCCC CTGCCTTGTCTTTCGCTTC	219
chr15:117800650	TCAGCATCAGAAGCCACC CCAGTCAGTAGTCAGCAAAAT	108	TCAACCCAGACCAGAAGA TTGGCTGAAGAACAGAGTG	339
chr2:56339400	TTGCCAGAAGGATTACAGAGG GGTGCCATACGACAGCATAGT	148	TTGCCAGAAGGATTACAGAGG GGTGCCATACGACAGCATAGT	148
chr2:56339439	TTGCCAGAAGGATTACAGAGG GGTGCCATACGACAGCATAGT	148	TTGCCAGAAGGATTACAGAGG GGTGCCATACGACAGCATAGT	148
chr3:759380	CAGCGACAACGCCACCAC CCCACGATTGCTAAACAACTCT	438	TGAAGTGTCTCCGTGACAATAA TCAAATCTCCAAAGCCCAGT	132
chr3:68134507	GTCATCACAGGGTCTTTCTTGG CGTCACTGGGGAGGCAAC	213	TGGTGGTGATCGCACATG TGCCTGGTAACTGGCTGAA	406
chr3:68134536	GTCATCACAGGGTCTTTCTTGG CGTCACTGGGGAGGCAAC	213	TGGTGGTGATCGCACATG TGCCTGGTAACTGGCTGAA	406
chr3:68134549	GTCATCACAGGGTCTTTCTTGG CGTCACTGGGGAGGCAAC	213	TGGTGGTGATCGCACATG TGCCTGGTAACTGGCTGAA	406
chr14:78112507	AGTTTGCTTTGGTATTGACA AATAGGGCACTGTGGTCTT	366	TTTCCATGCAGGACAACA TCAAAATCTAAAGGTCTCAAGT	190
chr15:115266664	TGAAATAGTCCTGGTGCTACAA GAAGAACTTCCAAATTCTGCTC	246	CAGTTCGATCAGTTGTTCCC CTGCCTTGTCTTTCGCTTC	219
chr16:80309456	GTCTGGCACTGCTGGTCC TCCCTTCCTTTGGTTTGG	515	CGCAGACAGGCGAGAACA GGCACCAGGTGAAAAGGAA	122
chr7:102789364	AGCATCAAAGCCCACAAA GGAACTCCAGAAAGCGAAT	342	CCACGCTCTTCCTACCTC GACAAATATCAGCCCCTAAA	279
chr7:102789365	AGCATCAAAGCCCACAAA GGAACTCCAGAAAGCGAAT	343	CCACGCTCTTCCTACCTC GACAAATATCAGCCCCTAAA	280
chr1:3656278	AAATGTGGTGGAAAAGCACCG AAATGTGGTGGAAAAGCACCG	441	AAATGTGGTGGAAAAGCACCG AAATGTGGTGGAAAAGCACCG	441
chr1:3656302	AAATGTGGTGGAAAAGCACCG AAATGTGGTGGAAAAGCACCG	441	AAATGTGGTGGAAAAGCACCG AAATGTGGTGGAAAAGCACCG	441
chr1:3656326	AAATGTGGTGGAAAAGCACCG AAATGTGGTGGAAAAGCACCG	441	AAATGTGGTGGAAAAGCACCG AAATGTGGTGGAAAAGCACCG	441
chr1:3656327	AAATGTGGTGGAAAAGCACCG AAATGTGGTGGAAAAGCACCG	441	AAATGTGGTGGAAAAGCACCG AAATGTGGTGGAAAAGCACCG	441
chr1:3656343	AAATGTGGTGGAAAAGCACCG AAATGTGGTGGAAAAGCACCG	441	AAATGTGGTGGAAAAGCACCG AAATGTGGTGGAAAAGCACCG	441
chr1:3656357	AAATGTGGTGGAAAAGCACCG AAATGTGGTGGAAAAGCACCG	441	AAATGTGGTGGAAAAGCACCG AAATGTGGTGGAAAAGCACCG	441
chr1:74974740	TGCTGCAGTAAAGAATGAGCTA AAGGATTCCTACCTCAATGGTACA	270	TGCTGCAGTAAAGAATGAGCTA AAGGATTCCTACCTCAATGGTACA	270
chr1:74974741	TGCTGCAGTAAAGAATGAGCTA AAGGATTCCTACCTCAATGGTACA	271	TGCTGCAGTAAAGAATGAGCTA AAGGATTCCTACCTCAATGGTACA	271
chr1:74974742	TGCTGCAGTAAAGAATGAGCTA AAGGATTCCTACCTCAATGGTACA	272	TGCTGCAGTAAAGAATGAGCTA AAGGATTCCTACCTCAATGGTACA	272
chr1:74974759	TGCTGCAGTAAAGAATGAGCTA AAGGATTCCTACCTCAATGGTACA	272	TGCTGCAGTAAAGAATGAGCTA AAGGATTCCTACCTCAATGGTACA	272
chr4:139812426	TTGTTTTCTTTCTTGCCATTAC TCCAGGGGTTTGCTTTTG	318	TTGTTTTCTTTCTTGCCATTAC TCCAGGGGTTTGCTTTTG	318
chr6:63454626	CACGCACTGCTAAATCCTG TGTGGTGGTTCAGTGGAAA	249	CACGCACTGCTAAATCCTG TGTGGTGGTTCAGTGGAAA	249
chr7:56873362	TCATTTTGCCATTTGTTTTCTC CTTCCCTGCTCCATCCCT	466	TCATTTTGCCATTTGTTTTCTC CTTCCCTGCTCCATCCCT	466
chr10:16010132	TGTTAGTTTTCTCCAATACGC GGTTCAGCAGACAAGCATC	239	TGTTAGTTTTCTCCAATACGC GGTTCAGCAGACAAGCATC	239
chr10:16010141	TGTTAGTTTTCTCCAATACGC GGTTCAGCAGACAAGCATC	239	TGTTAGTTTTCTCCAATACGC GGTTCAGCAGACAAGCATC	239
chr1:94550110	TGATTATCATATTGCTAACACC TTCGATCCCTAACCCAGA	259	TGATTATCATATTGCTAACACC TTCGATCCCTAACCCAGA	259
chr1:146599239	CTGCTCAAAAGCTGAGGGA GATACTGGGTTGTCAAGATGGA	282	AGATACTGGGTTGTCAAGATGG GGGATTGCGAATAAGGCT	184
chr1:146599244	CTGCTCAAAAGCTGAGGGA GATACTGGGTTGTCAAGATGGA	282	AGATACTGGGTTGTCAAGATGG GGGATTGCGAATAAGGCT	184
chr1:146599300	CTGCTCAAAAGCTGAGGGA GATACTGGGTTGTCAAGATGGA	282	AGATACTGGGTTGTCAAGATGG GGGATTGCGAATAAGGCT	184
chr6:97022824	GTCCTGACAACTATCCCAAATG CAAACCAATGCGAATCCA	473	CAAACCAATGCGAATCCA AGCAATGTCATGCCTCCC	241
chrX:69086894	TATAGTATAGTCCGAGGTCAGG CATCAACATCGTTATTCAGG	447	CTTCCCCATCAACATCGT TGAAGAATCATCTGGCATC	337
chr6:97022784	GTCCTGACAACTATCCCAAATG CAAACCAATGCGAATCCA	473	CAAACCAATGCGAATCCA AGCAATGTCATGCCTCCC	241
chrX:69596091	CCCACTTCCTCTTCTCCC TGGTCCTTGATAATTGCCTA	553	CGAAACTAAGTTCACTGGC TTGTGCTTTATTATTCTCCTG	308
chr6:97022757	GTCCTGACAACTATCCCAAATG CAAACCAATGCGAATCCA	473	CAAACCAATGCGAATCCA AGCAATGTCATGCCTCCC	241
chr6:97022798	GTCCTGACAACTATCCCAAATG CAAACCAATGCGAATCCA	473	CAAACCAATGCGAATCCA AGCAATGTCATGCCTCCC	241
chr6:97022841	GTCCTGACAACTATCCCAAATG CAAACCAATGCGAATCCA	473	CAAACCAATGCGAATCCA AGCAATGTCATGCCTCCC	241
chrX:69596070	CCCACTTCCTCTTCTCCC TGGTCCTTGATAATTGCCTA	553	CGAAACTAAGTTCACTGGC TTGTGCTTTATTATTCTCCTG	308
chrX:69596145	CCCACTTCCTCTTCTCCC TGGTCCTTGATAATTGCCTA	553	CGAAACTAAGTTCACTGGC TTGTGCTTTATTATTCTCCTG	308
