# Supplementary material for: Genome-wide identification of RNA editing in seven porcine tissues by matched DNA and RNA high-throughput sequencing
Source: J Anim Sci Biotechnol. 2019 Mar 13;10:24. doi: 10.1186/s40104-019-0326-9 (PMC6415349; doi:10.1186/s40104-019-0326-9)
Supplement: Supplementary file 3 — Table S2. RNA editing sites identified in this study. (XLSX 6798 kb) [file 40104_2019_326_MOESM3_ESM.xlsx]

## Sheet: Brain1
Chromosome	Coordinate	Strand	Gbase	EditType	DNA_baseCount[A,C,G,T]	RNA_baseCount[A,C,G,T];P_value
1	265885	-	T	A->G	0,0,0,13	0,7,0,1;6.20206844e-20*
1	265886	-	T	A->G	0,0,0,12	0,7,0,0;8.36731255e-21*
1	265916	-	T	A->G	0,0,0,17	0,6,0,2;1.59643170e-16*
1	265923	-	T	A->G	0,0,0,16	0,3,0,5;6.81477820e-08*
1	3746630	+	A	A->G	14,0,0,0	1,0,3,0;5.82512164e-09*
1	4719244	+	A	A->G	11,0,0,0	3,0,3,0;2.59993990e-08*
1	6379406	-	T	A->G	0,0,0,22	0,12,0,124;4.85973338e-16*
1	8778416	+	A	A->C	11,0,0,0	3,6,0,0;4.62816777e-16*
1	8903682	-	T	A->G	0,0,0,19	0,3,0,4;4.37764798e-08*
1	9423967	-	T	A->G	0,0,0,16	0,3,0,4;4.37764798e-08*
1	10895985	-	T	A->G	0,0,0,12	0,6,0,9;1.73073972e-14*
1	10896665	-	T	A->G	0,0,0,15	0,3,0,13;6.06468926e-07*
1	10896684	-	T	A->G	0,0,0,11	0,4,0,9;1.29937697e-09*
1	10896986	-	T	A->G	0,0,0,10	0,3,0,6;9.96569721e-08*
1	10897731	-	T	A->G	0,0,0,16	0,3,0,9;2.48095346e-07*
1	10897740	-	T	A->G	0,0,0,15	0,3,0,9;2.48095346e-07*
1	10897743	-	T	A->G	0,0,0,14	0,3,0,11;4.00619130e-07*
1	10898435	-	T	A->G	0,0,0,16	0,3,0,7;1.39679293e-07*
1	10898443	-	T	A->G	0,0,0,12	0,4,0,5;2.48690277e-10*
1	10898453	-	T	A->G	0,0,0,12	0,9,0,0;1.16436108e-26*
1	10898603	-	T	A->G	0,0,0,14	0,6,0,7;5.91774692e-15*
1	10898661	-	T	A->G	0,0,0,12	0,7,0,0;8.36731255e-21*
1	10898670	-	T	A->G	0,0,0,11	0,6,0,2;1.59643170e-16*
1	10898678	-	T	A->G	0,0,0,14	0,3,0,3;2.59993990e-08*
1	10898679	-	T	A->G	0,0,0,12	0,7,0,0;8.36731255e-21*
1	10899316	-	T	A->G	0,0,0,14	0,6,0,3;4.62816777e-16*
1	10899335	-	T	A->G	0,0,0,11	0,3,0,6;9.96569721e-08*
1	10899355	-	T	A->G	0,0,0,14	0,6,0,2;1.59643170e-16*
1	10899387	-	T	A->G	0,0,0,10	0,4,0,5;2.48690277e-10*
1	10899661	-	T	A->G	0,0,0,13	0,5,0,5;7.17340856e-13*
1	10899669	-	T	A->G	0,0,0,13	0,7,0,2;2.65966142e-19*
1	10899693	-	T	A->G	0,0,0,11	0,3,0,11;4.00619130e-07*
1	10904119	-	T	A->G	0,0,0,10	0,3,0,5;6.81477820e-08*
1	10905919	-	T	A->G	0,0,0,20	0,3,0,2;1.36093152e-08*
1	10905946	-	T	A->G	0,0,0,20	0,6,0,3;4.62816777e-16*
1	11892144	+	G	G->A	0,0,24,0	7,0,114,0;1.19568879e-10*
1	13634499	-	T	A->G	0,0,0,23	0,3,0,0;1.62500000e-09*
1	16117868	-	T	A->G	0,0,0,20	0,10,0,40;7.64005271e-20*
1	16117881	-	T	A->G	0,0,0,24	0,32,0,11;2.30704003e-85*
1	16118628	-	T	A->G	0,0,0,16	0,11,0,50;8.94664104e-16*
1	16119028	-	T	A->G	0,0,0,18	0,28,0,28;2.42190797e-67*
1	16119033	-	T	A->G	0,0,0,17	0,5,0,52;5.83830559e-09*
1	16502495	+	A	A->G	17,0,0,0	0,0,4,0;2.56442035e-12*
1	16502504	+	A	A->G	15,0,0,0	1,0,4,0;1.16918643e-11*
1	17265701	-	T	A->G	0,0,0,12	0,3,0,3;2.59993990e-08*
1	18476289	+	A	A->G	12,0,0,0	9,0,4,0;1.29937697e-09*
1	18476298	+	A	A->G	12,0,0,0	6,0,9,0;4.87111696e-23*
1	18476307	+	A	A->G	11,0,0,0	7,0,5,0;2.15878090e-12*
1	18640302	+	A	A->G	16,0,0,0	34,0,5,0;1.03648452e-09*
1	18640359	+	A	A->G	16,0,0,0	41,0,4,0;1.68400792e-07*
1	18640397	+	A	A->G	17,0,0,0	30,0,13,0;4.85973338e-16*
1	18640596	+	A	A->G	17,0,0,0	17,0,3,0;1.20243503e-06*
1	18640598	+	A	A->G	17,0,0,0	11,0,8,0;4.85973338e-16*
1	18640621	+	A	A->G	11,0,0,0	14,0,7,0;4.85973338e-16*
1	18640717	+	A	A->G	11,0,0,0	31,0,4,0;6.36514963e-08*
1	18733884	+	A	A->G	23,0,0,0	0,0,36,0;4.99095477e-107*
1	18733885	+	G	G->A	0,0,25,0	35,0,0,0;4.89261084e-104*
1	20576095	-	T	A->G	0,0,0,14	0,3,0,0;1.62500000e-09*
1	21152258	+	A	A->G	10,0,0,0	1,0,5,0;2.01838441e-14*
1	21152262	+	A	A->G	12,0,0,0	1,0,4,0;1.16918643e-11*
1	21159665	+	A	A->G	12,0,0,0	0,0,4,0;2.56442035e-12*
1	23568658	+	A	A->G	13,0,0,0	136,0,10,0;3.78492051e-15*
1	24159476	-	T	A->G	0,0,0,12	0,3,0,0;1.62500000e-09*
1	24827448	+	A	A->G	12,0,0,0	0,0,3,0;1.62500000e-09*
1	25588727	-	T	A->G	0,0,0,12	0,3,0,6;9.96569721e-08*
1	29209688	-	T	A->G	0,0,0,17	0,5,0,63;1.41452668e-08*
1	31298039	-	C	G->T	0,14,0,0	8,66,0,0;4.69300173e-14*
1	31414562	+	A	A->G	17,0,0,0	0,0,3,0;1.62500000e-09*
1	32125252	+	A	A->G	14,0,0,0	1,0,3,0;5.82512164e-09*
1	32125283	+	A	A->G	11,0,0,0	3,0,3,0;2.59993990e-08*
1	32125294	+	A	A->G	10,0,0,0	2,0,4,0;3.31642656e-11*
1	32125301	+	A	A->G	11,0,0,0	1,0,4,0;1.16918643e-11*
1	33136902	+	A	A->G	12,0,0,0	0,0,5,0;3.63011696e-15*
1	33136917	+	A	A->G	13,0,0,0	0,0,6,0;6.46614583e-18*
1	33248098	+	G	G->A	0,0,11,0	4,0,2,0;3.31642656e-11*
1	34434163	-	T	A->G	0,0,0,10	0,3,0,11;4.00619130e-07*
1	34434201	-	T	A->G	0,0,0,10	0,3,0,13;6.06468926e-07*
1	34434703	-	T	A->G	0,0,0,11	0,4,0,5;2.48690277e-10*
1	34435102	-	T	A->G	0,0,0,25	0,4,0,11;2.17414212e-09*
1	34435616	-	T	A->G	0,0,0,27	0,6,0,7;5.91774692e-15*
1	34435617	-	T	A->G	0,0,0,24	0,9,0,7;1.07429315e-22*
1	34436936	-	T	A->G	0,0,0,11	0,4,0,4;1.42743414e-10*
1	34436943	-	T	A->G	0,0,0,15	0,3,0,4;4.37764798e-08*
1	34436944	-	T	A->G	0,0,0,14	0,3,0,4;4.37764798e-08*
1	34436977	-	T	A->G	0,0,0,15	0,4,0,4;1.42743414e-10*
1	34437013	-	T	A->G	0,0,0,15	0,4,0,4;1.42743414e-10*
1	34473064	+	A	A->G	13,0,0,0	4,0,6,0;9.01378290e-16*
1	34473131	+	A	A->G	11,0,0,0	12,0,4,0;2.86961069e-09*
1	34930135	-	T	A->G	0,0,0,19	0,4,0,13;3.72212398e-09*
1	38669946	+	A	A->G	19,0,0,0	0,0,3,0;1.62500000e-09*
1	39468190	+	A	A->G	18,0,0,0	23,0,5,0;1.95226040e-10*
1	39468197	+	A	A->G	18,0,0,0	29,0,3,0;5.01228727e-06*
1	39468214	+	A	A->G	15,0,0,0	29,0,4,0;4.99934176e-08*
1	39468226	+	A	A->G	19,0,0,0	32,0,5,0;8.00189945e-10*
1	39468238	+	A	A->G	16,0,0,0	42,0,3,0;1.39397397e-05*
1	39468274	+	A	A->G	13,0,0,0	56,0,7,0;1.47002485e-12*
1	39468292	+	A	A->G	13,0,0,0	50,0,5,0;5.23062524e-09*
1	39468310	+	A	A->G	15,0,0,0	60,0,5,0;1.12852253e-08*
1	39468323	+	A	A->G	15,0,0,0	46,0,13,0;4.85973338e-16*
1	39468348	+	A	A->G	16,0,0,0	64,0,4,0;8.39617934e-07*
1	39468371	+	A	A->G	12,0,0,0	52,0,8,0;8.65459049e-15*
1	39473454	+	A	A->G	15,0,0,0	23,0,30,0;2.15490943e-74*
1	39473461	+	A	A->G	14,0,0,0	44,0,6,0;3.38571614e-11*
1	39473462	+	A	A->G	14,0,0,0	44,0,4,0;2.15967874e-07*
1	39473474	+	A	A->G	14,0,0,0	51,0,3,0;2.39656594e-05*
1	39474116	+	A	A->G	11,0,0,0	29,0,3,0;5.01228727e-06*
1	39474135	+	A	A->G	13,0,0,0	21,0,6,0;8.27163108e-13*
1	40781290	-	T	A->G	0,0,0,11	0,4,0,47;2.73006997e-07*
1	40781430	-	T	A->G	0,0,0,14	0,16,0,45;8.94664104e-16*
1	40781490	-	T	A->G	0,0,0,19	0,4,0,52;3.94248514e-07*
1	40781491	-	T	A->G	0,0,0,19	0,5,0,53;6.38003031e-09*
1	40781497	-	T	A->G	0,0,0,20	0,5,0,54;6.93044688e-09*
1	40781504	-	T	A->G	0,0,0,19	0,5,0,52;5.83830559e-09*
1	40781507	-	T	A->G	0,0,0,18	0,18,0,39;4.85973338e-16*
1	40781509	-	T	A->G	0,0,0,17	0,20,0,37;4.85973338e-16*
1	40781604	-	T	A->G	0,0,0,14	0,9,0,40;1.25107691e-17*
1	42862729	-	C	G->A	0,13,0,1	0,1,0,3;5.82512164e-09*
1	43184311	-	T	A->G	0,0,0,19	0,3,0,1;5.82512164e-09*
1	43910944	-	C	G->A	0,24,0,0	0,79,0,5;3.73772781e-08*
1	45774886	+	A	A->G	13,0,0,0	0,0,3,0;1.62500000e-09*
1	45821681	+	A	A->G	15,0,0,0	15,0,6,0;1.64445740e-13*
1	45822908	+	A	A->G	12,0,0,0	9,0,3,0;2.48095346e-07*
1	49630003	+	G	G->A	0,0,18,0	3,0,29,0;5.01228727e-06*
1	54869183	-	T	A->G	0,0,0,25	0,3,0,0;1.62500000e-09*
1	55169265	-	T	A->G	0,0,0,12	0,3,0,4;4.37764798e-08*
1	55176626	-	T	A->G	0,0,0,20	0,4,0,0;2.56442035e-12*
1	55355399	+	A	A->G	17,0,0,0	5,0,4,0;2.48690277e-10*
1	55355426	+	A	A->G	18,0,0,0	3,0,4,0;7.37686465e-11*
1	57010813	+	A	A->G	15,0,0,0	7,0,3,0;1.39679293e-07*
1	57664878	+	C	C->A	0,17,0,0	15,29,0,0;3.43903877e-33*
1	57703228	-	T	A->G	0,0,0,16	0,3,0,3;2.59993990e-08*
1	58480329	+	A	A->G	11,0,0,0	0,0,4,0;2.56442035e-12*
1	58480354	+	A	A->G	10,0,0,0	0,0,3,0;1.62500000e-09*
1	58583177	+	C	C->A	0,13,0,0	14,117,0,0;8.94664104e-16*
1	59275405	+	C	C->T	0,13,0,1	0,115,0,9;4.18644614e-14*
1	60948471	-	T	A->G	0,0,0,14	0,5,0,0;3.63011696e-15*
1	61057089	-	T	A->G	0,0,0,19	0,3,0,2;1.36093152e-08*
1	61060081	-	C	G->A	0,16,0,0	0,49,0,3;2.14240131e-05*
1	62581398	+	A	A->G	22,0,0,0	1,0,3,0;5.82512164e-09*
1	62586380	-	T	A->G	0,0,0,23	0,3,0,0;1.62500000e-09*
1	63804245	+	G	G->A	0,0,14,0	26,0,17,0;1.31473611e-65*
1	63938340	-	T	A->G	0,0,0,14	0,3,0,0;1.62500000e-09*
1	64114302	-	T	A->G	0,0,0,14	0,5,0,5;7.17340856e-13*
1	64114387	-	T	A->G	0,0,0,12	0,3,0,9;2.48095346e-07*
1	64114441	-	T	A->G	0,0,0,16	0,5,0,2;6.63346700e-14*
1	64115983	-	T	A->G	0,0,0,11	0,4,0,34;8.72948893e-08*
1	64619826	-	T	A->G	0,0,0,11	0,3,0,0;1.62500000e-09*
1	69719710	+	A	A->T	12,0,0,1	37,0,0,8;8.94664104e-16*
1	69719770	+	C	C->T	0,13,0,1	0,77,0,17;4.85973338e-16*
1	69719877	+	G	G->A	1,0,14,0	23,0,84,0;4.85973338e-16*
1	69719947	+	C	C->G	0,16,1,0	0,43,61,0;2.35103886e-152*
1	71786483	+	G	G->A	0,0,17,0	6,0,110,0;4.26255969e-09*
1	74975867	+	A	A->G	17,0,0,0	8,0,3,0;1.88844749e-07*
1	74976120	+	A	A->G	14,0,0,0	5,0,3,0;6.81477820e-08*
1	74979696	+	A	A->G	11,0,0,0	6,0,4,0;4.03916880e-10*
1	74980245	+	A	A->G	12,0,0,0	7,0,3,0;1.39679293e-07*
1	74980578	+	A	A->G	10,0,0,0	4,0,5,0;3.66519519e-13*
1	75140646	+	A	A->G	16,0,0,0	7,0,4,0;6.21401827e-10*
1	75141622	+	A	A->G	13,0,0,0	79,0,34,0;2.69186046e-72*
1	75141625	+	A	A->G	13,0,0,0	94,0,14,0;4.85973338e-16*
1	75141626	+	A	A->G	13,0,0,0	85,0,19,0;4.67846989e-36*
1	75141646	+	A	A->G	10,0,0,0	81,0,6,0;8.87213739e-10*
1	75141908	+	A	A->G	16,0,0,0	48,0,6,0;5.42836320e-11*
1	75141932	+	A	A->G	17,0,0,0	64,0,5,0;1.44827785e-08*
1	75141939	+	A	A->G	18,0,0,0	56,0,17,0;4.85973338e-16*
1	75141956	+	A	A->G	19,0,0,0	70,0,10,0;4.85973338e-16*
1	75141957	+	A	A->G	19,0,0,0	71,0,10,0;1.11105600e-17*
1	75141980	+	A	A->G	18,0,0,0	24,0,58,0;2.34207537e-152*
1	75141985	+	A	A->G	16,0,0,0	72,0,10,0;4.85973338e-16*
1	75142017	+	A	A->G	17,0,0,0	66,0,10,0;6.01665359e-18*
1	75142038	+	A	A->G	15,0,0,0	71,0,6,0;4.31007428e-10*
1	75142666	+	A	A->G	23,0,0,0	53,0,3,0;2.67106509e-05*
1	75142740	+	A	A->G	15,0,0,0	58,0,4,0;5.85763642e-07*
1	75142741	+	A	A->G	14,0,0,0	55,0,3,0;2.96520795e-05*
1	75142779	+	A	A->G	15,0,0,0	63,0,5,0;1.41452668e-08*
1	75142784	+	A	A->G	13,0,0,0	67,0,5,0;1.79340274e-08*
1	75143261	+	A	A->G	13,0,0,0	45,0,3,0;1.68873409e-05*
1	75143455	+	A	A->G	13,0,0,0	51,0,7,0;8.20594239e-13*
1	75143698	+	A	A->G	24,0,0,0	100,0,12,0;4.85973338e-16*
1	75143729	+	A	A->G	17,0,0,0	55,0,28,0;2.85155951e-61*
1	75143755	+	A	A->G	14,0,0,0	91,0,8,0;4.57944430e-13*
1	75143799	+	A	A->G	15,0,0,0	32,0,57,0;9.86672986e-146*
1	75143801	+	A	A->G	14,0,0,0	76,0,9,0;1.73240143e-15*
1	75143812	+	A	A->G	16,0,0,0	68,0,14,0;4.85973338e-16*
1	75143814	+	A	A->G	17,0,0,0	52,0,35,0;4.85973338e-16*
1	75143852	+	A	A->G	16,0,0,0	46,0,42,0;1.07850479e-99*
1	75143855	+	A	A->G	14,0,0,0	80,0,5,0;3.96751609e-08*
1	75143859	+	A	A->G	17,0,0,0	32,0,61,0;6.46157783e-157*
1	75143861	+	A	A->G	17,0,0,0	56,0,38,0;4.85973338e-16*
1	75143879	+	A	A->G	12,0,0,0	82,0,7,0;1.48964073e-11*
1	75143884	+	A	A->G	12,0,0,0	41,0,44,0;1.50382239e-106*
1	75143896	+	A	A->G	16,0,0,0	67,0,12,0;4.34769309e-22*
1	77407763	+	A	A->G	17,0,0,0	6,0,13,0;4.28078534e-34*
1	77407776	+	A	A->G	17,0,0,0	4,0,8,0;4.26731992e-21*
1	77427380	+	A	A->G	10,0,0,0	0,0,6,0;6.46614583e-18*
1	77428487	+	A	A->G	10,0,0,0	2,0,10,0;8.14845213e-28*
1	77439947	+	A	A->G	17,0,0,0	3,0,7,0;8.63263762e-19*
1	77439964	+	A	A->G	18,0,0,0	2,0,9,0;5.96583347e-25*
1	77440005	+	A	A->G	15,0,0,0	3,0,8,0;1.46321742e-21*
1	77441867	+	A	A->G	20,0,0,0	5,0,4,0;2.48690277e-10*
1	77441930	+	A	A->G	10,0,0,0	2,0,10,0;8.14845213e-28*
1	77441948	+	A	A->G	13,0,0,0	6,0,3,0;9.96569721e-08*
1	77441957	+	A	A->G	12,0,0,0	3,0,9,0;2.32070900e-24*
1	80037814	-	T	A->G	0,0,0,15	0,3,0,2;1.36093152e-08*
1	82271874	+	G	G->A	0,0,14,0	6,0,55,0;1.10871788e-10*
1	82522860	-	T	A->G	0,0,0,11	0,5,0,3;1.68428267e-13*
1	82522888	-	T	A->G	0,0,0,16	0,3,0,7;1.39679293e-07*
1	82523137	-	T	A->G	0,0,0,14	0,3,0,0;1.62500000e-09*
1	83410712	-	C	G->A	0,32,0,0	0,56,0,8;1.51157353e-14*
1	83581423	-	T	A->G	0,0,0,16	0,3,0,0;1.62500000e-09*
1	84070118	+	C	C->A	1,20,0,0	7,89,0,0;2.53801453e-11*
1	84259119	+	A	A->G	11,0,0,0	0,0,5,0;3.63011696e-15*
1	84259128	+	A	A->G	12,0,0,0	1,0,3,0;5.82512164e-09*
1	84262250	+	A	A->G	18,0,0,0	5,0,3,0;6.81477820e-08*
1	84262287	+	A	A->G	18,0,0,0	6,0,3,0;9.96569721e-08*
1	84264446	+	A	A->G	20,0,0,0	1,0,3,0;5.82512164e-09*
1	86666164	-	T	A->G	0,0,0,10	0,3,0,8;1.88844749e-07*
1	86672564	-	T	A->G	0,0,0,20	0,3,0,13;6.06468926e-07*
1	86674306	-	T	A->G	0,0,0,13	0,5,0,12;1.42336450e-11*
1	86677706	-	T	A->G	0,0,0,12	0,3,0,9;2.48095346e-07*
1	86677736	-	T	A->G	0,0,0,13	0,4,0,6;4.03916880e-10*
1	86720230	-	T	A->G	0,0,0,11	0,4,0,9;1.29937697e-09*
1	86966906	+	A	A->G	17,0,0,0	3,0,3,0;2.59993990e-08*
1	86983342	+	A	A->G	30,0,0,0	3,0,3,0;2.59993990e-08*
1	87029818	+	A	A->G	18,0,0,0	3,0,3,0;2.59993990e-08*
1	87029870	+	A	A->G	11,0,0,0	3,0,3,0;2.59993990e-08*
1	87036394	+	A	A->G	10,0,1,0	19,0,7,0;1.73240143e-15*
1	87185239	-	T	A->G	0,0,0,14	0,3,0,0;1.62500000e-09*
1	89855132	+	C	C->T	0,13,0,0	0,225,0,19;9.45656125e-29*
1	89857068	+	G	G->A	0,0,17,0	10,0,182,0;4.15552992e-14*
1	91835394	-	T	A->G	0,0,0,14	0,3,0,23;2.67147111e-06*
1	91835399	-	G	C->T	1,0,15,0	26,0,4,0;9.48040398e-73*
1	91835407	-	T	A->G	0,0,0,16	0,4,0,23;2.32259205e-08*
1	91835462	-	T	A->G	0,0,0,19	0,4,0,17;8.51458705e-09*
1	91835463	-	T	A->G	0,0,0,19	0,3,0,17;1.20243503e-06*
1	93241530	+	A	A->G	19,0,0,0	11,0,3,0;4.00619130e-07*
1	93241571	+	A	A->G	15,0,0,0	10,0,4,0;1.79550236e-09*
1	93241924	+	A	A->G	14,0,0,0	18,0,3,0;1.39339658e-06*
1	93241932	+	A	A->G	17,0,0,0	18,0,3,0;1.39339658e-06*
1	93242473	+	A	A->G	12,0,0,0	16,0,4,0;6.92845722e-09*
1	93242481	+	A	A->G	14,0,0,0	18,0,3,0;1.39339658e-06*
1	93242522	+	A	A->G	12,0,0,0	15,0,6,0;1.64445740e-13*
1	93242570	+	A	A->G	12,0,0,0	19,0,5,0;8.79960081e-11*
1	93244641	+	A	A->G	11,0,0,0	11,0,4,0;2.17414212e-09*
1	93245481	+	A	A->G	15,0,0,0	34,0,5,0;1.03648452e-09*
1	93245517	+	A	A->G	14,0,0,0	20,0,5,0;1.09393859e-10*
1	93245524	+	A	A->G	15,0,0,0	19,0,5,0;8.79960081e-11*
1	93245537	+	A	A->G	14,0,0,0	10,0,13,0;1.68277926e-32*
1	93245618	+	A	A->G	11,0,0,0	8,0,7,0;3.92102082e-17*
1	93245639	+	A	A->G	12,0,0,0	9,0,6,0;1.73073972e-14*
1	93245667	+	A	A->G	23,0,0,0	14,0,3,0;7.31364965e-07*
1	95110897	+	C	C->T	0,18,0,0	0,22,0,3;2.37123567e-06*
1	96297857	-	T	A->G	0,0,0,13	0,3,0,0;1.62500000e-09*
1	96867237	+	A	A->G	20,0,0,0	0,0,3,0;1.62500000e-09*
1	100990761	-	T	A->G	0,0,0,13	0,3,0,12;4.96350096e-07*
1	100990764	-	T	A->G	0,0,0,13	0,4,0,12;2.86961069e-09*
1	100990773	-	T	A->G	0,0,0,13	0,11,0,4;1.78671153e-29*
1	100990844	-	T	A->G	0,0,0,20	0,9,0,6;4.87111696e-23*
1	100991081	-	T	A->G	0,0,0,14	0,5,0,1;2.01838441e-14*
1	101167902	-	T	A->G	0,0,0,15	0,10,0,13;1.14216185e-23*
1	101182138	-	T	A->G	0,0,0,12	0,4,0,7;6.21401827e-10*
1	103294785	-	T	A->G	0,0,0,25	0,3,0,20;1.83770534e-06*
1	103294799	-	T	A->G	0,1,0,25	0,5,0,17;5.66872112e-11*
1	103294816	-	T	A->G	0,1,0,20	0,5,0,15;3.37113520e-11*
1	103294864	-	T	A->G	0,0,0,19	0,3,0,10;3.18208170e-07*
1	105556331	-	T	A->G	0,0,0,11	0,7,0,16;8.94664104e-16*
1	105556342	-	T	A->G	0,0,0,11	0,3,0,20;1.83770534e-06*
1	105556361	-	T	A->G	0,0,0,11	0,5,0,19;8.79960081e-11*
1	105556362	-	T	A->G	0,0,0,11	0,6,0,18;3.85532113e-13*
1	105556407	-	T	A->G	0,0,0,15	0,3,0,20;1.83770534e-06*
1	105556410	-	T	A->G	0,0,0,14	0,6,0,19;5.04722277e-13*
1	105556429	-	T	A->G	0,0,0,13	0,4,0,22;1.98709926e-08*
1	106527330	-	T	A->G	0,0,0,11	0,6,0,108;3.84141753e-09*
1	106527366	-	T	A->G	0,0,0,19	0,8,0,100;9.16630915e-13*
1	106527379	-	T	A->G	0,0,0,19	0,6,0,104;3.11700702e-09*
1	106527400	-	T	A->G	0,0,0,23	0,12,0,105;5.48232234e-20*
1	106527412	-	T	A->G	0,0,0,25	0,15,0,90;4.85973338e-16*
1	106527423	-	T	A->G	0,0,0,27	0,18,0,90;4.85973338e-16*
1	106527442	-	T	A->G	0,0,0,28	0,21,0,76;1.79873039e-41*
1	106527443	-	T	A->G	0,0,0,26	0,19,0,82;2.55386368e-36*
1	106527503	-	T	A->G	0,0,0,20	0,4,0,75;1.50187112e-06*
1	106527528	-	T	A->G	0,0,0,19	0,8,0,73;9.39995348e-14*
1	106527529	-	T	A->G	0,0,0,21	0,13,0,72;4.85973338e-16*
1	106528265	-	T	A->G	0,0,0,11	0,13,0,84;4.23075461e-23*
1	106528285	-	T	A->G	0,0,0,14	0,6,0,81;8.87213739e-10*
1	106528345	-	T	A->G	0,0,0,10	0,11,0,52;4.85973338e-16*
1	107105024	-	C	G->A	0,10,0,0	0,18,0,9;3.71093655e-20*
1	110411179	+	A	A->G	10,0,0,0	2,0,7,0;2.65966142e-19*
1	110411180	+	A	A->G	10,0,0,0	5,0,5,0;7.17340856e-13*
1	110411598	+	A	A->G	10,0,0,0	10,0,5,0;7.35042599e-12*
1	110411618	+	A	A->G	12,0,0,0	8,0,3,0;1.88844749e-07*
1	110411656	+	A	A->G	10,0,0,0	6,0,5,0;1.28764411e-12*
1	110413268	+	A	A->G	10,0,0,0	6,0,4,0;4.03916880e-10*
1	110413399	+	A	A->G	14,0,0,0	10,0,3,0;3.18208170e-07*
1	110415518	+	A	A->G	20,0,0,0	5,0,5,0;7.17340856e-13*
1	110415610	+	A	A->G	13,0,0,0	3,0,4,0;7.37686465e-11*
1	110566966	+	A	A->G	10,0,0,0	16,0,5,0;4.40142194e-11*
1	110567092	+	A	A->G	10,0,0,0	8,0,3,0;1.88844749e-07*
1	114188814	+	A	A->G	13,0,0,0	0,0,3,0;1.62500000e-09*
1	115116633	-	G	C->A	0,0,25,0	0,0,134,11;8.94664104e-16*
1	115456124	-	T	A->G	0,0,0,20	0,4,0,0;2.56442035e-12*
1	117660538	+	A	A->G	14,0,0,0	4,0,3,0;4.37764798e-08*
1	117662729	+	A	A->G	15,0,0,0	5,0,6,0;1.77572990e-15*
1	118160628	+	A	A->G	11,0,0,0	4,0,4,0;1.42743414e-10*
1	118160651	+	A	A->G	11,0,0,0	4,0,3,0;4.37764798e-08*
1	119696048	-	T	A->G	0,0,0,10	0,5,0,1;2.01838441e-14*
1	120141494	-	T	A->G	0,0,0,10	0,3,0,0;1.62500000e-09*
1	121358061	+	A	A->G	23,0,0,0	0,0,3,0;1.62500000e-09*
1	121358069	+	A	A->G	20,0,0,0	1,0,3,0;5.82512164e-09*
1	123280976	+	A	A->G	13,0,0,0	0,0,3,0;1.62500000e-09*
1	123310771	+	A	A->G	15,0,0,0	3,0,4,0;7.37686465e-11*
1	124543913	-	T	A->G	0,0,0,24	0,5,0,5;7.17340856e-13*
1	124543948	-	T	A->G	0,0,0,27	0,4,0,10;1.79550236e-09*
1	124543958	-	T	A->G	0,0,0,24	0,4,0,10;1.79550236e-09*
1	124543960	-	T	A->G	0,0,0,26	0,6,0,8;1.04979495e-14*
1	124545157	-	T	A->G	0,0,0,18	0,3,0,7;1.39679293e-07*
1	124545162	-	T	A->G	0,0,0,19	0,6,0,6;3.78492051e-15*
1	124545187	-	T	A->G	0,0,0,18	0,7,0,6;1.08540546e-17*
1	124545213	-	T	A->G	0,0,0,11	0,4,0,4;1.42743414e-10*
1	124545510	-	T	A->G	0,0,0,20	0,3,0,4;4.37764798e-08*
1	124980315	-	T	A->G	0,0,0,18	0,3,0,1;5.82512164e-09*
1	124980328	-	T	A->G	0,0,0,14	0,3,0,1;5.82512164e-09*
1	125013269	-	C	G->A	0,15,0,0	0,68,0,4;1.04642251e-06*
1	125151462	+	A	A->G	13,0,0,0	1,0,3,0;5.82512164e-09*
1	125166432	+	C	C->A	0,19,0,0	3,27,0,0;4.12310039e-06*
1	127702838	+	A	A->G	14,0,0,0	1,0,4,0;1.16918643e-11*
1	127709216	+	A	A->G	13,0,0,0	1,0,3,0;5.82512164e-09*
1	128891400	+	A	A->G	15,0,0,0	3,0,3,0;2.59993990e-08*
1	128893531	+	A	A->G	17,0,0,0	3,0,3,0;2.59993990e-08*
1	129036639	+	A	A->G	19,0,0,0	0,0,4,0;2.56442035e-12*
1	132091849	+	A	A->G	10,0,0,0	8,0,5,0;3.24241201e-12*
1	132092400	+	A	A->G	12,0,0,0	3,0,4,0;7.37686465e-11*
1	132224211	+	A	A->G	21,0,0,0	42,0,15,0;4.85973338e-16*
1	132224233	+	A	A->G	23,0,0,0	60,0,8,0;2.31043452e-14*
1	132678291	+	A	A->G	30,0,0,0	320,0,33,0;1.73240143e-15*
1	132678337	+	A	A->G	20,0,0,0	338,0,20,0;1.31270656e-15*
1	132678350	+	A	A->G	16,0,0,0	314,0,45,0;8.94664104e-16*
1	132678362	+	A	A->G	19,0,0,0	316,0,53,0;4.85973338e-16*
1	132678363	+	A	A->G	20,0,0,0	339,0,33,0;1.73240143e-15*
1	133175018	+	A	A->G	27,0,0,0	10,0,3,0;3.18208170e-07*
1	133175031	+	A	A->G	20,0,0,0	12,0,3,0;4.96350096e-07*
1	133175038	+	A	A->G	13,0,0,0	12,0,3,0;4.96350096e-07*
1	133175076	+	A	A->G	11,0,0,0	3,0,7,0;8.63263762e-19*
1	133175093	+	A	A->G	10,0,0,0	3,0,7,0;8.63263762e-19*
1	133177198	+	A	A->G	11,0,0,0	3,0,6,0;4.62816777e-16*
1	134572613	+	A	A->G	19,0,0,0	28,0,12,0;6.20894605e-26*
1	134572630	+	A	A->G	13,0,0,0	13,0,16,0;1.24453101e-39*
1	134572637	+	A	A->G	11,0,0,0	20,0,3,0;1.83770534e-06*
1	134572642	+	A	A->G	13,0,0,0	11,0,11,0;4.85973338e-16*
1	134572650	+	A	A->G	12,0,0,0	10,0,11,0;4.21261642e-27*
1	134572657	+	A	A->G	10,0,0,0	6,0,11,0;1.56522329e-28*
1	134572766	+	A	A->G	19,0,0,0	2,0,3,0;1.36093152e-08*
1	134572787	+	A	A->G	22,0,0,0	3,0,5,0;1.68428267e-13*
1	134572800	+	A	A->G	21,0,0,0	2,0,8,0;4.08184627e-22*
1	134572801	+	A	A->G	21,0,0,0	6,0,4,0;4.03916880e-10*
1	134631297	+	A	A->G	12,0,0,0	6,0,3,0;9.96569721e-08*
1	134639437	+	G	G->A	0,0,27,0	5,0,33,0;9.18397367e-10*
1	134670565	+	A	A->G	10,0,0,0	0,0,3,0;1.62500000e-09*
1	134744907	-	T	A->G	0,0,0,24	0,3,0,1;5.82512164e-09*
1	134744908	-	T	A->G	0,0,0,25	0,3,0,1;5.82512164e-09*
1	134744926	-	T	A->G	0,0,0,29	0,3,0,0;1.62500000e-09*
1	134748848	-	T	A->G	0,0,0,16	0,10,0,114;4.85973338e-16*
1	136191956	-	T	A->G	0,0,0,18	0,3,0,9;2.48095346e-07*
1	136399040	+	A	A->G	18,0,0,0	71,0,4,0;1.22629598e-06*
1	136429462	+	A	A->G	14,0,0,0	0,0,3,0;1.62500000e-09*
1	137647711	+	A	A->G	28,0,0,0	3,0,5,0;1.68428267e-13*
1	137667041	+	A	A->G	15,0,0,0	46,0,3,0;1.79569699e-05*
1	140667902	+	A	A->G	14,0,0,0	0,0,4,0;2.56442035e-12*
1	140667903	+	A	A->G	12,0,0,0	0,0,5,0;3.63011696e-15*
1	140781889	+	A	A->G	17,0,0,0	7,0,3,0;1.39679293e-07*
1	140781978	+	A	A->G	12,0,0,0	0,0,6,0;6.46614583e-18*
1	141434660	-	T	A->G	0,0,0,13	0,3,0,12;4.96350096e-07*
1	141434713	-	T	A->G	0,0,0,11	0,4,0,0;2.56442035e-12*
1	141434716	-	T	A->G	0,0,0,10	0,3,0,1;5.82512164e-09*
1	141435263	-	T	A->G	0,0,0,11	0,9,0,9;8.94664104e-16*
1	141435372	-	T	A->G	0,0,0,11	0,6,0,9;1.73073972e-14*
1	142466901	+	A	A->G	12,0,0,0	2,0,3,0;1.36093152e-08*
1	142587046	-	T	A->G	0,0,0,19	0,3,0,0;1.62500000e-09*
1	142587047	-	T	A->G	0,0,0,19	0,3,0,0;1.62500000e-09*
1	142636831	-	T	A->G	0,0,0,18	0,3,0,0;1.62500000e-09*
1	142716570	+	A	A->G	18,0,0,0	1,0,3,0;5.82512164e-09*
1	142946332	-	T	A->G	0,0,0,12	0,9,0,3;2.32070900e-24*
1	142946353	-	T	A->G	0,0,0,12	0,4,0,7;6.21401827e-10*
1	142946436	-	T	A->G	0,0,0,11	0,5,0,5;7.17340856e-13*
1	142946874	-	T	A->G	0,0,0,11	0,23,0,8;2.32790843e-61*
1	142954536	-	T	A->G	0,0,0,11	0,3,0,5;6.81477820e-08*
1	142954559	-	T	A->G	0,0,0,10	0,7,0,2;2.65966142e-19*
1	142954671	-	T	A->G	0,0,0,16	0,3,0,4;4.37764798e-08*
1	142954679	-	T	A->G	0,0,0,15	0,3,0,5;6.81477820e-08*
1	142959733	-	T	A->G	0,0,0,10	0,4,0,3;7.37686465e-11*
1	142959891	-	T	A->G	0,0,0,10	0,3,0,1;5.82512164e-09*
1	143130069	-	T	A->G	0,0,0,16	0,5,0,19;8.79960081e-11*
1	143130076	-	T	A->G	0,0,0,15	0,5,0,19;8.79960081e-11*
1	143130085	-	T	A->G	0,0,0,14	0,12,0,12;3.47800157e-29*
1	143130090	-	T	A->G	0,0,0,15	0,17,0,6;2.18626669e-45*
1	143130092	-	T	A->G	0,0,0,15	0,17,0,7;7.34374987e-45*
1	143130097	-	T	A->G	0,0,0,19	0,24,0,1;8.35224350e-70*
1	143130192	-	T	A->G	0,0,0,14	0,3,0,5;6.81477820e-08*
1	143130221	-	T	A->G	0,0,0,17	0,3,0,7;1.39679293e-07*
1	143130222	-	T	A->G	0,0,0,17	0,4,0,8;9.12907539e-10*
1	143130701	-	T	A->G	0,0,0,15	0,6,0,7;5.91774692e-15*
1	143130714	-	T	A->G	0,0,0,14	0,6,0,6;3.78492051e-15*
1	143130715	-	T	A->G	0,0,0,14	0,3,0,6;9.96569721e-08*
1	143130797	-	T	A->G	0,0,0,14	0,5,0,11;1.05670167e-11*
1	143130809	-	T	A->G	0,0,0,14	0,4,0,13;3.72212398e-09*
1	143130818	-	T	A->G	0,0,0,17	0,12,0,5;8.94387198e-32*
1	143131069	-	T	A->G	0,0,0,13	0,3,0,2;1.36093152e-08*
1	143131344	-	T	A->G	0,0,0,10	0,3,0,8;1.88844749e-07*
1	143131438	-	T	A->G	0,0,0,13	0,3,0,8;1.88844749e-07*
1	143131441	-	T	A->G	0,0,0,12	0,7,0,3;8.63263762e-19*
1	143131757	-	T	A->G	0,0,0,18	0,3,0,19;1.60481952e-06*
1	143551118	-	T	A->G	0,0,0,13	0,3,0,0;1.62500000e-09*
1	143711966	-	T	A->G	0,0,0,13	0,3,0,2;1.36093152e-08*
1	143712391	-	T	A->G	0,0,0,12	0,3,0,5;6.81477820e-08*
1	143713048	-	T	A->G	0,0,0,17	0,4,0,48;2.95251588e-07*
1	143713081	-	T	A->G	0,0,0,24	0,6,0,40;2.08477407e-11*
1	143713944	-	T	A->G	0,0,0,15	0,4,0,0;2.56442035e-12*
1	143734518	+	A	A->G	16,0,0,0	17,0,3,0;1.20243503e-06*
1	143734521	+	A	A->G	16,0,0,0	16,0,3,0;1.02858940e-06*
1	143734523	+	A	A->G	17,0,0,0	14,0,4,0;4.74926813e-09*
1	143736025	+	A	A->G	14,0,0,0	8,0,4,0;9.12907539e-10*
1	143736072	+	A	A->G	18,0,0,0	7,0,3,0;1.39679293e-07*
1	143736638	+	A	A->G	11,0,0,0	5,0,3,0;6.81477820e-08*
1	143736682	+	A	A->G	14,0,0,0	4,0,3,0;4.37764798e-08*
1	143740001	-	T	A->G	0,0,0,22	0,3,0,0;1.62500000e-09*
1	143748799	-	T	A->G	0,0,0,12	0,4,0,0;2.56442035e-12*
1	143876686	+	A	A->G	19,0,0,0	0,0,3,0;1.62500000e-09*
1	143914043	-	T	A->G	0,0,0,12	0,4,0,12;2.86961069e-09*
1	143914047	-	T	A->G	0,0,0,13	0,7,0,11;8.94664104e-16*
1	143953093	-	C	G->A	0,19,0,0	0,1,0,9;1.11872167e-25*
1	143978524	-	T	A->G	0,0,0,11	0,5,0,4;3.66519519e-13*
1	143980433	-	T	A->G	0,0,0,10	0,4,0,6;4.03916880e-10*
1	143980434	-	T	A->G	0,0,0,11	0,3,0,7;1.39679293e-07*
1	143984425	-	T	A->G	0,0,0,12	0,3,0,0;1.62500000e-09*
1	144349762	+	A	A->G	12,0,0,0	6,0,6,0;3.78492051e-15*
1	144349767	+	A	A->G	12,0,0,0	6,0,3,0;9.96569721e-08*
1	144349772	+	A	A->G	12,0,0,0	6,0,5,0;1.28764411e-12*
1	144349861	+	A	A->G	16,0,0,0	18,0,4,0;1.03652860e-08*
1	144350167	+	A	A->G	13,0,0,0	7,0,4,0;6.21401827e-10*
1	144350195	+	A	A->G	10,0,0,0	8,0,3,0;1.88844749e-07*
1	144352642	+	A	A->G	13,0,0,0	2,0,6,0;1.59643170e-16*
1	144352658	+	A	A->G	14,0,0,0	2,0,3,0;1.36093152e-08*
1	144352686	+	A	A->G	12,0,0,0	3,0,4,0;7.37686465e-11*
1	144490854	+	A	A->G	13,0,0,0	9,0,3,0;2.48095346e-07*
1	144497095	+	A	A->G	22,0,0,0	2,0,3,0;1.36093152e-08*
1	145805337	-	T	A->G	0,0,0,10	0,3,0,0;1.62500000e-09*
1	145990247	-	T	A->G	0,0,0,16	0,4,0,3;7.37686465e-11*
1	146019618	-	T	A->G	0,0,0,10	0,10,0,52;7.50919322e-19*
1	146253895	-	C	G->A	0,22,0,0	0,168,0,12;9.05708005e-18*
1	146599231	-	C	G->T	0,20,0,0	52,0,0,0;7.41194030e-155*
1	146599239	-	T	A->G	0,0,0,18	0,56,0,0;8.14098361e-167*
1	146599244	-	G	C->A	0,0,18,0	0,0,0,51;7.14532374e-152*
1	146599300	-	C	G->T	0,14,0,0	80,0,0,0;1.15488372e-238*
1	146895996	+	A	A->G	23,0,0,0	4,0,4,0;1.42743414e-10*
1	146896052	+	A	A->G	15,0,0,0	5,0,4,0;2.48690277e-10*
1	146896325	+	A	A->G	11,0,0,0	2,0,7,0;2.65966142e-19*
1	146896350	+	A	A->G	10,0,0,0	3,0,3,0;2.59993990e-08*
1	146896351	+	A	A->G	10,0,0,0	3,0,3,0;2.59993990e-08*
1	149924957	-	T	A->G	0,0,0,18	0,13,0,7;1.20843301e-33*
1	152358699	+	A	A->G	29,0,0,0	20,0,8,0;4.85973338e-16*
1	152358771	+	A	A->G	20,0,0,0	14,0,13,0;2.80640036e-31*
1	152358772	+	A	A->G	21,0,0,0	22,0,5,0;1.61518593e-10*
1	152358778	+	A	A->G	16,0,0,0	11,0,17,0;4.31648800e-43*
1	152358796	+	A	A->G	12,0,0,0	15,0,10,0;4.85973338e-16*
1	152358797	+	A	A->G	12,0,0,0	24,0,4,0;2.61318333e-08*
1	152358897	+	A	A->G	12,0,0,0	10,0,5,0;7.35042599e-12*
1	152358906	+	A	A->G	13,0,0,0	11,0,4,0;2.17414212e-09*
1	152358921	+	A	A->G	12,0,0,0	4,0,9,0;7.38606459e-24*
1	152359226	+	A	A->G	13,0,0,0	13,0,5,0;1.95361809e-11*
1	152359238	+	A	A->G	12,0,0,0	12,0,5,0;1.42336450e-11*
1	152359315	+	A	A->G	14,0,0,0	16,0,7,0;8.94664104e-16*
1	152359316	+	A	A->G	14,0,0,0	14,0,8,0;4.85973338e-16*
1	152359327	+	A	A->G	15,0,0,0	14,0,5,0;2.63078738e-11*
1	152359328	+	A	A->G	13,0,0,0	16,0,3,0;1.02858940e-06*
1	152359333	+	A	A->G	15,0,0,0	13,0,4,0;3.72212398e-09*
1	152359340	+	A	A->G	19,0,0,0	10,0,4,0;1.79550236e-09*
1	152368759	+	A	A->G	14,0,0,0	3,0,3,0;2.59993990e-08*
1	152368760	+	A	A->G	14,0,0,0	3,0,3,0;2.59993990e-08*
1	152397020	+	A	A->G	12,0,0,0	0,0,3,0;1.62500000e-09*
1	152656741	+	A	A->G	18,0,0,0	32,0,3,0;6.56501569e-06*
1	152712800	+	A	A->G	12,0,0,0	21,0,5,0;1.34871796e-10*
1	152713852	+	A	A->G	18,0,0,0	34,0,5,0;1.03648452e-09*
1	152713862	+	A	A->G	21,0,0,0	29,0,8,0;4.85973338e-16*
1	152713870	+	A	A->G	21,0,0,0	32,0,6,0;6.67452662e-12*
1	152713875	+	A	A->G	20,0,0,0	13,0,27,0;4.00082797e-70*
1	152713876	+	A	A->G	18,0,0,0	25,0,14,0;2.11153783e-31*
1	152713900	+	A	A->G	22,0,0,0	30,0,15,0;5.12954125e-33*
1	152713938	+	A	A->G	20,0,0,0	36,0,17,0;5.39265941e-37*
1	152713944	+	A	A->G	18,0,0,0	48,0,3,0;2.02215560e-05*
1	152714003	+	A	A->G	19,0,0,0	35,0,4,0;9.70868085e-08*
1	154080495	-	T	A->G	0,0,0,13	0,5,0,2;6.63346700e-14*
1	154689512	+	G	G->A	0,0,20,0	12,0,178,0;4.85973338e-16*
1	157479977	+	A	A->G	11,0,0,0	0,0,5,0;3.63011696e-15*
1	157785027	+	A	A->G	16,0,0,0	3,0,3,0;2.59993990e-08*
1	157870622	+	G	G->A	0,0,24,0	15,0,181,0;1.31270656e-15*
1	157898910	+	A	A->G	24,0,0,0	18,0,4,0;1.03652860e-08*
1	157898920	+	A	A->G	21,0,0,0	18,0,3,0;1.39339658e-06*
1	157898937	+	A	A->G	19,0,0,0	16,0,4,0;6.92845722e-09*
1	159863993	-	T	A->G	0,0,0,12	0,3,0,0;1.62500000e-09*
1	159864106	-	T	A->G	0,0,0,17	0,4,0,0;2.56442035e-12*
1	159970229	+	A	A->G	25,0,0,0	7,0,4,0;6.21401827e-10*
1	159970828	+	A	A->G	19,0,0,0	14,0,4,0;4.74926813e-09*
1	159970837	+	A	A->G	19,0,0,0	20,0,5,0;1.09393859e-10*
1	159970866	+	A	A->G	17,0,0,0	20,0,8,0;4.85973338e-16*
1	159970878	+	A	A->G	17,0,0,0	19,0,11,0;5.85634751e-25*
1	161058991	+	A	A->G	18,0,0,0	0,0,3,0;1.62500000e-09*
1	164213360	-	T	A->G	0,0,0,21	0,3,0,5;6.81477820e-08*
1	167021587	-	A	T->A	15,0,0,1	89,0,0,8;3.88210779e-13*
1	167022686	-	T	A->G	0,0,0,10	0,6,0,42;2.70649995e-11*
1	167022696	-	T	A->G	0,0,0,13	0,14,0,39;3.02537914e-29*
1	167022704	-	T	A->G	0,0,0,11	0,3,0,51;2.39656594e-05*
1	167022759	-	T	A->G	0,0,0,10	0,13,0,29;3.10863524e-28*
1	167022769	-	T	A->G	0,0,0,10	0,6,0,30;4.77601747e-12*
1	167023285	-	C	G->T	0,12,0,0	8,52,0,0;8.65459049e-15*
1	167161244	-	T	A->G	0,0,0,12	0,3,0,0;1.62500000e-09*
1	168634015	-	T	A->G	0,0,0,10	0,4,0,7;6.21401827e-10*
1	169480384	+	A	A->G	12,0,0,0	19,0,3,0;1.60481952e-06*
1	173663870	+	G	G->A	0,0,25,0	3,0,30,0;5.49795306e-06*
1	173668661	+	A	A->G	13,0,0,0	0,0,4,0;2.56442035e-12*
1	175813351	+	A	A->G	16,0,0,0	25,0,3,0;3.34692153e-06*
1	175813390	+	A	A->G	15,0,0,0	19,0,5,0;8.79960081e-11*
1	175813397	+	A	A->G	16,0,0,0	15,0,7,0;1.31270656e-15*
1	175813413	+	A	A->G	12,0,0,0	17,0,12,0;4.85973338e-16*
1	175813420	+	A	A->G	14,0,0,0	19,0,7,0;1.73240143e-15*
1	175813425	+	A	A->G	11,0,0,0	21,0,4,0;1.68664227e-08*
1	175813464	+	A	A->G	12,0,1,0	22,0,7,0;5.91774692e-15*
1	175813495	+	A	A->G	14,0,0,0	23,0,4,0;2.32259205e-08*
1	175814480	+	A	A->G	13,0,0,0	20,0,6,0;6.52759644e-13*
1	175814505	+	A	A->G	14,0,0,0	28,0,3,0;4.55573796e-06*
1	175814584	+	A	A->G	15,0,0,0	33,0,5,0;9.18397367e-10*
1	175814593	+	A	A->G	15,0,0,0	32,0,3,0;6.56501569e-06*
1	175814595	+	A	A->G	17,0,0,0	24,0,12,0;8.94664104e-16*
1	175814619	+	A	A->G	12,0,0,0	18,0,18,0;8.94664104e-16*
1	175814637	+	A	A->G	14,0,0,0	30,0,6,0;4.77601747e-12*
1	175814645	+	A	A->G	12,0,0,0	32,0,4,0;6.99962108e-08*
1	175814646	+	A	A->G	14,0,0,0	33,0,4,0;7.82833587e-08*
1	175814653	+	A	A->G	14,0,0,0	33,0,6,0;7.81639555e-12*
1	175814658	+	A	A->G	12,0,0,0	41,0,3,0;1.30388013e-05*
1	179208645	+	C	C->A	0,10,0,0	6,16,0,0;2.20203070e-13*
1	179391456	+	A	A->G	15,0,0,0	0,0,3,0;1.62500000e-09*
1	179452958	-	C	G->A	0,22,0,0	0,54,0,3;2.81621145e-05*
1	180716592	-	T	A->G	0,0,0,10	0,3,0,1;5.82512164e-09*
1	180895621	+	A	A->G	10,0,0,0	0,0,4,0;2.56442035e-12*
1	181085716	-	T	A->G	0,0,0,12	0,3,0,1;5.82512164e-09*
1	182272336	+	A	A->G	10,0,0,0	5,0,3,0;6.81477820e-08*
1	182272347	+	A	A->G	10,0,0,0	5,0,3,0;6.81477820e-08*
1	182888170	+	A	A->G	11,0,0,0	0,0,3,0;1.62500000e-09*
1	183445628	-	T	A->G	0,0,0,11	0,3,0,0;1.62500000e-09*
1	183445629	-	T	A->G	0,0,0,10	0,3,0,0;1.62500000e-09*
1	183901253	+	A	A->G	16,0,1,0	2,0,4,0;3.31642656e-11*
1	183902622	+	A	A->G	16,0,0,0	0,0,4,0;2.56442035e-12*
1	183902623	+	A	A->G	16,0,0,0	0,0,3,0;1.62500000e-09*
1	183949017	+	G	G->A	1,0,20,0	3,0,43,0;1.48844070e-05*
1	183952433	+	G	G->A	0,0,34,0	4,0,73,0;1.36185462e-06*
1	184438271	+	A	A->G	12,0,0,0	10,0,3,0;3.18208170e-07*
1	184439889	+	A	A->G	11,0,0,0	1,0,11,0;1.72822566e-31*
1	184439890	+	A	A->G	10,0,0,0	7,0,7,0;2.12751303e-17*
1	185090477	+	A	A->G	17,0,0,0	35,0,3,0;8.40195590e-06*
1	186637373	-	T	A->G	0,0,0,10	0,3,0,15;8.70880785e-07*
1	186659974	-	T	A->G	0,0,0,12	0,3,0,0;1.62500000e-09*
1	188058343	+	A	A->G	12,0,0,0	3,0,12,0;6.94384792e-33*
1	188058348	+	A	A->G	11,0,0,0	9,0,7,0;6.66687758e-17*
1	188058469	+	A	A->G	21,0,0,0	16,0,3,0;1.02858940e-06*
1	188058698	+	A	A->G	15,0,0,0	25,0,3,0;3.34692153e-06*
1	188430990	-	T	A->G	0,0,0,16	0,3,0,15;8.70880785e-07*
1	188431002	-	T	A->G	0,0,0,13	0,3,0,12;4.96350096e-07*
1	188431079	-	T	A->G	0,0,0,13	0,4,0,6;4.03916880e-10*
1	188431112	-	T	A->G	0,0,0,10	0,3,0,6;9.96569721e-08*
1	188435196	-	T	A->G	0,0,0,13	0,4,0,8;9.12907539e-10*
1	188436118	-	T	A->G	0,0,0,11	0,4,0,20;1.42237925e-08*
1	188436126	-	T	A->G	0,0,0,11	0,3,0,20;1.83770534e-06*
1	188436149	-	T	A->G	0,0,0,12	0,4,0,13;3.72212398e-09*
1	188436154	-	T	A->G	0,0,0,13	0,5,0,13;1.95361809e-11*
1	188436171	-	T	A->G	0,0,0,14	0,6,0,10;2.62101838e-14*
1	188436263	-	T	A->G	0,0,0,15	0,3,0,11;4.00619130e-07*
1	188445887	-	T	A->G	0,0,0,16	0,3,0,4;4.37764798e-08*
1	194973145	-	T	A->G	0,0,0,12	0,4,0,14;4.74926813e-09*
1	194973838	-	T	A->G	0,0,0,25	0,3,0,10;3.18208170e-07*
1	194973873	-	T	A->G	0,0,0,30	0,5,0,10;7.35042599e-12*
1	195143364	+	A	A->G	12,0,0,0	3,0,5,0;1.68428267e-13*
1	195144054	+	A	A->G	15,0,0,0	1,0,3,0;5.82512164e-09*
1	199868052	+	A	A->G	16,0,0,0	2,0,5,0;6.63346700e-14*
1	199940500	+	A	A->G	12,0,0,0	0,0,3,0;1.62500000e-09*
1	199958061	-	T	A->G	0,0,0,13	0,3,0,41;1.30388013e-05*
1	199982160	-	T	A->G	0,0,0,12	0,3,0,1;5.82512164e-09*
1	199982257	-	T	A->G	0,0,0,17	0,3,0,0;1.62500000e-09*
1	200398460	-	T	A->G	0,0,0,19	0,3,0,3;2.59993990e-08*
1	200398540	-	T	A->G	0,0,0,24	0,3,0,2;1.36093152e-08*
1	200398541	-	T	A->G	0,0,0,25	0,4,0,2;3.31642656e-11*
1	200398548	-	T	A->G	0,0,0,26	0,3,0,2;1.36093152e-08*
1	200398549	-	T	A->G	0,0,0,27	0,4,0,2;3.31642656e-11*
1	200401300	-	T	A->G	0,0,0,17	0,3,0,3;2.59993990e-08*
1	200401301	-	T	A->G	0,0,0,17	0,3,0,3;2.59993990e-08*
1	200401373	-	T	A->G	0,0,0,11	0,4,0,2;3.31642656e-11*
1	200401378	-	T	A->G	0,0,0,13	0,3,0,1;5.82512164e-09*
1	200401383	-	T	A->G	0,0,0,12	0,4,0,0;2.56442035e-12*
1	200403297	-	T	A->G	0,0,0,10	0,4,0,1;1.16918643e-11*
1	200422174	+	A	A->G	18,0,1,0	54,0,4,0;4.50421014e-07*
1	200422254	+	A	A->G	12,0,0,0	55,0,3,0;2.96520795e-05*
1	200423600	-	T	A->G	0,0,0,19	0,3,0,6;9.96569721e-08*
1	200423941	-	T	A->G	0,0,0,16	0,6,0,3;4.62816777e-16*
1	200423946	-	T	A->G	0,0,0,16	0,4,0,9;1.29937697e-09*
1	200425727	+	A	A->G	15,0,0,0	2,0,3,0;1.36093152e-08*
1	200425760	+	A	A->G	23,0,0,0	2,0,3,0;1.36093152e-08*
1	200780132	-	T	A->G	0,0,0,16	0,4,0,1;1.16918643e-11*
1	200780150	-	T	A->G	0,0,0,12	0,4,0,1;1.16918643e-11*
1	200983156	-	T	A->G	0,0,0,15	0,3,0,1;5.82512164e-09*
1	200983189	-	T	A->G	0,0,0,11	0,3,0,1;5.82512164e-09*
1	201007299	-	T	A->G	0,0,0,11	0,4,0,0;2.56442035e-12*
1	201008463	-	T	A->G	0,0,0,12	0,3,0,1;5.82512164e-09*
1	202590983	+	A	A->G	11,0,0,0	0,0,3,0;1.62500000e-09*
1	202602475	+	A	A->G	15,0,0,0	6,0,6,0;3.78492051e-15*
1	202602482	+	A	A->G	15,0,0,0	2,0,10,0;8.14845213e-28*
1	202602485	+	A	A->G	16,0,0,0	8,0,4,0;9.12907539e-10*
1	202604763	+	A	A->G	10,0,0,0	1,0,3,0;5.82512164e-09*
1	202609546	+	A	A->G	13,0,0,0	7,0,3,0;1.39679293e-07*
1	202623685	+	A	A->G	15,0,0,0	4,0,3,0;4.37764798e-08*
1	202840028	+	A	A->G	12,0,0,0	3,0,8,0;1.46321742e-21*
1	202840095	+	A	A->G	14,0,0,0	4,0,5,0;3.66519519e-13*
1	202840329	+	A	A->G	16,0,0,0	1,0,4,0;1.16918643e-11*
1	204878007	-	G	C->T	0,0,19,0	3,0,53,0;2.67106509e-05*
1	205460951	+	A	A->G	14,0,0,0	0,0,3,0;1.62500000e-09*
1	205470633	+	A	A->G	17,0,0,0	1,0,5,0;2.01838441e-14*
1	205471301	+	A	A->G	14,0,0,0	1,0,3,0;5.82512164e-09*
1	205471310	+	A	A->G	15,0,0,0	1,0,3,0;5.82512164e-09*
1	205471325	+	A	A->G	18,0,0,0	1,0,3,0;5.82512164e-09*
1	205481868	-	T	A->G	0,0,0,14	0,3,0,1;5.82512164e-09*
1	205540755	+	G	G->A	0,0,18,0	10,0,133,0;2.97102177e-15*
1	206971222	-	T	A->G	0,0,0,13	0,3,0,2;1.36093152e-08*
1	206971242	-	T	A->G	0,0,0,15	0,3,0,2;1.36093152e-08*
1	206972354	-	T	A->G	0,0,0,28	0,4,0,3;7.37686465e-11*
1	206972364	-	T	A->G	0,0,0,27	0,3,0,3;2.59993990e-08*
1	206972367	-	T	A->G	0,0,0,28	0,5,0,2;6.63346700e-14*
1	206972547	-	T	A->G	0,0,0,23	0,5,0,0;3.63011696e-15*
1	207031607	+	A	A->G	16,0,0,0	9,0,4,0;1.29937697e-09*
1	207031621	+	A	A->G	18,0,0,0	7,0,5,0;2.15878090e-12*
1	207031638	+	A	A->G	20,0,0,0	7,0,4,0;6.21401827e-10*
1	207032198	+	A	A->G	21,0,0,0	10,0,3,0;3.18208170e-07*
1	207032247	+	A	A->G	15,0,0,0	13,0,3,0;6.06468926e-07*
1	207032286	+	A	A->G	11,0,0,0	14,0,3,0;7.31364965e-07*
1	207032904	+	G	G->A	0,0,15,0	3,0,10,0;3.18208170e-07*
1	207874775	-	T	A->G	0,0,0,11	0,3,0,2;1.36093152e-08*
1	207874836	-	T	A->G	0,0,0,16	0,4,0,4;1.42743414e-10*
1	207875055	-	T	A->G	0,0,0,15	0,3,0,5;6.81477820e-08*
1	207875140	-	T	A->G	0,0,0,16	0,4,0,1;1.16918643e-11*
1	207879939	-	T	A->G	0,0,0,11	0,3,0,2;1.36093152e-08*
1	207879944	-	T	A->G	0,0,0,11	0,3,0,1;5.82512164e-09*
1	208226608	+	A	A->G	10,0,0,0	3,0,6,0;4.62816777e-16*
1	208226613	+	A	A->G	10,0,0,0	4,0,4,0;1.42743414e-10*
1	208226626	+	A	A->G	11,0,0,0	3,0,6,0;4.62816777e-16*
1	208230952	+	A	A->G	13,0,0,0	10,0,3,0;3.18208170e-07*
1	208341706	+	A	A->G	14,0,0,0	0,0,3,0;1.62500000e-09*
1	210046585	+	A	A->G	17,0,0,0	0,0,6,0;6.46614583e-18*
1	210274417	-	T	A->G	0,0,0,11	0,11,0,19;5.85634751e-25*
1	210274427	-	T	A->G	0,0,0,14	0,14,0,17;4.00212484e-33*
1	210274465	-	T	A->G	0,0,0,13	0,3,0,19;1.60481952e-06*
1	210274576	-	T	A->G	0,0,0,10	0,3,0,33;7.14464733e-06*
1	210274579	-	T	A->G	0,0,0,11	0,7,0,27;1.84355028e-14*
1	210275308	-	T	A->G	0,0,0,10	0,12,0,32;2.25915815e-25*
1	210275366	-	T	A->G	0,0,0,14	0,3,0,38;1.05507940e-05*
1	210275377	-	T	A->G	0,0,0,13	0,9,0,32;2.35497795e-18*
1	210275379	-	T	A->G	0,0,0,13	0,13,0,24;4.85973338e-16*
1	210275380	-	T	A->G	0,0,0,12	0,9,0,30;1.45270693e-18*
1	210275461	-	T	A->G	0,0,0,12	0,9,0,26;5.07250399e-19*
1	210275472	-	T	A->G	0,0,0,11	0,4,0,22;1.98709926e-08*
1	210275473	-	T	A->G	0,0,0,13	0,10,0,18;4.85973338e-16*
1	210275485	-	T	A->G	0,0,0,10	0,5,0,15;3.37113520e-11*
1	212161284	+	A	A->G	17,0,0,0	0,0,3,0;1.62500000e-09*
1	212161307	+	A	A->G	14,0,0,0	0,0,3,0;1.62500000e-09*
1	212220905	+	A	A->G	14,0,0,0	2,0,3,0;1.36093152e-08*
1	212221794	+	A	A->G	19,0,0,0	4,0,3,0;4.37764798e-08*
1	212221830	+	A	A->G	20,0,0,0	5,0,3,0;6.81477820e-08*
1	212221946	+	A	A->G	14,0,0,0	4,0,3,0;4.37764798e-08*
1	212221948	+	A	A->G	14,0,0,0	4,0,3,0;4.37764798e-08*
1	212221954	+	A	A->G	14,0,0,0	3,0,3,0;2.59993990e-08*
1	212229619	+	A	A->G	13,0,0,0	9,0,3,0;2.48095346e-07*
1	212230170	+	A	A->G	13,0,0,0	8,0,4,0;9.12907539e-10*
1	212230204	+	A	A->G	18,0,0,0	8,0,3,0;1.88844749e-07*
1	212740943	-	T	A->G	0,0,0,14	0,4,0,4;1.42743414e-10*
1	213277294	+	A	A->G	15,0,0,0	5,0,8,0;1.05871674e-20*
1	213277321	+	A	A->G	17,0,0,0	11,0,3,0;4.00619130e-07*
1	213277327	+	A	A->G	17,0,0,0	7,0,7,0;2.12751303e-17*
1	213277411	+	A	A->G	19,0,0,0	6,0,3,0;9.96569721e-08*
1	213277416	+	A	A->G	17,0,0,0	7,0,3,0;1.39679293e-07*
1	216439070	-	T	A->G	0,0,0,14	0,3,0,2;1.36093152e-08*
1	216583966	-	T	A->G	0,0,0,17	0,3,0,2;1.36093152e-08*
1	216594659	-	C	G->A	0,13,0,0	0,151,0,12;4.85973338e-16*
1	218668759	+	A	A->G	10,0,0,0	7,0,4,0;6.21401827e-10*
1	222340053	+	A	A->G	18,0,0,0	0,0,3,0;1.62500000e-09*
1	225838629	-	T	A->G	0,0,0,13	0,3,0,0;1.62500000e-09*
1	226981144	+	G	G->A	0,0,24,0	9,0,99,0;1.28082456e-14*
1	226988562	+	G	G->A	0,0,20,0	21,0,204,0;4.85973338e-16*
1	227099649	-	T	A->G	0,0,0,16	0,3,0,1;5.82512164e-09*
1	227099723	-	T	A->G	0,0,0,12	0,3,0,1;5.82512164e-09*
1	227413676	+	A	A->G	10,0,0,0	0,0,3,0;1.62500000e-09*
1	227416047	+	A	A->G	15,0,0,0	18,0,5,0;7.20720729e-11*
1	227416084	+	A	A->G	18,0,0,0	9,0,10,0;9.83804279e-25*
1	227416114	+	A	A->G	12,0,0,0	4,0,13,0;3.86073508e-35*
1	227416122	+	A	A->G	14,0,0,0	4,0,12,0;2.67204597e-32*
1	227416123	+	A	A->G	14,0,0,0	5,0,12,0;8.94387198e-32*
1	227416130	+	A	A->G	14,0,0,0	7,0,12,0;7.04290241e-31*
1	227417047	+	A	A->G	16,0,0,0	5,0,7,0;5.32412695e-18*
1	227417056	+	A	A->G	16,0,0,0	8,0,3,0;1.88844749e-07*
1	227417060	+	A	A->G	15,0,0,0	5,0,7,0;5.32412695e-18*
1	228804799	-	T	A->G	0,0,0,15	0,5,0,0;3.63011696e-15*
1	228999502	-	T	A->G	0,0,0,16	0,3,0,0;1.62500000e-09*
1	230625541	-	T	A->G	0,0,0,14	0,3,0,2;1.36093152e-08*
1	231005702	+	A	A->G	17,0,0,0	1,0,4,0;1.16918643e-11*
1	231005703	+	A	A->G	18,0,0,0	0,0,4,0;2.56442035e-12*
1	231005714	+	A	A->G	18,0,0,0	1,0,4,0;1.16918643e-11*
1	231005720	+	A	A->G	16,0,0,0	1,0,4,0;1.16918643e-11*
1	231022345	-	T	A->G	0,0,0,10	0,3,0,8;1.88844749e-07*
1	231022443	-	T	A->G	0,0,0,12	0,8,0,4;4.26731992e-21*
1	231022830	-	T	A->G	0,0,0,14	0,3,0,2;1.36093152e-08*
1	233194206	+	A	A->G	16,0,0,0	3,0,3,0;2.59993990e-08*
1	233203432	+	A	A->G	18,0,0,0	5,0,4,0;2.48690277e-10*
1	233204784	+	A	A->G	11,0,0,0	0,0,4,0;2.56442035e-12*
1	236407565	+	A	A->G	17,0,0,0	7,0,3,0;1.39679293e-07*
1	236407579	+	A	A->G	17,0,0,0	6,0,3,0;9.96569721e-08*
1	236408310	+	A	A->G	18,0,0,0	4,0,3,0;4.37764798e-08*
1	236408316	+	A	A->G	20,0,0,0	4,0,3,0;4.37764798e-08*
1	236413302	+	A	A->G	12,0,0,0	5,0,3,0;6.81477820e-08*
1	236413396	+	A	A->G	11,0,0,0	6,0,9,0;4.87111696e-23*
1	236551035	+	A	A->G	11,0,0,0	1,0,4,0;1.16918643e-11*
1	237276787	+	A	A->G	23,0,0,0	0,0,3,0;1.62500000e-09*
1	239149218	+	A	A->G	29,0,0,0	164,0,16,0;2.73867397e-25*
1	242081185	+	A	A->G	13,0,0,0	1,0,4,0;1.16918643e-11*
1	242997931	-	C	G->C	0,12,0,0	0,0,16,0;2.26757991e-47*
1	242997932	-	T	A->G	0,0,0,11	0,16,0,0;2.26757991e-47*
1	242997933	-	G	C->G	0,0,12,0	0,16,0,0;2.26757991e-47*
1	242997934	-	C	G->T	0,11,0,0	16,0,0,0;2.26757991e-47*
1	242997935	-	A	T->A	13,0,0,0	0,0,0,16;2.26757991e-47*
1	242997936	-	A	T->A	11,0,0,0	0,0,0,15;2.09094737e-44*
1	243102764	+	A	A->G	15,0,0,0	2,0,3,0;1.36093152e-08*
1	244859915	+	G	G->A	0,0,21,0	6,0,79,0;7.71762656e-10*
1	245202195	+	A	A->G	18,0,0,0	1,0,3,0;5.82512164e-09*
1	250297794	-	T	A->G	0,0,0,19	0,17,0,19;8.94664104e-16*
1	250297796	-	T	A->G	0,0,0,18	0,13,0,19;4.65632607e-30*
1	251825737	+	A	A->G	15,0,0,0	19,0,3,0;1.60481952e-06*
1	251825753	+	A	A->G	14,0,0,0	21,0,4,0;1.68664227e-08*
1	251825805	+	A	A->G	12,0,0,0	16,0,8,0;4.94408204e-18*
1	251825816	+	A	A->G	12,0,0,0	15,0,7,0;1.31270656e-15*
1	251825851	+	A	A->G	13,0,0,0	12,0,8,0;8.91921160e-19*
1	251825867	+	A	A->G	12,0,0,0	18,0,6,0;3.85532113e-13*
1	251825870	+	A	A->G	12,0,0,0	13,0,10,0;1.14216185e-23*
1	252225311	-	T	A->G	0,0,0,14	0,3,0,0;1.62500000e-09*
1	252225312	-	T	A->G	0,0,0,15	0,3,0,1;5.82512164e-09*
1	254938399	-	T	A->G	0,0,0,18	0,4,0,67;9.92619411e-07*
1	257073304	+	A	A->G	19,0,0,0	2,0,3,0;1.36093152e-08*
1	257370231	-	G	C->A	0,0,21,0	0,0,188,11;1.31270656e-15*
1	259396298	-	T	A->G	0,0,0,20	0,4,0,26;3.47340134e-08*
1	259396303	-	T	A->G	0,0,0,17	0,4,0,23;2.32259205e-08*
1	261982388	-	T	A->G	0,0,0,13	0,3,0,2;1.36093152e-08*
1	263097304	+	A	A->G	11,0,0,0	30,0,3,0;5.49795306e-06*
1	264055879	+	A	A->G	14,0,0,0	1,0,3,0;5.82512164e-09*
1	264202639	+	A	A->G	18,0,0,0	2,0,3,0;1.36093152e-08*
1	264202716	+	A	A->G	16,0,0,0	1,0,3,0;5.82512164e-09*
1	264289668	+	A	A->G	10,0,0,0	3,0,3,0;2.59993990e-08*
1	267168417	+	G	G->A	0,0,20,0	3,0,46,0;1.79569699e-05*
1	267171780	-	T	A->G	0,0,0,11	0,4,0,19;1.24850144e-08*
1	267875663	-	T	A->G	0,0,0,10	0,5,0,37;1.50621572e-09*
1	267875672	-	T	A->G	0,0,0,11	0,13,0,27;1.49715179e-28*
1	267875693	-	T	A->G	0,0,0,14	0,3,0,27;4.12310039e-06*
1	267875969	-	T	A->G	0,0,0,16	0,7,0,9;6.66687758e-17*
1	269204968	-	T	A->G	0,0,0,13	0,4,0,8;9.12907539e-10*
1	269204971	-	T	A->G	0,0,0,13	0,7,0,4;2.28558700e-18*
1	269205056	-	T	A->G	0,0,0,21	0,4,0,8;9.12907539e-10*
1	269205724	-	T	A->G	0,0,0,17	0,3,0,15;8.70880785e-07*
1	269206043	-	T	A->G	0,0,0,16	0,6,0,17;2.94836008e-13*
1	269206045	-	T	A->G	0,0,0,16	0,4,0,15;5.97223433e-09*
1	269206046	-	T	A->G	0,0,0,15	0,4,0,19;1.24850144e-08*
1	269206049	-	T	A->G	0,0,0,15	0,8,0,13;1.42292862e-18*
1	269206124	-	T	A->G	0,0,0,10	0,5,0,20;1.09393859e-10*
1	269793696	-	T	A->G	0,0,0,13	0,3,0,0;1.62500000e-09*
1	270002456	+	A	A->G	14,0,0,0	6,0,13,0;4.28078534e-34*
1	270002560	+	A	A->G	12,0,0,0	14,0,6,0;1.18463362e-13*
1	270002581	+	A	A->G	14,0,0,0	16,0,5,0;4.40142194e-11*
1	270003325	+	A	A->G	24,0,0,0	10,0,3,0;3.18208170e-07*
1	270003343	+	A	A->G	18,0,0,0	8,0,7,0;3.92102082e-17*
1	270003344	+	A	A->G	22,0,0,0	2,0,15,0;2.70184475e-42*
1	270003351	+	A	A->G	16,0,0,0	2,0,13,0;1.79160786e-36*
1	270003412	+	A	A->G	11,0,0,0	11,0,6,0;4.08397596e-14*
1	270003423	+	A	A->G	11,0,0,0	15,0,3,0;8.70880785e-07*
1	270003458	+	A	A->G	11,0,0,0	17,0,3,0;1.20243503e-06*
1	270003472	+	A	A->G	11,0,0,0	10,0,11,0;4.21261642e-27*
1	271003342	-	A	T->C	17,0,0,0	0,0,4,0;2.56442035e-12*
1	271003355	-	T	A->G	0,0,0,15	0,4,0,0;2.56442035e-12*
1	271003369	-	G	C->T	0,0,12,0	6,0,0,0;6.46614583e-18*
1	271003394	-	G	C->T	0,0,16,0	5,0,0,0;3.63011696e-15*
1	271621931	+	A	A->G	20,0,0,0	93,0,6,0;1.68084920e-09*
1	271655623	-	T	A->G	0,0,0,20	0,7,0,19;1.73240143e-15*
1	271655630	-	T	A->G	0,0,0,16	0,3,0,23;2.67147111e-06*
1	274645551	+	A	A->G	13,0,0,0	1,0,3,0;5.82512164e-09*
1	274645696	+	A	A->G	12,0,0,0	5,0,3,0;6.81477820e-08*
1	275565637	-	G	C->A	0,0,28,0	0,0,0,4;2.56442035e-12*
1	275565692	-	T	A->G	0,0,0,23	0,6,0,0;6.46614583e-18*
1	275565716	-	T	A->C	0,0,0,19	0,0,7,0;8.36731255e-21*
1	275565766	-	C	G->C	0,18,0,0	0,0,6,0;6.46614583e-18*
1	275565782	-	A	T->A	14,0,0,0	0,0,0,6;6.46614583e-18*
1	275565783	-	T	A->G	0,0,0,17	0,5,0,0;3.63011696e-15*
1	275565789	-	T	A->G	0,0,0,16	0,5,0,0;3.63011696e-15*
1	275565836	-	C	G->T	0,12,0,0	3,0,0,0;1.62500000e-09*
1	276818731	+	A	A->G	16,0,0,0	17,0,3,0;1.20243503e-06*
1	280511763	+	A	A->G	13,0,0,0	0,0,3,0;1.62500000e-09*
1	280511817	+	A	A->G	15,0,0,0	2,0,4,0;3.31642656e-11*
1	280512229	-	T	A->G	0,0,0,17	0,5,0,0;3.63011696e-15*
1	280512249	-	T	A->G	0,0,0,19	0,3,0,2;1.36093152e-08*
1	280550466	-	T	A->G	0,0,0,16	0,3,0,6;9.96569721e-08*
1	280550806	-	T	A->G	0,0,0,21	0,4,0,6;4.03916880e-10*
1	280611335	-	T	A->G	0,0,0,14	0,5,0,63;1.41452668e-08*
1	280611336	-	T	A->G	0,0,0,14	0,4,0,63;7.91292253e-07*
1	280613060	-	T	A->G	0,0,0,10	0,6,0,36;1.18893585e-11*
1	280613072	-	T	A->G	0,0,0,10	0,6,0,44;3.38571614e-11*
1	280613073	-	T	A->G	0,0,0,10	0,20,0,33;4.21804157e-45*
1	280614480	-	T	A->G	0,0,0,11	0,5,0,21;1.34871796e-10*
1	280614481	-	T	A->G	0,0,0,10	0,15,0,18;4.85973338e-16*
1	280614501	-	T	A->G	0,0,0,13	0,4,0,32;6.99962108e-08*
1	280614575	-	T	A->G	0,0,0,16	0,19,0,27;8.38420058e-44*
1	280614576	-	T	A->G	0,0,0,15	0,17,0,25;4.54295158e-39*
1	280614624	-	T	A->G	0,0,0,20	0,3,0,37;9.80118475e-06*
1	280718750	-	T	A->G	0,0,0,10	0,8,0,127;4.97543037e-12*
1	283051935	-	C	G->A	0,10,0,0	0,42,0,7;2.46694223e-13*
1	283209133	-	T	A->G	0,0,0,10	0,6,0,79;7.71762656e-10*
1	283209156	-	T	A->G	0,0,0,12	0,13,0,78;4.85973338e-16*
1	284382778	+	A	A->G	21,0,0,0	3,0,3,0;2.59993990e-08*
1	284424334	-	T	A->G	0,0,0,12	0,6,0,0;6.46614583e-18*
1	284495508	-	T	A->G	0,0,0,33	0,5,0,3;1.68428267e-13*
1	284495577	-	T	A->G	0,0,0,29	0,4,0,1;1.16918643e-11*
1	284495578	-	T	A->G	0,0,0,30	0,3,0,1;5.82512164e-09*
1	284495585	-	T	A->G	0,0,0,26	0,4,0,1;1.16918643e-11*
1	284698671	-	T	A->G	0,0,0,11	0,3,0,10;3.18208170e-07*
1	284698681	-	T	A->G	0,0,0,12	0,7,0,4;2.28558700e-18*
1	284698753	-	T	A->G	0,0,0,13	0,3,0,4;4.37764798e-08*
1	284698773	-	T	A->G	0,0,0,11	0,8,0,1;8.62884483e-23*
1	284700026	-	T	A->G	0,0,0,13	0,8,0,3;1.46321742e-21*
1	292939126	-	T	A->G	0,0,0,12	0,3,0,1;5.82512164e-09*
1	292949653	-	T	A->G	0,0,0,14	0,6,0,37;1.37893807e-11*
1	293499089	+	A	A->G	16,0,0,0	2,0,4,0;3.31642656e-11*
1	294716154	+	A	A->G	13,0,0,0	3,0,3,0;2.59993990e-08*
1	294716175	+	A	A->G	14,0,0,0	3,0,3,0;2.59993990e-08*
1	297304930	-	T	A->G	0,0,0,20	0,4,0,0;2.56442035e-12*
1	297304938	-	T	A->G	0,0,0,19	0,5,0,1;2.01838441e-14*
1	297395178	-	T	A->G	0,0,1,12	0,3,0,13;6.06468926e-07*
1	297398774	-	T	A->G	0,0,0,15	0,5,0,22;1.61518593e-10*
1	297426157	+	A	A->G	10,0,0,0	0,0,5,0;3.63011696e-15*
1	297426158	+	A	A->G	10,0,0,0	0,0,6,0;6.46614583e-18*
1	298708202	-	C	G->A	0,12,0,0	0,110,0,7;9.46656639e-11*
1	299464298	-	T	A->G	0,0,0,11	0,6,0,4;9.01378290e-16*
1	299465088	-	T	A->G	0,0,0,19	0,11,0,3;4.92529405e-30*
1	299465106	-	T	A->G	0,0,0,16	0,3,0,10;3.18208170e-07*
1	299465107	-	T	A->G	0,0,0,16	0,7,0,8;3.92102082e-17*
1	299465115	-	T	A->G	0,0,0,17	0,7,0,8;3.92102082e-17*
1	299707728	+	A	A->G	13,0,0,0	1,0,3,0;5.82512164e-09*
1	301814852	+	A	A->G	10,0,0,0	2,0,3,0;1.36093152e-08*
1	302052152	+	A	A->G	12,0,0,0	1,0,3,0;5.82512164e-09*
1	302084091	+	A	A->G	10,0,0,0	8,0,3,0;1.88844749e-07*
1	302297907	-	T	A->G	0,0,0,12	0,3,0,2;1.36093152e-08*
1	302298310	-	T	A->G	0,0,0,17	0,3,0,7;1.39679293e-07*
1	302591728	-	T	A->G	0,0,0,11	0,5,0,5;7.17340856e-13*
1	302591735	-	T	A->G	0,0,0,10	0,8,0,3;1.46321742e-21*
1	302592328	-	T	A->G	0,0,0,14	0,5,0,2;6.63346700e-14*
1	302667573	+	A	A->G	11,0,0,0	4,0,3,0;4.37764798e-08*
1	302669113	+	A	A->G	14,0,0,0	13,0,4,0;3.72212398e-09*
1	302670319	+	A	A->G	19,0,0,0	32,0,5,0;8.00189945e-10*
1	302670338	+	A	A->G	19,0,0,0	29,0,3,0;5.01228727e-06*
1	302736850	-	T	A->G	0,0,0,14	0,6,0,41;2.38674881e-11*
1	302785166	+	A	A->G	12,0,0,0	0,0,5,0;3.63011696e-15*
1	302785167	+	A	A->G	10,0,0,0	0,0,5,0;3.63011696e-15*
1	302785169	+	A	A->G	10,0,0,0	0,0,5,0;3.63011696e-15*
1	303266776	+	A	A->G	14,0,0,0	1,0,4,0;1.16918643e-11*
1	303338723	-	T	A->G	0,0,0,22	0,3,0,0;1.62500000e-09*
1	303953481	+	A	A->G	13,0,0,0	79,0,5,0;3.73772781e-08*
1	304134008	+	A	A->G	12,0,0,0	0,0,3,0;1.62500000e-09*
1	304134029	+	A	A->G	12,0,0,0	0,0,4,0;2.56442035e-12*
1	304134074	+	A	A->G	14,0,0,0	0,0,3,0;1.62500000e-09*
1	306145719	-	T	A->G	0,0,0,12	0,3,0,8;1.88844749e-07*
1	306145725	-	T	A->G	0,0,0,15	0,3,0,8;1.88844749e-07*
1	306145750	-	T	A->G	0,0,0,20	0,4,0,6;4.03916880e-10*
1	306145838	-	T	A->G	0,0,0,23	0,4,0,2;3.31642656e-11*
1	306505123	+	A	A->G	10,0,0,0	3,0,3,0;2.59993990e-08*
1	306564173	-	T	A->G	0,0,0,23	0,3,0,0;1.62500000e-09*
1	306578306	-	T	A->G	0,0,0,12	0,5,0,0;3.63011696e-15*
1	307037125	-	T	A->G	0,0,0,14	0,3,0,7;1.39679293e-07*
1	307473983	+	A	A->G	13,0,0,0	54,0,10,0;4.85973338e-16*
1	308425663	-	T	A->G	0,0,0,20	0,4,0,3;7.37686465e-11*
1	308426087	-	T	A->G	0,0,0,23	0,8,0,1;8.62884483e-23*
1	309597847	+	A	A->G	11,0,0,0	1,0,3,0;5.82512164e-09*
1	309767702	+	A	A->G	14,0,0,0	1,0,3,0;5.82512164e-09*
1	310061473	-	T	A->G	0,0,0,18	0,3,0,1;5.82512164e-09*
1	310061499	-	T	A->G	0,0,0,16	0,4,0,2;3.31642656e-11*
1	310061504	-	T	A->G	0,0,0,16	0,3,0,3;2.59993990e-08*
1	310086234	-	T	A->G	0,0,0,12	0,3,0,15;8.70880785e-07*
1	310086264	-	T	A->G	0,0,0,12	0,3,0,13;6.06468926e-07*
1	310086265	-	T	A->G	0,0,0,13	0,5,0,11;1.05670167e-11*
1	310086310	-	T	A->G	0,0,0,14	0,4,0,12;2.86961069e-09*
1	310086313	-	T	A->G	0,0,0,12	0,5,0,11;1.05670167e-11*
1	310087427	-	T	A->G	0,0,0,25	0,6,0,0;6.46614583e-18*
1	310087579	-	T	A->G	0,0,0,12	0,7,0,2;2.65966142e-19*
1	310087606	-	T	A->G	0,0,0,14	0,6,0,1;4.17705400e-17*
1	311068131	+	A	A->G	16,0,0,0	1,0,3,0;5.82512164e-09*
1	311076877	+	A	A->G	25,0,0,0	9,0,7,0;6.66687758e-17*
1	311076947	+	A	A->G	10,0,0,0	17,0,4,0;8.51458705e-09*
1	311077332	+	A	A->G	13,0,0,0	5,0,8,0;1.05871674e-20*
1	313865543	-	T	A->G	0,0,0,17	0,3,0,8;1.88844749e-07*
1	313865574	-	T	A->G	0,0,0,13	0,4,0,8;9.12907539e-10*
1	313865604	-	T	A->G	0,0,0,12	0,3,0,7;1.39679293e-07*
10	114093	+	A	A->G	10,0,0,0	7,0,4,0;6.21401827e-10*
10	157390	+	A	A->G	22,0,0,0	4,0,3,0;4.37764798e-08*
10	167575	+	A	A->G	12,0,0,0	8,0,5,0;3.24241201e-12*
10	168274	+	A	A->G	11,0,0,0	1,0,12,0;2.07724341e-34*
10	168279	+	A	A->G	10,0,0,0	0,0,7,0;8.36731255e-21*
10	168312	+	A	A->G	10,0,0,0	1,0,4,0;1.16918643e-11*
10	227044	+	A	A->G	12,0,0,0	19,0,3,0;1.60481952e-06*
10	227050	+	A	A->G	12,0,0,0	18,0,3,0;1.39339658e-06*
10	227103	+	A	A->G	13,0,0,0	33,0,3,0;7.14464733e-06*
10	227108	+	A	A->G	14,0,0,0	29,0,8,0;4.85973338e-16*
10	227122	+	A	A->G	17,0,0,0	28,0,12,0;6.20894605e-26*
10	227126	+	A	A->G	18,0,0,0	35,0,7,0;8.23515659e-14*
10	227139	+	A	A->G	14,0,0,0	31,0,4,0;6.36514963e-08*
10	227140	+	A	A->G	13,0,0,0	33,0,3,0;7.14464733e-06*
10	227197	+	A	A->G	11,0,0,0	37,0,10,0;8.94664104e-16*
10	227200	+	A	A->G	11,0,0,0	37,0,12,0;9.59849137e-25*
10	227201	+	A	A->G	10,0,0,0	38,0,9,0;8.94664104e-16*
10	2414998	+	A	A->G	10,0,1,0	12,0,15,0;2.98468767e-37*
10	2415429	+	A	A->G	17,0,0,0	37,0,4,0;1.16958163e-07*
10	2415451	+	A	A->G	14,0,0,0	29,0,7,0;2.76590345e-14*
10	2415466	+	A	A->G	14,0,0,0	32,0,3,0;6.56501569e-06*
10	2415693	+	A	A->G	10,0,0,0	3,0,6,0;4.62816777e-16*
10	2415724	+	A	A->G	12,0,0,0	9,0,5,0;4.95621558e-12*
10	2415725	+	A	A->G	12,0,0,0	11,0,3,0;4.00619130e-07*
10	2415769	+	A	A->G	14,0,0,0	22,0,3,0;2.37123567e-06*
10	2416229	+	A	A->G	10,0,0,0	0,0,3,0;1.62500000e-09*
10	2418942	+	A	A->G	12,0,0,0	2,0,5,0;6.63346700e-14*
10	2418953	+	A	A->G	12,0,0,0	0,0,6,0;6.46614583e-18*
10	2419010	+	A	A->G	10,0,0,0	2,0,3,0;1.36093152e-08*
10	8018851	-	T	A->G	0,0,0,13	0,29,0,0;4.10413223e-86*
10	10563424	-	T	A->G	0,0,0,10	0,4,0,5;2.48690277e-10*
10	11072350	+	A	A->G	12,0,0,0	1,0,4,0;1.16918643e-11*
10	11612452	-	C	G->A	0,20,0,0	0,27,0,3;4.12310039e-06*
10	11629240	+	A	A->G	16,0,0,0	2,0,5,0;6.63346700e-14*
10	11760447	-	T	A->G	0,0,0,10	0,4,0,10;1.79550236e-09*
10	12249789	-	T	A->G	0,0,0,22	0,5,0,7;2.15878090e-12*
10	12249843	-	T	A->G	0,0,0,16	0,5,0,18;7.20720729e-11*
10	12249874	-	T	A->G	0,0,0,13	0,9,0,14;6.91143186e-21*
10	12249979	-	T	A->G	0,0,0,15	0,5,0,27;3.87700793e-10*
10	12251083	-	T	A->G	0,0,0,11	0,4,0,7;6.21401827e-10*
10	12251096	-	T	A->G	0,0,0,14	0,4,0,9;1.29937697e-09*
10	12251119	-	T	A->G	0,0,0,15	0,4,0,8;9.12907539e-10*
10	12251138	-	T	A->G	0,0,0,16	0,3,0,9;2.48095346e-07*
10	12251214	-	T	A->G	0,0,0,13	0,3,0,12;4.96350096e-07*
10	12251216	-	T	A->G	0,0,0,13	0,3,0,12;4.96350096e-07*
10	12251863	-	T	A->G	0,0,0,13	0,7,0,14;4.85973338e-16*
10	12251877	-	T	A->G	0,0,0,15	0,6,0,15;1.64445740e-13*
10	12251893	-	T	A->G	0,0,0,13	0,5,0,17;5.66872112e-11*
10	12251894	-	T	A->G	0,0,0,13	0,5,0,17;5.66872112e-11*
10	12251932	-	T	A->G	0,0,0,16	0,11,0,20;8.96958599e-25*
10	12251939	-	T	A->G	0,0,0,17	0,6,0,22;1.04911508e-12*
10	12252881	-	T	A->G	0,0,0,16	0,4,0,7;6.21401827e-10*
10	12256944	-	T	A->G	0,0,0,19	0,4,0,2;3.31642656e-11*
10	12258876	-	T	A->G	0,0,0,13	0,5,0,92;7.27626220e-08*
10	14296657	+	A	A->G	11,0,0,0	25,0,3,0;3.34692153e-06*
10	14296658	+	A	A->G	11,0,0,0	21,0,4,0;1.68664227e-08*
10	14766888	+	A	A->G	19,0,0,0	0,0,3,0;1.62500000e-09*
10	15129664	+	A	A->G	12,0,0,0	2,0,4,0;3.31642656e-11*
10	15129667	+	A	A->G	11,0,0,0	3,0,3,0;2.59993990e-08*
10	15134416	+	A	A->G	18,0,0,0	3,0,4,0;7.37686465e-11*
10	15134436	+	A	A->G	18,0,0,0	5,0,3,0;6.81477820e-08*
10	15134459	+	A	A->G	19,0,0,0	1,0,6,0;4.17705400e-17*
10	15134460	+	A	A->G	19,0,0,0	2,0,5,0;6.63346700e-14*
10	15386363	+	A	A->G	22,0,0,0	31,0,5,0;6.94611051e-10*
10	15386486	+	A	A->G	15,0,0,0	27,0,3,0;4.12310039e-06*
10	15386646	+	A	A->G	14,0,0,0	43,0,3,0;1.48844070e-05*
10	15386688	+	A	A->G	19,0,0,0	45,0,4,0;2.34786920e-07*
10	15386694	+	A	A->G	15,0,0,0	55,0,3,0;2.96520795e-05*
10	15386760	+	A	A->G	11,0,0,0	30,0,4,0;5.64930140e-08*
10	15392704	+	A	A->G	13,0,0,0	4,0,3,0;4.37764798e-08*
10	15398115	+	A	A->G	10,0,0,0	8,0,8,0;9.80710076e-20*
10	15398295	+	A	A->G	11,0,0,0	5,0,6,0;1.77572990e-15*
10	15399013	+	A	A->G	15,0,0,0	4,0,3,0;4.37764798e-08*
10	15786379	-	T	A->G	0,0,0,10	0,3,0,2;1.36093152e-08*
10	15808395	-	T	A->G	0,0,0,12	0,3,0,0;1.62500000e-09*
10	16019739	+	A	A->G	10,0,0,0	4,0,4,0;1.42743414e-10*
10	16743627	+	A	A->G	19,0,0,0	455,0,136,0;1.31270656e-15*
10	17364668	+	A	A->G	17,0,0,0	1,0,3,0;5.82512164e-09*
10	17365217	+	A	A->G	11,0,0,0	1,0,3,0;5.82512164e-09*
10	17750224	-	T	A->G	0,0,0,11	0,12,0,4;2.67204597e-32*
10	19942074	-	T	A->G	0,0,0,15	0,10,0,11;3.64335697e-24*
10	19942077	-	T	A->G	0,0,0,18	0,8,0,14;4.85973338e-16*
10	19942084	+	A	A->G	16,0,0,0	32,0,3,0;6.56501569e-06*
10	19942090	+	A	A->G	15,0,0,0	16,0,20,0;1.73504030e-49*
10	19942091	+	A	A->G	15,0,0,0	29,0,8,0;4.85973338e-16*
10	19942092	-	T	A->G	0,0,0,13	0,3,0,12;4.96350096e-07*
10	19942094	-	T	A->G	0,0,0,12	0,11,0,9;2.04003323e-27*
10	19942348	-	T	A->G	0,0,0,10	0,4,0,20;1.42237925e-08*
10	19942457	-	T	A->G	0,0,0,16	0,3,0,18;1.39339658e-06*
10	19945883	-	C	G->A	0,18,0,0	0,28,0,4;4.40519416e-08*
10	21620429	-	T	A->G	0,0,0,16	0,3,0,4;4.37764798e-08*
10	21625083	-	T	A->G	0,0,0,13	0,3,0,1;5.82512164e-09*
10	21626797	-	T	A->G	0,0,0,10	0,3,0,1;5.82512164e-09*
10	21872913	+	A	A->G	14,0,0,0	0,0,3,0;1.62500000e-09*
10	21872946	+	A	A->G	13,0,0,0	1,0,4,0;1.16918643e-11*
10	21928945	-	T	A->G	0,0,0,14	0,4,0,0;2.56442035e-12*
10	21938040	-	T	A->G	0,0,0,15	0,3,0,0;1.62500000e-09*
10	21941292	-	T	A->G	0,0,0,14	0,3,0,3;2.59993990e-08*
10	21945208	-	T	A->G	0,0,0,11	0,3,0,4;4.37764798e-08*
10	21945254	-	T	A->G	0,0,0,12	0,3,0,4;4.37764798e-08*
10	24602836	+	G	G->T	0,0,25,0	0,0,43,4;1.98289495e-07*
10	25338374	-	T	A->G	0,0,0,12	0,3,0,0;1.62500000e-09*
10	25374708	-	T	A->G	0,0,0,13	0,7,0,38;1.35729522e-13*
10	27929592	+	A	A->G	12,0,0,0	0,0,3,0;1.62500000e-09*
10	27929655	+	A	A->G	13,0,0,0	1,0,3,0;5.82512164e-09*
10	28615764	-	T	A->G	0,0,0,10	0,7,0,24;9.01581611e-15*
10	28615781	-	T	A->G	0,0,0,12	0,5,0,31;6.94611051e-10*
10	28615782	-	T	A->G	0,0,0,12	0,6,0,30;4.77601747e-12*
10	28615793	-	T	A->G	0,0,0,15	0,8,0,30;4.85973338e-16*
10	28616178	-	T	A->G	0,0,0,14	0,3,0,24;2.99747471e-06*
10	28616272	-	T	A->G	0,0,0,11	0,4,0,31;6.36514963e-08*
10	28709777	+	A	A->G	14,0,0,0	7,0,6,0;5.91774692e-15*
10	28720872	-	T	A->G	0,0,0,15	0,3,0,2;1.36093152e-08*
10	29216562	-	T	A->G	0,0,0,10	0,3,0,1;5.82512164e-09*
10	29216623	-	T	A->G	0,0,0,29	0,3,0,0;1.62500000e-09*
10	29217800	-	T	A->G	0,0,0,10	0,7,0,76;9.54777184e-12*
10	29365711	+	A	A->G	16,0,0,0	0,0,4,0;2.56442035e-12*
10	29365753	+	A	A->G	13,0,0,0	1,0,4,0;1.16918643e-11*
10	29365782	+	A	A->G	10,0,0,0	1,0,3,0;5.82512164e-09*
10	29549110	-	T	A->G	0,0,0,18	0,3,0,6;9.96569721e-08*
10	29549145	-	T	A->G	0,0,0,19	0,8,0,4;4.26731992e-21*
10	29550334	-	T	A->G	0,0,0,15	0,8,0,7;5.08533345e-20*
10	29550443	-	T	A->G	0,0,0,11	0,4,0,16;6.92845722e-09*
10	29550462	-	T	A->G	0,0,0,12	0,5,0,10;7.35042599e-12*
10	29550463	-	T	A->G	0,0,0,10	0,13,0,3;9.36898740e-36*
10	29550471	-	T	A->G	0,0,0,11	0,7,0,9;6.66687758e-17*
10	29550511	-	T	A->G	0,0,0,10	0,6,0,7;5.91774692e-15*
10	31340956	-	T	A->G	0,0,0,13	0,5,0,3;1.68428267e-13*
10	32932388	-	T	A->G	0,0,0,18	0,3,0,0;1.62500000e-09*
10	32932396	-	T	A->G	0,0,0,19	0,3,0,0;1.62500000e-09*
10	32935920	-	T	A->G	0,0,0,17	0,3,0,1;5.82512164e-09*
10	32935926	-	T	A->G	0,0,0,17	0,4,0,0;2.56442035e-12*
10	33250005	+	A	A->G	18,0,0,0	1,0,3,0;5.82512164e-09*
10	33262221	+	A	A->G	15,0,0,0	174,0,19,0;8.94664104e-16*
10	33262222	+	A	A->G	15,0,0,0	151,0,47,0;4.85973338e-16*
10	33263296	+	A	A->G	13,0,0,0	112,0,8,0;2.10515985e-12*
10	33263331	+	A	A->G	12,0,0,0	137,0,9,0;1.72679675e-13*
10	33263337	+	A	A->G	12,0,0,0	136,0,12,0;8.94664104e-16*
10	33263347	+	A	A->G	12,0,0,0	145,0,8,0;1.27027988e-11*
10	33263362	+	A	A->G	10,0,0,0	133,0,12,0;8.94664104e-16*
10	33263373	+	A	A->G	13,0,0,0	130,0,10,0;2.55544266e-15*
10	33263385	+	A	A->G	12,0,0,0	123,0,9,0;7.18753797e-14*
10	33263397	+	A	A->G	10,0,0,0	120,0,7,0;1.63909986e-10*
10	33263729	+	A	A->G	12,0,0,0	23,0,3,0;2.67147111e-06*
10	33263738	+	A	A->G	10,0,0,0	21,0,3,0;2.09377582e-06*
10	33263744	+	A	A->G	10,0,0,0	16,0,6,0;2.20203070e-13*
10	33956049	-	G	C->A	0,0,14,0	0,0,53,5;6.38003031e-09*
10	34111775	-	T	A->G	0,0,0,13	0,3,0,0;1.62500000e-09*
10	35391115	+	A	A->G	24,0,0,0	6,0,3,0;9.96569721e-08*
10	36299563	-	T	A->G	0,0,0,13	0,4,0,2;3.31642656e-11*
10	37488569	+	A	A->G	21,0,0,0	1,0,5,0;2.01838441e-14*
10	37685463	-	T	A->G	0,0,0,13	0,22,0,70;1.82796727e-44*
10	37685516	-	T	A->G	0,0,0,10	0,17,0,62;1.18609420e-33*
10	37685527	-	T	A->G	0,0,0,11	0,28,0,59;4.85973338e-16*
10	37685528	-	T	A->G	0,0,0,11	0,5,0,85;5.11794253e-08*
10	37685799	-	T	A->G	0,0,0,11	0,12,0,80;2.94112503e-21*
10	37685828	-	T	A->G	0,0,0,11	0,18,0,62;4.85973338e-16*
10	37685979	-	T	A->G	0,0,0,13	0,13,0,83;4.85973338e-16*
10	37693616	-	T	A->G	0,0,0,14	0,4,0,3;7.37686465e-11*
10	38814278	-	T	A->G	0,0,0,18	0,115,0,0;0.00000000e+00*
10	43830931	-	T	A->G	0,0,0,13	0,5,0,15;3.37113520e-11*
10	44073657	+	A	A->G	16,0,0,0	63,0,9,0;8.94664104e-16*
10	44073666	+	A	A->G	13,0,0,0	65,0,15,0;4.85973338e-16*
10	44073673	+	A	A->G	16,0,0,0	75,0,18,0;1.09466963e-34*
10	44076631	-	T	A->G	0,0,0,14	0,5,0,24;2.35078646e-10*
10	44076644	-	T	A->G	0,0,0,17	0,6,0,21;8.27163108e-13*
10	44076665	-	T	A->G	0,0,0,14	0,5,0,13;1.95361809e-11*
10	44078172	-	T	A->G	0,0,0,10	0,3,0,40;1.21750716e-05*
10	44078269	-	T	A->G	0,0,0,10	0,15,0,29;3.43903877e-33*
10	44078294	-	T	A->G	0,0,0,10	0,18,0,21;1.23267051e-42*
10	44078317	-	T	A->G	0,0,0,14	0,24,0,14;2.82851632e-61*
10	44078323	-	T	A->G	0,0,0,13	0,4,0,32;6.99962108e-08*
10	44078325	-	T	A->G	0,0,0,16	0,5,0,33;9.18397367e-10*
10	44078379	-	T	A->G	0,0,0,23	0,3,0,32;6.56501569e-06*
10	44078386	-	T	A->G	0,0,0,24	0,4,0,29;4.99934176e-08*
10	44078414	-	T	A->G	0,0,0,24	0,7,0,39;1.59777940e-13*
10	44099551	-	T	A->G	0,0,0,15	0,3,0,2;1.36093152e-08*
10	44099558	-	T	A->G	0,0,0,14	0,4,0,1;1.16918643e-11*
10	44099598	-	T	A->G	0,0,0,14	0,3,0,0;1.62500000e-09*
10	44099599	-	T	A->G	0,0,0,12	0,3,0,0;1.62500000e-09*
10	44099607	-	T	A->G	0,0,0,15	0,3,0,0;1.62500000e-09*
10	45226902	+	A	A->G	10,0,0,0	2,0,3,0;1.36093152e-08*
10	46610557	+	A	A->G	11,0,0,0	0,0,3,0;1.62500000e-09*
10	47239951	-	T	A->G	0,0,0,18	0,3,0,2;1.36093152e-08*
10	47265998	-	T	A->G	0,0,0,12	0,3,0,6;9.96569721e-08*
10	47450948	-	C	G->A	0,19,0,1	0,47,0,5;3.94619045e-09*
10	48153017	-	T	A->G	0,0,0,16	0,3,0,1;5.82512164e-09*
10	48153081	-	T	A->G	0,0,0,24	0,3,0,0;1.62500000e-09*
10	48960471	+	C	C->T	0,24,0,0	0,16,0,5;4.40142194e-11*
10	49637202	+	A	A->G	14,0,0,0	0,0,3,0;1.62500000e-09*
10	52397174	+	A	A->G	17,0,0,0	0,0,3,0;1.62500000e-09*
10	52397176	+	A	A->G	17,0,0,0	0,0,4,0;2.56442035e-12*
10	52746896	+	A	A->G	17,0,0,0	1,0,4,0;1.16918643e-11*
10	52920155	-	T	A->G	0,0,0,13	0,3,0,1;5.82512164e-09*
10	53347473	+	A	A->G	18,0,0,0	2,0,3,0;1.36093152e-08*
10	53347483	+	A	A->G	15,1,0,0	3,0,3,0;2.59993990e-08*
10	53812081	-	T	A->G	0,0,0,14	0,4,0,5;2.48690277e-10*
10	53812578	-	T	A->G	0,0,0,14	0,3,0,7;1.39679293e-07*
10	53812609	-	T	A->G	0,0,0,11	0,3,0,10;3.18208170e-07*
10	53812691	-	T	A->G	0,0,0,19	0,6,0,2;1.59643170e-16*
10	53812698	-	T	A->G	0,0,0,19	0,7,0,0;8.36731255e-21*
10	53813433	-	T	A->G	0,0,0,20	0,3,0,3;2.59993990e-08*
10	53813506	-	T	A->G	0,0,0,14	0,3,0,8;1.88844749e-07*
10	53815430	-	T	A->G	0,0,0,14	0,3,0,2;1.36093152e-08*
10	53815455	-	T	A->G	0,0,0,10	0,3,0,2;1.36093152e-08*
10	53815463	-	T	A->G	0,0,0,11	0,4,0,1;1.16918643e-11*
10	53816071	-	T	A->G	0,0,0,11	0,4,0,1;1.16918643e-11*
10	53816858	-	T	A->G	0,0,0,10	0,4,0,2;3.31642656e-11*
10	53816859	-	T	A->G	0,0,0,11	0,4,0,2;3.31642656e-11*
10	53820242	-	T	A->G	0,0,0,13	0,10,0,3;3.45044110e-27*
10	53966811	+	A	A->G	11,0,0,0	3,0,3,0;2.59993990e-08*
10	54062594	+	A	A->G	16,0,0,0	39,0,5,0;1.70554179e-09*
10	54062615	+	A	A->G	12,0,0,0	45,0,3,0;1.68873409e-05*
10	55762334	+	A	A->G	19,0,0,0	7,0,3,0;1.39679293e-07*
10	55763869	+	A	A->G	13,0,0,0	2,0,4,0;3.31642656e-11*
10	55920384	+	A	A->G	17,0,0,0	1,0,3,0;5.82512164e-09*
10	57574545	+	A	A->G	15,0,0,0	0,0,5,0;3.63011696e-15*
10	58064039	+	G	G->A	0,0,22,0	4,0,76,0;1.57914918e-06*
10	58698626	+	A	A->G	13,0,0,0	1,0,4,0;1.16918643e-11*
10	58711422	+	A	A->G	10,0,0,0	0,0,3,0;1.62500000e-09*
10	59475663	+	A	A->G	10,0,0,0	11,0,3,0;4.00619130e-07*
10	61652941	-	T	A->G	0,1,0,20	0,3,0,21;2.09377582e-06*
10	63256723	+	A	A->G	12,0,0,0	4,0,3,0;4.37764798e-08*
10	63708722	+	A	A->G	19,0,0,0	2,0,3,0;1.36093152e-08*
10	63708728	+	A	A->G	19,0,0,0	0,0,4,0;2.56442035e-12*
10	64847512	+	A	A->G	10,0,0,0	1,0,3,0;5.82512164e-09*
10	65510107	-	T	A->G	0,0,0,12	0,5,0,4;3.66519519e-13*
10	65510109	-	T	A->G	0,0,0,12	0,3,0,6;9.96569721e-08*
10	65736099	-	C	G->A	0,24,0,0	0,14,0,3;7.31364965e-07*
10	66582662	-	C	G->A	0,27,0,0	0,8,0,3;1.88844749e-07*
10	75289763	+	A	A->G	10,0,0,0	4,0,3,0;4.37764798e-08*
10	76673859	-	T	A->G	0,0,0,12	0,4,0,1;1.16918643e-11*
10	76675091	-	T	A->G	0,0,0,15	0,5,0,1;2.01838441e-14*
10	76675095	-	T	A->G	0,0,0,16	0,3,0,2;1.36093152e-08*
10	76779703	-	T	A->G	0,0,0,22	0,4,0,1;1.16918643e-11*
10	76779708	-	T	A->G	0,0,0,21	0,3,0,3;2.59993990e-08*
10	77613971	-	T	A->G	0,0,0,13	0,6,0,38;1.58632394e-11*
11	9887	-	T	A->G	0,0,0,13	0,3,0,2;1.36093152e-08*
11	192696	-	T	A->C	0,0,1,12	0,0,6,26;2.42600329e-12*
11	192757	-	T	A->G	0,0,0,10	0,7,0,43;2.86834063e-13*
11	301094	-	T	A->G	0,0,0,12	0,3,0,1;5.82512164e-09*
11	301120	-	T	A->G	0,0,0,14	0,3,0,1;5.82512164e-09*
11	301533	-	T	A->G	0,0,0,11	0,4,0,0;2.56442035e-12*
11	311496	-	T	A->G	0,0,0,26	0,3,0,2;1.36093152e-08*
11	691949	-	C	G->T	1,17,0,0	7,47,0,0;4.92615448e-13*
11	3602283	+	G	G->A	0,0,26,0	7,0,18,0;2.13035840e-15*
11	4203030	+	A	A->G	12,0,0,0	11,0,11,0;4.85973338e-16*
11	4203736	+	A	A->G	22,0,0,0	30,0,7,0;3.34812442e-14*
11	4203737	+	A	A->G	23,0,0,0	34,0,4,0;8.72948893e-08*
11	4203785	+	A	A->G	19,0,0,0	16,0,14,0;2.22441489e-33*
11	4203792	+	A	A->G	19,0,0,0	24,0,7,0;9.01581611e-15*
11	4203806	+	A	A->G	16,0,0,0	23,0,5,0;1.95226040e-10*
11	5615573	-	T	A->G	0,0,0,12	0,5,0,1;2.01838441e-14*
11	5681021	+	A	A->G	12,0,0,0	1,0,3,0;5.82512164e-09*
11	5711493	+	A	A->G	14,0,0,0	4,0,3,0;4.37764798e-08*
11	5713248	+	A	A->G	11,0,0,0	0,0,5,0;3.63011696e-15*
11	5713345	+	A	A->G	16,0,0,0	0,0,12,0;1.63624382e-35*
11	5713346	+	A	A->G	16,0,0,0	2,0,8,0;4.08184627e-22*
11	5714403	+	A	A->G	16,0,0,0	15,0,4,0;5.97223433e-09*
11	6914406	-	T	A->G	0,0,0,13	0,5,0,3;1.68428267e-13*
11	6914414	-	T	A->G	0,0,0,14	0,3,0,7;1.39679293e-07*
11	7131405	+	G	G->A	0,0,22,0	27,0,423,0;2.05609337e-37*
11	7843447	+	T	T->A	0,0,0,19	12,0,0,0;1.63624382e-35*
11	7843449	+	T	T->A	0,0,0,19	12,0,0,0;1.63624382e-35*
11	7843451	+	T	T->A	0,0,0,18	12,0,0,0;1.63624382e-35*
11	7843452	+	C	C->G	0,17,0,0	0,0,12,0;1.63624382e-35*
11	7843453	+	C	C->A	0,18,0,0	11,0,0,0;1.49803922e-32*
11	7843454	+	T	T->G	0,0,0,17	0,0,12,0;1.63624382e-35*
11	8741703	+	A	A->G	16,0,0,0	2,0,3,0;1.36093152e-08*
11	9044933	+	A	A->G	16,0,0,0	0,0,4,0;2.56442035e-12*
11	11984371	-	T	A->G	0,0,0,14	0,3,0,2;1.36093152e-08*
11	14254619	-	T	A->G	0,0,0,13	0,3,0,0;1.62500000e-09*
11	14899531	+	A	A->G	15,0,0,0	2,0,5,0;6.63346700e-14*
11	16002865	+	C	C->T	0,20,0,0	0,45,0,3;1.68873409e-05*
11	18088402	-	T	A->G	0,0,0,20	0,6,0,0;6.46614583e-18*
11	18927361	+	A	A->G	11,0,0,0	1,0,3,0;5.82512164e-09*
11	19563810	+	A	A->G	13,0,0,0	3,0,3,0;2.59993990e-08*
11	19563817	+	A	A->G	16,0,0,0	4,0,4,0;1.42743414e-10*
11	19624399	+	A	A->G	12,0,0,0	0,0,3,0;1.62500000e-09*
11	19643247	+	A	A->G	21,0,0,0	61,0,7,0;2.51358541e-12*
11	19643295	+	A	A->G	23,0,0,0	54,0,6,0;1.00390157e-10*
11	19643415	+	A	A->G	20,0,0,0	60,0,6,0;1.75651145e-10*
11	19801708	-	T	A->G	0,0,0,21	0,7,0,9;6.66687758e-17*
11	20985694	+	A	A->G	10,0,0,0	18,0,4,0;1.03652860e-08*
11	20985705	+	A	A->G	12,0,0,0	27,0,7,0;1.84355028e-14*
11	20985755	+	A	A->G	10,0,0,0	23,0,10,0;4.85973338e-16*
11	21071909	-	T	A->G	0,0,0,11	0,3,0,2;1.36093152e-08*
11	21071976	-	T	A->G	0,0,0,11	0,3,0,1;5.82512164e-09*
11	21725088	+	G	G->A	0,0,22,0	4,0,0,0;2.56442035e-12*
11	21748766	+	T	T->C	0,0,0,17	0,6,0,2;1.59643170e-16*
11	22178068	+	A	A->G	11,0,0,0	22,0,11,0;4.85973338e-16*
11	22536594	-	T	A->G	0,0,0,13	0,3,0,50;2.26763909e-05*
11	22536604	-	T	A->G	0,0,0,13	0,3,0,46;1.79569699e-05*
11	22536605	-	T	A->G	0,0,0,13	0,6,0,43;3.07653764e-11*
11	22537808	-	T	A->G	0,0,0,10	0,6,0,26;2.42600329e-12*
11	22745833	-	T	A->G	0,0,0,11	0,3,0,1;5.82512164e-09*
11	22745838	-	T	A->G	0,0,0,10	0,3,0,1;5.82512164e-09*
11	22745868	-	T	A->G	0,0,0,10	0,4,0,1;1.16918643e-11*
11	22745869	-	T	A->G	0,0,0,10	0,4,0,1;1.16918643e-11*
11	22775865	-	T	A->G	0,0,0,22	0,3,0,1;5.82512164e-09*
11	23014917	-	T	A->G	0,0,0,14	0,3,0,11;4.00619130e-07*
11	23014923	-	T	A->G	0,0,0,14	0,3,0,11;4.00619130e-07*
11	23014981	-	T	A->G	0,0,0,12	0,5,0,6;1.28764411e-12*
11	23014989	-	T	A->G	0,0,0,13	0,3,0,7;1.39679293e-07*
11	23014992	-	T	A->G	0,0,0,13	0,3,0,8;1.88844749e-07*
11	23015023	-	T	A->G	0,0,0,14	0,4,0,5;2.48690277e-10*
11	23015025	-	T	A->G	0,1,0,13	0,6,0,3;4.62816777e-16*
11	23027135	-	T	A->G	0,0,0,25	0,3,0,0;1.62500000e-09*
11	23596748	-	T	A->G	0,0,0,15	0,3,0,9;2.48095346e-07*
11	24584280	-	T	A->G	0,0,0,14	0,3,0,3;2.59993990e-08*
11	24590458	-	T	A->G	0,0,0,11	0,4,0,2;3.31642656e-11*
11	26201690	-	T	A->G	0,0,0,20	0,11,0,20;8.96958599e-25*
11	26201714	-	T	A->G	0,0,0,13	0,4,0,30;5.64930140e-08*
11	26201743	-	T	A->G	0,0,0,16	0,4,0,44;2.15967874e-07*
11	26442100	+	A	A->G	17,0,0,0	22,0,10,0;5.70324307e-22*
11	26442122	+	A	A->G	11,0,0,0	41,0,3,0;1.30388013e-05*
11	26579389	-	T	A->G	0,0,0,15	0,3,0,21;2.09377582e-06*
11	26579390	-	T	A->G	0,0,0,16	0,10,0,14;1.94612476e-23*
11	26579398	-	T	A->G	0,0,0,14	0,7,0,19;1.73240143e-15*
11	26579431	-	T	A->G	0,0,0,10	0,4,0,26;3.47340134e-08*
11	26579767	-	T	A->G	0,0,0,14	0,10,0,27;4.85973338e-16*
11	26579791	-	T	A->G	0,0,0,17	0,10,0,21;4.03128043e-22*
11	26579792	-	T	A->G	0,0,0,19	0,7,0,26;1.47333310e-14*
11	41973503	-	T	A->G	0,0,0,19	0,3,0,0;1.62500000e-09*
11	42795489	+	A	A->G	18,0,0,0	0,0,4,0;2.56442035e-12*
11	49547946	-	T	A->G	0,0,0,11	0,6,0,63;2.29697154e-10*
11	49547954	-	T	A->G	0,0,0,20	0,4,0,55;4.82577626e-07*
11	52257794	+	A	A->G	18,0,0,0	0,0,3,0;1.62500000e-09*
11	56953810	+	A	A->G	12,0,0,0	0,0,3,0;1.62500000e-09*
11	56953858	+	A	A->G	10,0,0,0	1,0,3,0;5.82512164e-09*
11	59960640	-	T	A->G	0,0,0,11	0,3,0,0;1.62500000e-09*
11	59960647	-	T	A->G	0,0,0,13	0,3,0,0;1.62500000e-09*
11	63694406	+	G	G->A	0,0,17,0	3,0,0,0;1.62500000e-09*
11	69662577	-	T	A->G	0,0,0,16	0,3,0,10;3.18208170e-07*
11	69841267	-	T	A->G	0,0,0,13	0,3,0,1;5.82512164e-09*
11	74078971	+	A	A->C	15,0,0,0	0,3,0,0;1.62500000e-09*
11	74078977	+	A	A->T	16,0,0,0	0,0,0,3;1.62500000e-09*
11	74079003	+	G	G->A	1,0,16,0	9,0,0,0;1.16436108e-26*
11	74079004	+	C	C->T	0,17,0,1	0,0,0,9;1.16436108e-26*
11	74079120	+	T	T->C	0,1,0,15	0,27,0,0;3.71985019e-80*
11	74079161	+	G	G->A	0,0,17,0	71,0,0,0;1.03458333e-211*
11	74079178	+	C	C->A	0,18,0,0	70,0,0,0;1.01346939e-208*
11	74079200	+	C	C->T	0,20,0,0	0,0,0,65;9.36981132e-194*
11	74079234	+	G	G->A	0,0,20,0	74,0,0,0;1.10355556e-220*
11	74268530	+	A	A->G	10,0,0,0	0,0,4,0;2.56442035e-12*
11	74615013	+	A	A->G	12,0,0,0	0,0,13,0;1.78633094e-38*
11	74615065	+	A	A->G	20,0,0,0	13,0,8,0;1.42292862e-18*
11	74615378	+	A	A->G	10,0,0,0	14,0,7,0;4.85973338e-16*
11	74615394	+	A	A->G	10,0,0,0	15,0,4,0;5.97223433e-09*
11	74615396	+	A	A->G	10,0,0,0	10,0,13,0;1.68277926e-32*
11	76544372	+	A	A->G	11,0,0,0	0,0,3,0;1.62500000e-09*
11	76640842	-	T	A->G	0,0,0,11	0,3,0,0;1.62500000e-09*
11	77550640	-	C	G->A	0,14,0,1	0,54,0,7;1.17907775e-12*
11	83717824	+	A	A->G	13,0,0,0	11,0,3,0;4.00619130e-07*
11	84710125	-	T	A->G	0,0,0,16	0,3,0,1;5.82512164e-09*
11	84896484	-	T	A->G	0,0,0,14	0,5,0,42;2.37774637e-09*
11	84896492	-	T	A->G	0,0,0,15	0,14,0,41;8.94664104e-16*
11	84896497	-	T	A->G	0,0,0,16	0,4,0,52;3.94248514e-07*
11	84896510	-	T	A->G	0,0,0,13	0,14,0,35;8.76290752e-30*
11	84896511	-	T	A->G	0,0,0,13	0,6,0,47;4.83145166e-11*
11	84896523	-	T	A->G	0,0,0,12	0,5,0,39;1.70554179e-09*
11	84896558	-	T	A->G	0,0,0,14	0,4,0,47;2.73006997e-07*
11	84896594	-	T	A->G	0,0,0,17	0,8,0,25;4.85973338e-16*
11	84898760	-	T	A->G	0,0,0,12	0,4,0,1;1.16918643e-11*
11	86168148	-	G	C->A	0,0,10,0	0,0,2,5;6.63346700e-14*
11	86168149	-	T	A->G	0,0,0,10	0,6,0,2;1.59643170e-16*
11	86168150	-	G	C->A	0,0,10,0	0,0,2,6;1.59643170e-16*
11	86375960	+	A	A->G	11,0,0,0	1,0,3,0;5.82512164e-09*
11	86457377	+	A	A->G	10,0,0,0	0,0,3,0;1.62500000e-09*
11	86617141	+	A	A->G	20,0,0,0	7,0,4,0;6.21401827e-10*
11	86617146	+	A	A->G	19,0,0,0	3,0,8,0;1.46321742e-21*
11	86617158	+	A	A->G	17,0,0,0	6,0,5,0;1.28764411e-12*
11	86617215	+	A	A->G	25,0,0,0	6,0,4,0;4.03916880e-10*
11	86618883	+	A	A->G	14,0,0,0	7,0,4,0;6.21401827e-10*
11	86618959	+	A	A->G	17,0,0,0	10,0,3,0;3.18208170e-07*
11	86853771	+	A	A->G	17,0,0,0	10,0,4,0;1.79550236e-09*
11	86853772	+	A	A->G	16,0,0,0	5,0,9,0;1.98342175e-23*
11	86854390	+	A	A->G	15,0,0,0	18,0,8,0;9.87019395e-18*
11	87020839	-	T	A->G	0,0,0,19	0,6,0,4;9.01378290e-16*
11	87077130	+	A	A->G	28,0,0,0	0,0,3,0;1.62500000e-09*
11	87077147	+	A	A->G	24,0,0,0	0,0,3,0;1.62500000e-09*
12	198894	-	T	A->G	0,0,0,13	0,4,0,6;4.03916880e-10*
12	199224	-	T	A->G	0,0,0,10	0,4,0,2;3.31642656e-11*
12	200886	-	T	A->G	0,0,0,11	0,3,0,3;2.59993990e-08*
12	205109	-	T	A->G	0,0,0,13	0,5,0,0;3.63011696e-15*
12	205165	-	T	A->G	0,0,0,11	0,3,0,4;4.37764798e-08*
12	379896	+	A	A->G	17,0,0,0	3,0,3,0;2.59993990e-08*
12	379902	+	A	A->G	11,0,0,0	4,0,3,0;4.37764798e-08*
12	440866	+	A	A->G	10,0,0,0	34,0,6,0;9.16501824e-12*
12	757382	+	A	A->G	26,0,0,0	1,0,3,0;5.82512164e-09*
12	1108798	+	A	A->G	15,0,0,0	0,0,6,0;6.46614583e-18*
12	1108831	+	A	A->G	14,0,0,0	4,0,4,0;1.42743414e-10*
12	1108873	+	A	A->G	14,0,0,0	1,0,3,0;5.82512164e-09*
12	1582350	+	A	A->G	10,0,0,0	4,0,4,0;1.42743414e-10*
12	1582357	+	A	A->G	10,0,0,0	5,0,4,0;2.48690277e-10*
12	1582362	+	A	A->G	10,0,0,0	3,0,7,0;8.63263762e-19*
12	1587308	-	T	A->G	0,0,0,10	0,7,0,3;8.63263762e-19*
12	1588343	-	T	A->G	0,0,0,12	0,4,0,8;9.12907539e-10*
12	1588847	-	T	A->G	0,0,0,11	0,4,0,0;2.56442035e-12*
12	1590328	-	T	A->G	0,0,0,12	0,7,0,0;8.36731255e-21*
12	1590369	-	T	A->G	0,0,0,15	0,3,0,1;5.82512164e-09*
12	1590376	-	T	A->G	0,0,0,15	0,3,0,2;1.36093152e-08*
12	1590377	-	T	A->G	0,0,0,14	0,3,0,2;1.36093152e-08*
12	1590408	-	T	A->G	0,0,0,18	0,4,0,0;2.56442035e-12*
12	1592916	-	T	A->G	0,0,0,23	0,6,0,5;1.77572990e-15*
12	1592917	-	T	A->G	0,0,0,23	0,7,0,3;8.63263762e-19*
12	1592919	-	T	A->G	0,0,0,23	0,5,0,8;3.24241201e-12*
12	1592926	-	T	A->G	0,0,0,18	0,8,0,4;4.26731992e-21*
12	2530967	+	C	C->T	0,14,0,0	0,25,0,3;3.34692153e-06*
12	3819107	-	T	A->G	0,0,0,10	0,10,0,3;3.45044110e-27*
12	3819114	-	T	A->G	0,0,0,10	0,7,0,7;2.12751303e-17*
12	4629595	-	C	G->A	0,20,0,0	0,50,0,5;5.23062524e-09*
12	4654286	+	C	C->T	0,12,0,0	0,29,0,4;4.99934176e-08*
12	4711243	+	A	A->G	15,0,0,0	28,0,41,0;7.90940246e-103*
12	4711253	+	A	A->G	12,0,0,0	60,0,4,0;6.61349357e-07*
12	4711274	+	A	A->G	13,0,0,0	48,0,4,0;2.95251588e-07*
12	4714630	+	A	A->G	12,0,0,0	58,0,18,0;2.01409144e-36*
12	4714635	+	A	A->G	11,0,0,0	60,0,20,0;4.85973338e-16*
12	4715629	+	A	A->G	14,0,0,0	113,0,6,0;4.94003547e-09*
12	4715645	+	C	C->A	0,12,0,0	5,93,0,0;7.65920363e-08*
12	5068411	+	A	A->G	23,0,0,0	13,0,3,0;6.06468926e-07*
12	5068412	+	A	A->G	23,0,0,0	13,0,3,0;6.06468926e-07*
12	5085721	+	A	A->G	11,0,0,0	0,0,4,0;2.56442035e-12*
12	5086396	+	A	A->G	10,0,0,0	3,0,3,0;2.59993990e-08*
12	5419387	-	T	A->G	0,0,0,16	0,3,0,0;1.62500000e-09*
12	5419409	-	T	A->G	0,0,0,16	0,3,0,0;1.62500000e-09*
12	5447074	-	T	A->G	0,0,0,16	0,3,0,1;5.82512164e-09*
12	5447075	-	T	A->G	0,0,0,15	0,4,0,0;2.56442035e-12*
12	5513584	+	A	A->G	10,0,0,0	0,0,3,0;1.62500000e-09*
12	6041504	-	T	A->G	0,0,0,12	0,3,0,3;2.59993990e-08*
12	6041519	-	T	A->G	0,0,0,11	0,7,0,0;8.36731255e-21*
12	6052320	-	T	A->G	0,0,0,20	0,4,0,0;2.56442035e-12*
12	6091558	+	A	A->G	20,0,0,0	0,0,3,0;1.62500000e-09*
12	6114530	+	A	A->G	16,0,0,0	4,0,3,0;4.37764798e-08*
12	6118293	+	A	A->G	13,0,0,0	4,0,3,0;4.37764798e-08*
12	6629881	-	G	C->T	2,0,32,0	6,0,16,0;2.20203070e-13*
12	7975242	+	A	A->G	25,0,0,0	21,0,9,0;1.07198918e-19*
12	7975247	+	A	A->G	25,0,0,0	24,0,8,0;6.09254197e-17*
12	7975248	+	A	A->G	26,0,0,0	22,0,7,0;5.91774692e-15*
12	7975810	+	A	A->G	10,0,0,0	14,0,3,0;7.31364965e-07*
12	7977998	+	A	A->G	10,0,0,0	30,0,3,0;5.49795306e-06*
12	7978013	+	A	A->G	10,0,0,0	30,0,3,0;5.49795306e-06*
12	7978158	+	A	A->G	10,0,0,0	18,0,3,0;1.39339658e-06*
12	7978170	+	A	A->G	13,0,0,0	16,0,7,0;8.94664104e-16*
12	7979049	+	A	A->G	25,0,0,0	30,0,5,0;6.08481614e-10*
12	7979067	+	A	A->G	21,0,0,0	29,0,6,0;3.99827789e-12*
12	7979091	+	A	A->G	19,0,0,0	28,0,15,0;4.85973338e-16*
12	7979151	+	A	A->G	16,0,0,0	30,0,4,0;5.64930140e-08*
12	7979153	+	A	A->G	16,0,0,0	29,0,3,0;5.01228727e-06*
12	7979187	+	A	A->G	18,0,0,0	33,0,8,0;5.09525296e-16*
12	7979213	+	A	A->G	13,0,0,0	26,0,5,0;3.28306460e-10*
12	7979235	+	A	A->G	12,0,0,0	22,0,4,0;1.98709926e-08*
12	7979242	+	A	A->G	11,0,0,0	14,0,9,0;6.91143186e-21*
12	7979246	+	A	A->G	11,0,0,0	20,0,3,0;1.83770534e-06*
12	7980724	+	A	A->G	10,0,0,0	33,0,9,0;2.98174535e-18*
12	8060702	-	T	A->G	0,0,0,22	0,5,0,14;2.63078738e-11*
12	8062291	-	T	A->G	0,0,0,17	0,3,0,23;2.67147111e-06*
12	8062298	-	T	A->G	0,0,0,17	0,3,0,25;3.34692153e-06*
12	8062302	-	T	A->G	0,0,0,16	0,7,0,18;2.13035840e-15*
12	8062305	-	T	A->G	0,0,0,18	0,3,0,24;2.99747471e-06*
12	8062315	-	T	A->G	0,0,0,18	0,21,0,7;3.20042001e-56*
12	8062325	-	T	A->G	0,0,0,20	0,11,0,18;4.85973338e-16*
12	8062328	-	T	A->G	0,0,0,18	0,6,0,22;1.04911508e-12*
12	8936929	+	A	A->G	12,0,0,0	9,0,5,0;4.95621558e-12*
12	8936941	+	A	A->G	15,0,0,0	10,0,5,0;7.35042599e-12*
12	8936942	+	A	A->G	13,0,0,0	10,0,7,0;8.94664104e-16*
12	8942874	+	A	A->G	10,0,0,0	6,0,3,0;9.96569721e-08*
12	8944084	+	A	A->G	11,0,0,0	3,0,9,0;2.32070900e-24*
12	8944097	+	A	A->G	13,0,0,0	6,0,5,0;1.28764411e-12*
12	8969671	+	A	A->G	10,0,0,0	8,0,3,0;1.88844749e-07*
12	8969701	+	A	A->G	11,0,0,0	12,0,6,0;6.01589271e-14*
12	8969708	+	A	A->G	10,0,0,0	11,0,6,0;4.08397596e-14*
12	8969713	+	A	A->G	11,0,0,0	12,0,7,0;4.85973338e-16*
12	8969721	+	A	A->G	10,0,0,0	20,0,5,0;1.09393859e-10*
12	8969733	+	A	A->G	11,0,0,0	9,0,11,0;2.04003323e-27*
12	8969752	+	A	A->G	10,0,0,0	12,0,11,0;1.55188023e-26*
12	8969797	+	A	A->G	13,0,0,0	15,0,12,0;2.16392749e-28*
12	8969820	+	A	A->G	13,0,0,0	15,0,10,0;4.85973338e-16*
12	8970329	+	A	A->G	15,0,0,0	13,0,3,0;6.06468926e-07*
12	8970342	+	A	A->G	11,0,0,0	8,0,7,0;3.92102082e-17*
12	8982388	+	A	A->G	13,0,0,0	0,0,4,0;2.56442035e-12*
12	13608249	+	A	A->G	21,0,0,0	121,0,9,0;6.43975718e-14*
12	13608252	+	A	A->G	18,0,0,0	119,0,14,0;2.69296779e-23*
12	13608273	+	A	A->G	16,0,0,0	139,0,9,0;1.94962558e-13*
12	13698250	+	A	A->G	10,0,0,0	17,0,26,0;1.31473611e-65*
12	13701043	+	A	A->G	12,0,0,0	16,0,28,0;1.40528807e-71*
12	13701051	+	A	A->G	10,0,0,0	28,0,13,0;2.15675674e-28*
12	14070613	-	T	A->G	0,0,0,11	0,9,0,131;1.21180479e-13*
12	14070621	-	T	A->G	0,0,0,11	0,44,0,99;4.85973338e-16*
12	14860709	+	C	C->G	0,27,0,0	0,296,23,0;8.94664104e-16*
12	14953802	+	A	A->G	15,0,0,0	6,0,3,0;9.96569721e-08*
12	15194746	+	A	A->G	13,0,0,0	0,0,3,0;1.62500000e-09*
12	15302383	-	T	A->G	0,0,0,16	0,4,0,0;2.56442035e-12*
12	16199096	+	A	A->G	12,0,0,0	1,0,3,0;5.82512164e-09*
12	16199580	+	A	A->G	11,0,0,0	3,0,4,0;7.37686465e-11*
12	16199586	+	A	A->G	12,0,0,0	3,0,4,0;7.37686465e-11*
12	16200054	+	A	A->G	15,0,0,0	9,0,3,0;2.48095346e-07*
12	16200391	+	A	A->G	16,0,0,0	9,0,3,0;2.48095346e-07*
12	16200399	+	A	A->G	18,0,0,0	7,0,5,0;2.15878090e-12*
12	16752220	+	A	A->G	18,0,0,0	19,0,5,0;8.79960081e-11*
12	16752248	+	A	A->G	11,0,0,0	13,0,4,0;3.72212398e-09*
12	16880912	+	A	A->G	19,0,0,0	0,0,3,0;1.62500000e-09*
12	17154321	-	T	A->G	0,1,0,13	0,11,0,1;1.72822566e-31*
12	17154397	-	C	G->A	0,14,0,1	0,1,0,13;2.43290515e-37*
12	17177398	-	T	A->G	0,0,0,13	0,3,0,0;1.62500000e-09*
12	17377189	-	T	A->G	0,0,0,15	0,3,0,1;5.82512164e-09*
12	18011098	-	T	A->G	0,0,0,20	0,9,0,22;1.50207633e-19*
12	18011473	-	T	A->G	0,0,0,13	0,3,0,21;2.09377582e-06*
12	18011478	-	T	A->G	0,0,0,13	0,5,0,20;1.09393859e-10*
12	18011508	-	T	A->G	0,0,0,17	0,12,0,16;4.85973338e-16*
12	18011509	-	T	A->G	0,0,0,16	0,11,0,15;8.66894499e-26*
12	18493492	+	A	A->G	13,0,0,0	15,0,3,0;8.70880785e-07*
12	18493512	+	A	A->G	12,0,0,0	12,0,3,0;4.96350096e-07*
12	18660238	+	A	A->G	13,0,0,0	0,0,4,0;2.56442035e-12*
12	18660383	+	A	A->G	23,0,0,0	0,0,6,0;6.46614583e-18*
12	18660384	+	A	A->G	19,0,0,0	1,0,5,0;2.01838441e-14*
12	18707598	+	A	A->G	10,0,0,0	76,0,12,0;1.68035982e-21*
12	18945399	-	T	A->G	0,0,0,12	0,5,0,48;4.34809481e-09*
12	18945417	-	T	A->G	0,0,0,13	0,3,0,47;1.90675607e-05*
12	18945428	-	T	A->G	0,0,0,15	0,3,0,50;2.26763909e-05*
12	19497776	+	A	A->G	11,0,0,0	0,0,3,0;1.62500000e-09*
12	19497781	+	A	A->G	15,0,0,0	0,0,3,0;1.62500000e-09*
12	19497783	+	A	A->G	16,0,0,0	0,0,3,0;1.62500000e-09*
12	19517577	-	T	A->G	0,0,0,10	0,3,0,7;1.39679293e-07*
12	19517672	-	T	A->G	0,0,0,11	0,4,0,7;6.21401827e-10*
12	19519390	-	T	A->G	0,0,0,12	0,4,0,3;7.37686465e-11*
12	19519400	-	T	A->G	0,0,0,15	0,4,0,3;7.37686465e-11*
12	19519694	-	T	A->G	0,0,0,10	0,4,0,7;6.21401827e-10*
12	19520224	-	T	A->G	0,0,0,10	0,6,0,20;6.52759644e-13*
12	19556624	+	A	A->G	14,0,0,0	3,0,5,0;1.68428267e-13*
12	19556742	+	A	A->G	16,0,0,0	7,0,3,0;1.39679293e-07*
12	19557998	+	A	A->G	12,0,0,0	8,0,4,0;9.12907539e-10*
12	19558011	+	A	A->G	10,0,0,0	8,0,3,0;1.88844749e-07*
12	19558016	+	A	A->G	11,0,0,0	6,0,4,0;4.03916880e-10*
12	19559755	+	A	A->G	19,0,0,0	21,0,7,0;4.41390415e-15*
12	19559893	+	A	A->G	11,0,0,0	34,0,9,0;4.85973338e-16*
12	19561146	+	A	A->G	10,0,0,0	8,0,7,0;3.92102082e-17*
12	19563298	-	T	A->G	0,0,0,15	0,4,0,5;2.48690277e-10*
12	19563310	-	T	A->G	0,0,0,18	0,5,0,5;7.17340856e-13*
12	19563331	-	T	A->G	0,0,0,22	0,4,0,6;4.03916880e-10*
12	19563788	-	T	A->G	0,0,0,10	0,3,0,9;2.48095346e-07*
12	19563810	-	T	A->G	0,0,0,17	0,4,0,8;9.12907539e-10*
12	19563824	-	T	A->G	0,0,0,19	0,5,0,8;3.24241201e-12*
12	20347985	-	T	A->G	0,0,0,23	0,3,0,0;1.62500000e-09*
12	20498323	-	T	A->G	0,0,0,17	0,3,0,4;4.37764798e-08*
12	20894855	+	A	A->G	12,0,0,0	0,0,12,0;1.63624382e-35*
12	21507404	-	G	C->T	1,0,14,0	4,0,0,0;2.56442035e-12*
12	22273842	-	T	A->G	0,0,0,10	0,3,0,4;4.37764798e-08*
12	22509770	+	A	A->G	17,0,0,0	8,0,6,0;1.04979495e-14*
12	22622572	-	G	C->T	0,0,10,0	5,0,53,0;6.38003031e-09*
12	23165881	+	C	C->A	0,18,0,0	9,102,0,0;1.58797379e-14*
12	23204108	-	T	A->G	0,0,0,17	0,4,0,3;7.37686465e-11*
12	23204155	-	T	A->G	0,0,0,16	0,3,0,3;2.59993990e-08*
12	23206783	-	T	A->G	0,0,0,15	0,3,0,1;5.82512164e-09*
12	23420726	+	A	A->G	19,0,0,0	10,0,4,0;1.79550236e-09*
12	23420743	+	A	A->G	17,0,0,0	14,0,3,0;7.31364965e-07*
12	23420749	+	A	A->G	17,0,0,0	14,0,3,0;7.31364965e-07*
12	23420791	+	A	A->G	11,0,0,0	15,0,6,0;1.64445740e-13*
12	23423222	+	A	A->G	10,0,0,0	26,0,3,0;3.72328414e-06*
12	23423381	+	A	A->G	10,0,0,0	22,0,5,0;1.61518593e-10*
12	23776771	-	T	A->G	0,0,0,18	0,3,0,2;1.36093152e-08*
12	23812891	+	G	G->A	0,0,24,0	16,0,217,0;4.85973338e-16*
12	23814119	+	C	C->A	0,24,0,0	10,157,0,0;1.04979495e-14*
12	23911022	+	A	A->G	22,0,0,0	5,0,4,0;2.48690277e-10*
12	23998495	+	A	A->G	18,0,0,0	56,0,6,0;1.22567688e-10*
12	23998503	+	A	A->G	17,0,0,0	53,0,3,0;2.67106509e-05*
12	23998521	+	A	A->G	18,0,0,0	49,0,14,0;4.85973338e-16*
12	23998523	+	A	A->G	19,0,0,0	57,0,3,0;3.27893692e-05*
12	23998524	+	A	A->G	16,0,0,0	60,0,4,0;6.61349357e-07*
12	23998526	+	A	A->G	14,0,0,0	40,0,22,0;7.85244491e-49*
12	23998528	+	A	A->G	17,0,0,0	56,0,4,0;5.13142646e-07*
12	23998534	+	A	A->G	16,0,0,0	36,0,22,0;8.94664104e-16*
12	23998558	+	A	A->G	16,0,0,0	42,0,6,0;2.70649995e-11*
12	23998576	+	A	A->G	13,0,0,0	25,0,24,0;1.72951437e-57*
12	23998581	+	A	A->G	12,0,0,0	44,0,5,0;2.92492415e-09*
12	23998640	+	A	A->G	13,0,0,0	85,0,5,0;5.11794253e-08*
12	23998641	+	A	A->G	13,0,0,0	73,0,8,0;9.39995348e-14*
12	23998647	+	A	A->G	12,0,0,0	79,0,9,0;2.13035840e-15*
12	24272727	+	C	C->G	0,14,0,0	0,0,4,0;2.56442035e-12*
12	24272735	+	A	A->T	11,0,0,0	0,0,0,4;2.56442035e-12*
12	24272747	+	G	G->A	0,0,13,0	4,0,0,0;2.56442035e-12*
12	24272771	+	C	C->T	0,11,0,0	0,0,0,4;2.56442035e-12*
12	25088260	+	A	A->G	11,0,0,0	3,0,3,0;2.59993990e-08*
12	26327553	+	A	A->G	12,0,0,0	1,0,3,0;5.82512164e-09*
12	26668624	+	A	A->G	22,0,0,0	2,0,3,0;1.36093152e-08*
12	26853417	+	A	A->G	10,0,0,0	1,0,4,0;1.16918643e-11*
12	27041815	+	A	A->G	11,0,0,0	0,0,3,0;1.62500000e-09*
12	27501399	-	T	A->G	0,0,0,17	0,3,0,4;4.37764798e-08*
12	32142653	+	A	A->G	15,0,0,0	0,0,3,0;1.62500000e-09*
12	32376237	-	T	A->G	0,0,0,14	0,4,0,0;2.56442035e-12*
12	32376284	-	T	A->G	0,0,0,26	0,3,0,0;1.62500000e-09*
12	34809740	+	A	A->G	11,0,0,0	1,0,3,0;5.82512164e-09*
12	35275283	-	T	A->G	0,0,0,12	0,12,0,16;4.85973338e-16*
12	35275294	-	T	A->G	0,0,0,13	0,6,0,21;8.27163108e-13*
12	35275325	-	T	A->G	0,0,0,17	0,12,0,10;8.63426143e-30*
12	36040635	+	A	A->G	11,0,0,0	16,0,7,0;8.94664104e-16*
12	36221767	+	A	A->G	12,0,0,0	10,0,5,0;7.35042599e-12*
12	36221768	+	A	A->G	12,0,0,0	12,0,3,0;4.96350096e-07*
12	37109104	+	A	A->G	11,0,0,0	19,0,7,0;1.73240143e-15*
12	37110347	+	A	A->G	28,0,0,0	28,0,5,0;4.47155519e-10*
12	37110521	+	A	A->G	34,0,0,0	24,0,4,0;2.61318333e-08*
12	37110594	+	A	A->G	13,0,0,0	24,0,13,0;4.85973338e-16*
12	37193312	+	G	G->A	0,0,23,0	29,0,450,0;1.73240143e-15*
12	37193325	+	C	C->A	0,20,0,0	71,600,0,0;1.31270656e-15*
12	37544161	+	A	A->G	12,0,0,0	0,0,3,0;1.62500000e-09*
12	37704021	-	T	A->G	0,0,0,10	0,8,0,1;8.62884483e-23*
12	37704051	-	T	A->G	0,0,0,14	0,8,0,2;4.08184627e-22*
12	39582718	-	C	G->A	0,27,0,0	0,61,0,4;7.03766991e-07*
12	39725040	+	A	A->G	11,0,0,0	2,0,3,0;1.36093152e-08*
12	40736403	-	T	A->G	0,0,0,13	0,3,0,0;1.62500000e-09*
12	42596288	-	T	A->G	0,0,0,10	0,4,0,6;4.03916880e-10*
12	42596289	-	T	A->G	0,0,0,10	0,4,0,4;1.42743414e-10*
12	44164981	+	A	A->G	15,0,0,0	1,0,3,0;5.82512164e-09*
12	44234371	+	A	A->G	11,0,0,0	1,0,4,0;1.16918643e-11*
12	44234372	+	A	A->G	10,0,0,0	2,0,3,0;1.36093152e-08*
12	44234376	+	A	A->G	10,0,0,0	2,0,3,0;1.36093152e-08*
12	44335281	-	T	A->G	0,0,0,20	0,4,0,16;6.92845722e-09*
12	44335289	-	T	A->G	0,0,0,20	0,8,0,16;4.94408204e-18*
12	44335294	-	T	A->G	0,0,0,20	0,3,0,22;2.37123567e-06*
12	44335336	-	T	A->G	0,0,0,24	0,5,0,16;4.40142194e-11*
12	44343356	-	T	A->G	0,0,0,17	0,7,0,40;1.83389202e-13*
12	44377306	+	A	A->C	21,0,0,0	0,49,0,0;6.62133333e-146*
12	44377307	+	C	C->T	0,23,0,0	0,0,0,42;5.91190476e-125*
12	44622258	-	T	A->G	0,0,0,14	0,9,0,4;7.38606459e-24*
12	44622275	-	T	A->G	0,0,0,15	0,4,0,10;1.79550236e-09*
12	44622310	-	T	A->G	0,0,0,10	0,3,0,7;1.39679293e-07*
12	44623363	-	T	A->G	0,0,0,20	0,9,0,16;4.85973338e-16*
12	44623386	-	T	A->G	0,0,0,21	0,7,0,17;1.31270656e-15*
12	44623399	-	T	A->G	0,0,0,16	0,3,0,18;1.39339658e-06*
12	44623422	-	T	A->G	0,0,0,16	0,3,0,25;3.34692153e-06*
12	44623430	-	T	A->G	0,0,0,18	0,7,0,15;1.31270656e-15*
12	44767384	+	A	A->G	10,0,0,0	5,0,4,0;2.48690277e-10*
12	44771168	+	A	A->G	17,0,0,0	4,0,3,0;4.37764798e-08*
12	44771176	+	A	A->G	18,0,0,0	3,0,4,0;7.37686465e-11*
12	44779096	+	A	A->G	20,0,0,0	13,0,3,0;6.06468926e-07*
12	45191595	-	T	A->T	0,0,0,13	13,0,0,110;8.94664104e-16*
12	45975045	+	A	A->G	18,0,0,0	2,0,3,0;1.36093152e-08*
12	45975076	+	A	A->G	17,0,0,0	2,0,4,0;3.31642656e-11*
12	46839304	-	T	A->G	0,0,0,10	0,12,0,9;4.00435670e-30*
12	46839382	-	T	A->G	0,0,0,12	0,6,0,14;1.18463362e-13*
12	46839909	-	T	A->G	0,0,0,22	0,4,0,12;2.86961069e-09*
12	46839915	-	T	A->G	0,0,0,23	0,4,0,16;6.92845722e-09*
12	46839975	-	T	A->G	0,0,0,10	0,5,0,13;1.95361809e-11*
12	46839990	-	T	A->G	0,0,0,17	0,10,0,6;9.02997937e-26*
12	47242370	+	A	A->G	17,0,0,0	6,0,3,0;9.96569721e-08*
12	47242398	+	A	A->G	18,0,0,0	8,0,3,0;1.88844749e-07*
12	47464237	+	A	A->G	19,0,0,0	0,0,5,0;3.63011696e-15*
12	47464285	+	A	A->G	20,0,0,0	0,0,3,0;1.62500000e-09*
12	49050003	+	A	A->G	16,0,0,0	1,0,3,0;5.82512164e-09*
12	49251054	-	T	A->G	0,0,0,19	0,13,0,0;1.78633094e-38*
12	49251055	-	G	C->T	0,0,19,0	9,0,0,0;1.16436108e-26*
12	49268468	+	A	A->G	19,0,0,0	12,0,4,0;2.86961069e-09*
12	49292981	+	A	A->G	10,0,0,0	3,0,3,0;2.59993990e-08*
12	49667232	-	T	A->G	0,0,0,11	0,3,0,1;5.82512164e-09*
12	50268018	-	T	A->G	0,0,0,20	0,4,0,9;1.29937697e-09*
12	50498741	+	A	A->G	11,0,0,0	1,0,3,0;5.82512164e-09*
12	50560389	+	A	A->G	11,0,0,0	6,0,4,0;4.03916880e-10*
12	51652148	-	T	A->G	0,0,0,16	0,3,0,0;1.62500000e-09*
12	52664784	-	T	A->G	0,0,0,11	0,4,0,14;4.74926813e-09*
12	52664796	-	T	A->G	0,0,0,12	0,5,0,12;1.42336450e-11*
12	52664803	-	T	A->G	0,0,0,14	0,3,0,20;1.83770534e-06*
12	52664819	-	T	A->G	0,0,0,14	0,4,0,17;8.51458705e-09*
12	52665398	-	T	A->G	0,0,0,16	0,5,0,14;2.63078738e-11*
12	52665924	-	T	A->G	0,0,0,14	0,3,0,7;1.39679293e-07*
12	52868404	+	A	A->G	15,0,0,0	2,0,3,0;1.36093152e-08*
12	52868433	+	A	A->G	16,0,0,0	2,0,3,0;1.36093152e-08*
12	53976843	-	T	A->G	0,0,0,11	0,3,0,6;9.96569721e-08*
12	54009448	+	A	A->G	11,0,0,0	2,0,5,0;6.63346700e-14*
12	54009551	+	A	A->G	11,0,0,0	1,0,6,0;4.17705400e-17*
12	54031630	+	G	G->A	0,0,31,0	246,0,259,0;0.00000000e+00*
12	54243056	+	A	A->G	15,0,0,0	1,0,3,0;5.82512164e-09*
12	54981435	+	A	A->G	12,0,0,0	2,0,5,0;6.63346700e-14*
12	55551738	-	T	A->G	0,0,0,11	0,4,0,10;1.79550236e-09*
12	55867925	-	T	A->G	0,0,0,13	0,4,0,23;2.32259205e-08*
12	56329260	+	A	A->G	23,0,0,0	6,0,4,0;4.03916880e-10*
12	56329261	+	A	A->G	23,0,0,0	8,0,6,0;1.04979495e-14*
12	57323365	+	A	A->G	12,0,0,0	0,0,3,0;1.62500000e-09*
12	57323537	+	A	A->G	11,0,0,0	2,0,3,0;1.36093152e-08*
12	57333126	+	A	A->G	14,0,0,0	0,0,3,0;1.62500000e-09*
12	57978187	+	A	A->G	20,0,1,0	6,0,9,0;4.87111696e-23*
12	57979256	+	A	A->G	16,0,0,0	7,0,11,0;3.94044444e-28*
12	57979262	+	A	A->G	14,0,0,0	8,0,11,0;9.23411632e-28*
12	57979295	+	T	T->C	0,0,0,11	0,9,0,7;1.07429315e-22*
12	59407565	+	T	T->G	0,0,1,11	0,0,161,168;4.85973338e-16*
12	60024679	-	T	A->G	0,0,0,17	0,3,0,0;1.62500000e-09*
12	60852434	-	T	A->G	0,0,0,16	0,7,0,1;6.20206844e-20*
12	62216619	-	T	A->G	0,0,0,13	0,3,0,0;1.62500000e-09*
12	62606579	+	A	A->G	11,0,0,0	0,0,8,0;1.01554192e-23*
12	62606581	+	A	A->G	12,0,0,0	0,0,9,0;1.16436108e-26*
12	62670604	-	T	A->G	0,0,0,11	0,3,0,2;1.36093152e-08*
12	62670609	-	T	A->G	0,0,0,11	0,3,0,2;1.36093152e-08*
12	62671214	-	T	A->G	0,0,0,12	0,3,0,3;2.59993990e-08*
12	62671217	-	T	A->G	0,0,0,11	0,5,0,0;3.63011696e-15*
12	62675386	-	T	A->G	0,0,0,14	0,4,0,4;1.42743414e-10*
12	62721565	-	T	A->G	0,0,0,13	0,4,0,2;3.31642656e-11*
12	62757591	-	T	A->G	0,0,0,10	0,6,0,6;3.78492051e-15*
12	62757592	-	T	A->G	0,0,0,11	0,8,0,5;1.05871674e-20*
12	62757604	-	T	A->G	0,0,0,11	0,6,0,6;3.78492051e-15*
12	63030951	-	T	A->G	0,0,0,11	0,3,0,3;2.59993990e-08*
12	63073913	+	A	A->G	16,0,0,0	22,0,3,0;2.37123567e-06*
12	63412014	+	A	A->G	15,0,0,0	4,0,5,0;3.66519519e-13*
12	63412090	+	A	A->G	11,0,0,0	3,0,5,0;1.68428267e-13*
12	63412108	+	A	A->G	11,0,0,0	6,0,3,0;9.96569721e-08*
12	63428555	+	A	A->G	16,0,0,0	7,0,4,0;6.21401827e-10*
12	63428564	+	A	A->G	22,0,0,0	8,0,4,0;9.12907539e-10*
12	63455138	-	T	A->G	0,0,0,13	0,4,0,2;3.31642656e-11*
13	1435668	+	C	C->A	1,13,0,0	3,0,0,0;1.62500000e-09*
13	3560153	+	A	A->G	14,0,0,0	14,0,3,0;7.31364965e-07*
13	3560939	+	A	A->G	12,0,0,0	26,0,11,0;4.85973338e-16*
13	3560970	+	A	A->G	12,0,0,0	33,0,3,0;7.14464733e-06*
13	3561023	+	A	A->G	16,0,0,0	24,0,3,0;2.99747471e-06*
13	3561041	+	A	A->G	17,0,0,0	25,0,3,0;3.34692153e-06*
13	3561077	+	A	A->G	23,0,0,0	14,0,12,0;1.22362337e-28*
13	3561085	+	A	A->G	23,0,0,0	17,0,8,0;4.85973338e-16*
13	3561086	+	A	A->G	24,0,0,0	23,0,3,0;2.67147111e-06*
13	3561098	+	A	A->G	28,0,0,0	26,0,3,0;3.72328414e-06*
13	3561103	+	A	A->G	25,0,0,0	12,0,14,0;1.54481256e-34*
13	3561106	+	A	A->G	25,0,0,0	21,0,3,0;2.09377582e-06*
13	3580026	-	T	A->G	0,0,0,14	0,3,0,9;2.48095346e-07*
13	3580034	-	T	A->G	0,0,0,16	0,4,0,8;9.12907539e-10*
13	3580052	-	T	A->G	0,0,0,11	0,3,0,8;1.88844749e-07*
13	3580078	-	T	A->G	0,0,0,13	0,3,0,12;4.96350096e-07*
13	3580096	-	T	A->G	0,0,0,12	0,3,0,14;7.31364965e-07*
13	3580182	-	T	A->G	0,0,0,10	0,5,0,13;1.95361809e-11*
13	3580206	-	T	A->G	0,0,0,16	0,4,0,10;1.79550236e-09*
13	3583534	-	T	A->G	0,0,0,17	0,11,0,139;4.85973338e-16*
13	3583582	-	T	A->G	0,0,0,24	0,12,0,134;8.94664104e-16*
13	6101130	-	G	C->T	0,0,12,0	6,0,34,0;9.16501824e-12*
13	6160456	-	T	A->G	0,0,0,13	0,3,0,0;1.62500000e-09*
13	8043957	+	A	A->G	10,0,0,0	1,0,3,0;5.82512164e-09*
13	9484535	-	G	C->T	0,0,15,0	4,0,65,0;8.85255764e-07*
13	9485468	-	G	C->A	0,0,11,0	0,0,39,3;1.13410969e-05*
13	12412709	-	T	A->G	0,0,0,11	0,4,0,0;2.56442035e-12*
13	12436454	-	T	A->G	0,0,0,14	0,3,0,1;5.82512164e-09*
13	16454718	+	A	A->G	13,0,0,0	2,0,5,0;6.63346700e-14*
13	16455104	+	A	A->G	13,0,0,0	0,0,5,0;3.63011696e-15*
13	19754300	+	A	A->G	20,0,0,0	0,0,3,0;1.62500000e-09*
13	20309516	-	G	C->T	0,0,13,0	13,0,163,0;4.85973338e-16*
13	20977343	-	T	A->G	0,0,0,15	0,3,0,1;5.82512164e-09*
13	20977390	-	T	A->G	0,0,0,17	0,5,0,0;3.63011696e-15*
13	20977392	-	T	A->G	0,0,0,17	0,3,0,2;1.36093152e-08*
13	21241906	+	C	C->A	0,21,0,0	9,61,0,0;3.48235771e-16*
13	23492130	-	T	A->G	0,0,0,25	0,3,0,29;5.01228727e-06*
13	23492153	-	T	A->G	0,0,0,24	0,3,0,42;1.39397397e-05*
13	23492236	-	T	A->G	0,0,0,10	0,3,0,32;6.56501569e-06*
13	23707885	-	T	A->G	0,0,0,16	0,3,0,2;1.36093152e-08*
13	24104778	+	A	A->G	10,0,0,0	2,0,3,0;1.36093152e-08*
13	26075008	+	A	A->G	10,0,0,0	2,0,3,0;1.36093152e-08*
13	26112633	+	A	A->G	13,0,0,0	0,0,3,0;1.62500000e-09*
13	26112688	+	A	A->G	13,0,0,0	0,0,4,0;2.56442035e-12*
13	26394497	+	A	A->G	13,0,0,0	3,0,3,0;2.59993990e-08*
13	26474736	+	A	A->G	20,0,0,0	8,0,4,0;9.12907539e-10*
13	26906035	+	A	A->G	14,0,0,0	1,0,3,0;5.82512164e-09*
13	27013226	+	A	A->G	10,0,0,0	35,0,3,0;8.40195590e-06*
13	28515069	+	A	A->G	18,0,0,0	2,0,3,0;1.36093152e-08*
13	28739918	+	A	A->G	19,0,0,0	21,0,8,0;4.85973338e-16*
13	28827138	+	A	A->G	11,0,0,0	2,0,3,0;1.36093152e-08*
13	28879356	+	A	A->G	12,0,0,0	2,0,3,0;1.36093152e-08*
13	30332069	+	A	A->G	25,0,0,0	12,0,3,0;4.96350096e-07*
13	30332114	+	A	A->G	16,0,0,0	13,0,4,0;3.72212398e-09*
13	30332149	+	A	A->G	17,0,0,0	12,0,4,0;2.86961069e-09*
13	30332180	+	A	A->G	14,0,0,0	13,0,3,0;6.06468926e-07*
13	30332183	+	A	A->G	14,0,0,0	9,0,8,0;8.94664104e-16*
13	30332191	+	A	A->G	15,0,0,0	15,0,4,0;5.97223433e-09*
13	30332192	+	A	A->G	16,0,0,0	12,0,4,0;2.86961069e-09*
13	30332195	+	A	A->G	16,0,0,0	15,0,4,0;5.97223433e-09*
13	30333878	+	A	A->G	20,0,0,0	19,0,3,0;1.60481952e-06*
13	30333920	+	A	A->G	14,0,0,0	16,0,3,0;1.02858940e-06*
13	30336613	+	T	T->C	0,0,0,15	0,3,0,17;1.20243503e-06*
13	30492579	+	A	A->G	10,0,0,0	14,0,15,0;1.31080148e-36*
13	30493408	+	A	A->G	15,0,0,0	17,0,5,0;5.66872112e-11*
13	30712016	+	A	A->G	20,0,0,0	4,0,4,0;1.42743414e-10*
13	30712089	+	A	A->G	18,0,0,0	3,0,3,0;2.59993990e-08*
13	30714114	+	A	A->G	10,0,0,0	14,0,3,0;7.31364965e-07*
13	30723932	+	A	A->G	12,0,0,0	2,0,4,0;3.31642656e-11*
13	30757522	+	A	A->G	19,0,0,0	5,0,5,0;7.17340856e-13*
13	30757528	+	A	A->G	17,0,0,0	7,0,3,0;1.39679293e-07*
13	30757547	+	A	A->G	13,0,0,0	10,0,3,0;3.18208170e-07*
13	30757597	+	A	A->G	10,0,0,0	9,0,3,0;2.48095346e-07*
13	30757617	+	A	A->G	13,0,0,0	7,0,5,0;2.15878090e-12*
13	30758086	+	A	A->G	11,0,0,0	2,0,3,0;1.36093152e-08*
13	30758103	+	A	A->G	12,0,0,0	2,0,3,0;1.36093152e-08*
13	30761312	+	A	A->G	12,0,0,0	12,0,4,0;2.86961069e-09*
13	30761319	+	A	A->G	12,0,0,0	8,0,6,0;1.04979495e-14*
13	30761320	+	A	A->G	11,0,0,0	6,0,8,0;2.41982729e-20*
13	30764863	+	A	A->G	10,0,0,0	3,0,3,0;2.59993990e-08*
13	31062011	+	A	A->G	16,0,0,0	0,0,3,0;1.62500000e-09*
13	31084646	+	A	A->G	12,0,0,0	37,0,56,0;7.35129208e-141*
13	31084658	+	A	A->G	14,1,0,0	68,0,20,0;5.36165703e-40*
13	31084659	+	A	A->G	16,0,0,0	75,0,8,0;1.14415339e-13*
13	31084665	+	A	A->G	16,0,0,0	66,0,10,0;6.01665359e-18*
13	31084675	+	A	A->G	16,0,0,0	21,0,78,0;1.61772577e-211*
13	31084694	+	A	A->G	17,0,0,0	48,0,51,0;2.70136023e-123*
13	31084695	+	A	A->G	13,0,0,0	79,0,9,0;2.13035840e-15*
13	31084702	+	A	A->G	15,0,0,0	63,0,37,0;1.26558636e-82*
13	31084743	+	A	A->G	20,0,0,0	92,0,22,0;3.28953296e-42*
13	31084746	+	A	A->G	18,0,0,0	112,0,8,0;2.10515985e-12*
13	31085921	+	A	A->G	20,0,0,0	51,0,91,0;1.37920939e-232*
13	31085940	+	A	A->G	19,0,0,0	124,0,8,0;4.16403601e-12*
13	31085947	+	A	A->G	19,0,0,0	109,0,14,0;8.94664104e-16*
13	31085961	+	A	A->G	17,0,0,0	56,0,37,0;4.47604783e-84*
13	31085973	+	A	A->G	16,0,0,0	83,0,6,0;1.00417220e-09*
13	31085974	+	A	A->G	16,0,0,0	53,0,34,0;4.85973338e-16*
13	31085990	+	A	A->G	14,0,0,0	70,0,4,0;1.16696493e-06*
13	31085999	+	A	A->G	11,0,0,0	40,0,31,0;4.18557324e-72*
13	31086006	+	A	A->G	10,0,0,0	75,0,7,0;8.77242291e-12*
13	31806255	-	T	A->G	0,0,0,16	0,4,0,0;2.56442035e-12*
13	32088018	-	T	A->G	0,0,0,14	0,5,0,0;3.63011696e-15*
13	32088034	-	T	A->G	0,0,0,14	0,3,0,1;5.82512164e-09*
13	33371542	+	G	G->A	1,0,29,0	4,0,26,0;3.47340134e-08*
13	33556889	-	T	A->G	0,0,0,18	0,3,0,9;2.48095346e-07*
13	33556899	-	T	A->G	0,0,0,15	0,5,0,7;2.15878090e-12*
13	33558696	-	T	A->G	0,0,0,12	0,3,0,10;3.18208170e-07*
13	33558702	-	T	A->G	0,0,0,12	0,4,0,8;9.12907539e-10*
13	33558710	-	T	A->G	0,0,0,11	0,3,0,8;1.88844749e-07*
13	33559307	-	T	A->G	0,0,0,13	0,4,0,6;4.03916880e-10*
13	33559331	-	T	A->G	0,0,0,14	0,3,0,7;1.39679293e-07*
13	33559336	-	T	A->G	0,0,0,12	0,3,0,8;1.88844749e-07*
13	33559432	-	T	A->G	0,0,0,18	0,3,0,6;9.96569721e-08*
13	33559433	-	T	A->G	0,0,0,14	0,5,0,5;7.17340856e-13*
13	33928036	-	T	A->G	0,0,0,12	0,3,0,3;2.59993990e-08*
13	35175328	-	T	A->G	0,0,0,15	0,3,0,0;1.62500000e-09*
13	35175330	-	T	A->G	0,0,0,13	0,3,0,0;1.62500000e-09*
13	35445863	-	T	A->G	0,0,0,12	0,4,0,3;7.37686465e-11*
13	36633648	+	A	A->G	11,0,0,0	0,0,3,0;1.62500000e-09*
13	37279712	+	A	A->G	15,0,0,0	4,0,3,0;4.37764798e-08*
13	37279713	+	A	A->G	15,0,0,0	2,0,5,0;6.63346700e-14*
13	37279793	+	A	A->G	14,0,0,0	4,0,6,0;9.01378290e-16*
13	37279794	+	A	A->G	14,0,0,0	7,0,3,0;1.39679293e-07*
13	37280313	+	A	A->G	25,0,0,0	1,0,6,0;4.17705400e-17*
13	37280380	+	A	A->G	17,0,0,0	0,0,9,0;1.16436108e-26*
13	37280421	+	A	A->G	18,0,0,0	7,0,3,0;1.39679293e-07*
13	37308668	+	A	A->G	19,0,0,0	17,0,3,0;1.20243503e-06*
13	37308927	+	A	A->G	12,0,0,0	13,0,3,0;6.06468926e-07*
13	37600965	+	A	A->G	10,0,0,0	2,0,3,0;1.36093152e-08*
13	38047607	-	T	A->G	0,0,0,12	0,3,0,3;2.59993990e-08*
13	42289979	+	A	A->G	12,0,0,0	2,0,3,0;1.36093152e-08*
13	42290043	+	A	A->G	12,0,0,0	3,0,3,0;2.59993990e-08*
13	42293619	+	A	A->G	17,0,0,0	2,0,3,0;1.36093152e-08*
13	42293623	+	A	A->G	18,0,0,0	3,0,3,0;2.59993990e-08*
13	42432237	-	T	A->G	0,0,0,16	0,3,0,2;1.36093152e-08*
13	42432263	-	T	A->G	0,0,0,16	0,3,0,2;1.36093152e-08*
13	43331642	+	A	A->G	15,0,0,0	9,0,6,0;1.73073972e-14*
13	43331685	+	A	A->G	12,0,0,0	9,0,5,0;4.95621558e-12*
13	43331806	+	A	A->G	19,0,0,0	6,0,6,0;3.78492051e-15*
13	43331807	+	A	A->G	19,0,0,0	3,0,7,0;8.63263762e-19*
13	43331818	+	A	A->G	20,0,0,0	9,0,3,0;2.48095346e-07*
13	43331825	+	A	A->G	19,0,0,0	4,0,7,0;2.28558700e-18*
13	43388072	-	T	A->G	0,0,0,12	0,9,0,22;1.50207633e-19*
13	44017430	+	A	A->G	22,0,0,0	27,0,14,0;4.83916037e-31*
13	44017433	+	A	A->G	22,0,0,0	33,0,8,0;5.09525296e-16*
13	44017453	+	A	A->G	20,0,0,0	24,0,18,0;6.73786291e-42*
13	44017458	+	A	A->G	17,0,0,0	23,0,15,0;4.85973338e-16*
13	44017459	+	A	A->G	20,0,0,0	34,0,6,0;9.16501824e-12*
13	44017468	+	A	A->G	21,0,0,0	36,0,3,0;9.08595084e-06*
13	44018829	+	A	A->G	15,0,0,0	40,0,9,0;1.25107691e-17*
13	44018877	+	A	A->G	10,0,0,0	29,0,25,0;4.69346187e-59*
13	44018933	+	A	A->G	12,0,0,0	41,0,7,0;2.13130179e-13*
13	44018934	+	A	A->G	11,0,0,0	41,0,9,0;1.51739943e-17*
13	44018953	+	A	A->G	13,0,0,0	40,0,4,0;1.53644847e-07*
13	44033392	+	A	A->G	10,0,0,0	38,0,4,0;1.28965452e-07*
13	44037058	+	A	A->G	13,0,0,0	50,0,15,0;2.72482116e-30*
13	44037097	+	A	A->G	10,0,0,0	67,0,7,0;4.27831724e-12*
13	44059012	+	A	A->G	17,0,0,0	0,0,3,0;1.62500000e-09*
13	44059564	+	A	A->G	17,0,1,0	0,0,3,0;1.62500000e-09*
13	49821172	-	T	A->G	0,0,0,16	0,5,0,9;4.95621558e-12*
13	49821173	-	T	A->G	0,0,0,15	0,6,0,8;1.04979495e-14*
13	51700713	-	T	A->G	0,0,0,14	0,4,0,2;3.31642656e-11*
13	51700714	-	T	A->G	0,0,0,14	0,3,0,2;1.36093152e-08*
13	51700729	-	T	A->G	0,0,0,14	0,4,0,1;1.16918643e-11*
13	52731789	-	T	A->G	0,0,0,14	0,4,0,0;2.56442035e-12*
13	54408735	+	C	C->A	1,17,0,0	4,66,0,0;9.37750777e-07*
13	55008089	+	A	A->G	22,0,0,0	3,0,3,0;2.59993990e-08*
13	55008118	+	A	A->G	20,0,0,0	1,0,4,0;1.16918643e-11*
13	55008124	+	A	A->G	17,0,1,0	2,0,3,0;1.36093152e-08*
13	55008125	+	A	A->G	19,0,0,0	1,0,4,0;1.16918643e-11*
13	55009617	+	A	A->G	26,0,0,0	3,0,4,0;7.37686465e-11*
13	55519822	+	A	A->G	11,0,0,0	1,0,3,0;5.82512164e-09*
13	55519827	+	A	A->G	11,0,0,0	1,0,4,0;1.16918643e-11*
13	55522243	-	T	A->G	0,0,0,15	0,5,0,7;2.15878090e-12*
13	55522648	-	T	A->G	0,0,0,10	0,5,0,11;1.05670167e-11*
13	55524405	-	T	A->G	0,0,0,17	0,4,0,10;1.79550236e-09*
13	55524460	-	T	A->G	0,0,0,20	0,6,0,9;1.73073972e-14*
13	55524482	-	T	A->G	0,0,0,16	0,3,0,11;4.00619130e-07*
13	55524494	-	T	A->G	0,0,0,14	0,8,0,7;5.08533345e-20*
13	55525292	-	T	A->G	0,0,0,15	0,3,0,9;2.48095346e-07*
13	55525293	-	T	A->G	0,0,0,15	0,6,0,7;5.91774692e-15*
13	55525343	-	T	A->G	0,0,0,14	0,4,0,5;2.48690277e-10*
13	55683101	+	A	A->G	15,0,0,0	2,0,3,0;1.36093152e-08*
13	55683102	+	A	A->G	15,0,0,0	2,0,3,0;1.36093152e-08*
13	57863463	-	C	G->A	1,21,0,0	0,33,0,4;7.82833587e-08*
13	58772161	-	T	A->G	0,0,0,16	0,4,0,7;6.21401827e-10*
13	58777821	-	T	A->G	0,0,0,12	0,3,0,0;1.62500000e-09*
13	58777879	-	T	A->G	0,0,0,12	0,3,0,0;1.62500000e-09*
13	58777892	-	T	A->G	0,0,0,12	0,3,0,0;1.62500000e-09*
13	58778647	-	T	A->G	0,0,0,11	0,3,0,0;1.62500000e-09*
13	58778655	-	T	A->G	0,0,0,12	0,3,0,0;1.62500000e-09*
13	58778668	-	T	A->G	0,0,0,15	0,3,0,0;1.62500000e-09*
13	60017825	+	A	A->G	10,0,0,0	3,0,3,0;2.59993990e-08*
13	60017903	+	A	A->G	16,0,0,0	3,0,6,0;4.62816777e-16*
13	60017920	+	A	A->G	23,0,0,0	7,0,3,0;1.39679293e-07*
13	68050011	+	A	A->G	14,0,0,0	7,0,5,0;2.15878090e-12*
13	68050090	+	A	A->G	13,0,0,0	4,0,4,0;1.42743414e-10*
13	68050184	+	A	A->G	14,0,0,0	1,0,4,0;1.16918643e-11*
13	71253924	+	A	A->G	12,0,0,0	0,0,3,0;1.62500000e-09*
13	72808387	+	A	A->G	12,0,0,0	4,0,3,0;4.37764798e-08*
13	73144701	-	T	A->G	0,0,0,13	0,5,0,0;3.63011696e-15*
13	73180734	+	A	A->G	10,0,0,0	2,0,3,0;1.36093152e-08*
13	73181170	+	A	A->G	13,0,0,0	4,0,3,0;4.37764798e-08*
13	73181171	+	A	A->G	11,0,0,0	5,0,3,0;6.81477820e-08*
13	73185917	+	A	A->G	16,0,0,0	0,0,3,0;1.62500000e-09*
13	73185918	+	A	A->G	18,0,0,0	0,0,3,0;1.62500000e-09*
13	73189684	+	A	A->G	16,0,0,0	3,0,3,0;2.59993990e-08*
13	73194485	+	A	A->G	10,0,0,0	0,0,3,0;1.62500000e-09*
13	73201751	+	A	A->G	19,0,0,0	4,0,3,0;4.37764798e-08*
13	73201754	+	A	A->G	16,0,0,0	3,0,5,0;1.68428267e-13*
13	73273193	+	A	A->G	14,0,0,0	1,0,6,0;4.17705400e-17*
13	73596671	-	T	A->G	0,0,0,14	0,3,0,12;4.96350096e-07*
13	74916841	-	C	G->A	0,18,0,0	0,73,0,4;1.36185462e-06*
13	75374665	-	T	A->C	0,0,0,15	0,0,10,0;1.32250333e-29*
13	75508342	-	T	A->G	0,0,0,23	0,4,0,0;2.56442035e-12*
13	75852813	-	T	A->G	0,0,0,13	0,3,0,0;1.62500000e-09*
13	75852814	-	T	A->G	0,0,0,14	0,3,0,0;1.62500000e-09*
13	75876869	-	T	A->G	0,0,0,19	0,4,0,2;3.31642656e-11*
13	76940856	-	T	A->G	0,0,0,13	0,3,0,1;5.82512164e-09*
13	76940887	-	T	A->G	0,0,0,12	0,4,0,0;2.56442035e-12*
13	79293316	-	T	A->G	0,0,0,11	0,3,0,6;9.96569721e-08*
13	79663611	+	A	A->G	14,0,0,0	3,0,3,0;2.59993990e-08*
13	79664244	+	A	A->G	17,0,0,0	2,0,3,0;1.36093152e-08*
13	79664258	+	A	A->G	23,0,0,0	2,0,3,0;1.36093152e-08*
13	79664652	+	A	A->G	19,0,0,0	0,0,3,0;1.62500000e-09*
13	80728852	-	T	A->G	0,0,0,18	0,5,0,1;2.01838441e-14*
13	80728883	-	T	A->G	0,0,0,20	0,3,0,2;1.36093152e-08*
13	80912044	+	A	A->G	10,0,0,0	17,0,4,0;8.51458705e-09*
13	80912063	+	A	A->G	13,0,0,0	10,0,6,0;2.62101838e-14*
13	80912068	+	A	A->G	11,0,0,0	7,0,5,0;2.15878090e-12*
13	80912080	+	A	A->G	13,0,0,0	9,0,4,0;1.29937697e-09*
13	80912098	+	A	A->G	14,0,0,0	7,0,9,0;1.07429315e-22*
13	80912141	+	A	A->G	10,0,0,0	4,0,4,0;1.42743414e-10*
13	80912164	+	A	A->G	10,0,0,0	7,0,3,0;1.39679293e-07*
13	80912188	+	A	A->G	10,0,0,0	1,0,13,0;2.43290515e-37*
13	80912240	+	A	A->G	12,0,0,0	12,0,3,0;4.96350096e-07*
13	80912249	+	A	A->G	11,0,0,0	12,0,4,0;2.86961069e-09*
13	80914120	+	A	A->G	14,0,0,0	25,0,5,0;2.76132072e-10*
13	80914167	+	A	A->G	10,0,0,0	24,0,9,0;4.85973338e-16*
13	80914171	+	A	A->G	13,0,0,0	14,0,19,0;1.86193014e-47*
13	80914172	+	A	A->G	12,0,0,0	22,0,13,0;1.89481717e-29*
13	80914191	+	A	A->G	12,0,0,0	25,0,10,0;1.58209130e-21*
13	80914202	+	A	A->G	12,0,0,0	16,0,16,0;1.07406300e-38*
13	80914433	+	A	A->G	11,0,0,0	27,0,4,0;3.97443488e-08*
13	80915113	+	A	A->G	22,0,0,0	20,0,9,0;4.85973338e-16*
13	80915174	+	A	A->G	16,0,0,0	19,0,12,0;1.70200099e-27*
13	80915199	+	A	A->G	16,0,0,0	27,0,3,0;4.12310039e-06*
13	80915200	+	A	A->G	17,0,0,0	23,0,4,0;2.32259205e-08*
13	80915230	+	A	A->G	17,0,0,0	23,0,10,0;4.85973338e-16*
13	80915255	+	A	A->G	13,0,0,0	12,0,18,0;1.87078310e-45*
13	80915276	+	A	A->G	13,0,0,0	14,0,18,0;9.89417203e-45*
13	80915280	+	A	A->G	14,0,0,0	24,0,9,0;4.85973338e-16*
13	80915290	+	A	A->G	12,0,0,0	24,0,12,0;8.94664104e-16*
13	80915291	+	A	A->G	12,0,0,0	13,0,19,0;7.94346925e-48*
13	81542849	-	T	A->G	0,0,0,21	0,4,0,13;3.72212398e-09*
13	82298837	+	G	G->C	0,0,10,0	0,17,17,0;4.85973338e-16*
13	82444661	+	A	A->G	17,0,0,0	1,0,6,0;4.17705400e-17*
13	82444670	+	A	A->G	13,0,0,0	6,0,3,0;9.96569721e-08*
13	82465080	+	A	A->G	13,0,0,0	1,0,4,0;1.16918643e-11*
13	82478065	+	A	A->G	13,0,0,0	0,0,4,0;2.56442035e-12*
13	82479310	+	A	A->G	12,0,0,0	1,0,3,0;5.82512164e-09*
13	83790489	-	T	A->G	0,0,0,19	0,3,0,0;1.62500000e-09*
13	84519653	-	T	A->G	0,0,0,22	0,3,0,44;1.58679399e-05*
13	84690791	+	A	A->G	10,0,0,0	0,0,3,0;1.62500000e-09*
13	86481733	-	T	A->G	0,0,0,20	0,4,0,0;2.56442035e-12*
13	86556652	-	T	A->G	0,0,0,12	0,3,0,0;1.62500000e-09*
13	87890983	-	T	A->G	0,0,0,12	0,3,0,3;2.59993990e-08*
13	87892599	-	T	A->G	0,0,0,12	0,4,0,9;1.29937697e-09*
13	87892604	-	T	A->G	0,0,0,13	0,3,0,9;2.48095346e-07*
13	87894141	+	A	A->G	17,0,0,0	111,0,28,0;1.31270656e-15*
13	87894143	+	A	A->G	16,0,0,0	121,0,20,0;1.42790597e-35*
13	87894153	+	A	A->G	15,0,0,0	134,0,12,0;8.94664104e-16*
13	87898233	+	A	A->G	10,0,0,0	4,0,5,0;3.66519519e-13*
13	89297424	+	A	A->G	15,0,0,0	29,0,3,0;5.01228727e-06*
13	89297453	+	A	A->G	14,0,0,0	29,0,5,0;5.22901072e-10*
13	89297484	+	A	A->G	15,0,0,0	28,0,8,0;8.94664104e-16*
13	89297501	+	A	A->G	13,0,0,0	27,0,7,0;1.84355028e-14*
13	89297504	+	A	A->G	13,0,0,0	29,0,6,0;3.99827789e-12*
13	89297515	+	A	A->G	14,0,0,0	28,0,5,0;4.47155519e-10*
13	89297568	+	A	A->G	10,0,0,0	21,0,3,0;2.09377582e-06*
13	89297597	+	A	A->G	10,0,0,0	23,0,3,0;2.67147111e-06*
13	89300570	+	A	A->G	14,0,0,0	22,0,8,0;3.54745494e-17*
13	89300571	+	A	A->G	14,1,0,0	27,0,5,0;3.87700793e-10*
13	89300578	+	A	A->G	13,0,0,0	26,0,4,0;3.47340134e-08*
13	89300595	+	A	A->G	14,0,0,0	13,0,19,0;7.94346925e-48*
13	89300600	+	A	A->G	14,0,0,0	16,0,15,0;4.99585426e-36*
13	89302415	+	A	A->G	12,0,0,0	7,0,7,0;2.12751303e-17*
13	89302416	+	A	A->G	14,0,0,0	10,0,5,0;7.35042599e-12*
13	89306867	+	A	A->G	14,0,0,0	41,0,44,0;1.50382239e-106*
13	89306868	+	A	A->G	14,0,0,0	68,0,12,0;4.85973338e-16*
13	89306892	+	A	A->G	14,0,0,0	69,0,4,0;1.10560329e-06*
13	89306893	+	A	A->G	15,0,0,0	67,0,7,0;4.27831724e-12*
13	89306912	+	A	A->G	17,0,0,0	75,0,4,0;1.50187112e-06*
13	89306977	+	A	A->G	11,0,0,0	69,0,4,0;1.10560329e-06*
13	89633682	+	A	A->G	23,0,0,0	96,0,6,0;2.00945032e-09*
13	89875584	+	A	A->G	13,0,0,0	0,0,3,0;1.62500000e-09*
13	89981024	+	A	A->G	11,0,0,0	5,0,3,0;6.81477820e-08*
13	90178295	+	A	A->G	19,0,0,0	0,0,4,0;2.56442035e-12*
13	90185052	+	A	A->G	18,0,0,0	2,0,3,0;1.36093152e-08*
13	90189676	+	G	G->A	1,0,14,0	6,0,25,0;1.99705740e-12*
13	90389903	+	A	A->G	22,0,0,0	6,0,5,0;1.28764411e-12*
13	90390598	+	A	A->G	19,0,0,0	2,0,4,0;3.31642656e-11*
13	90390708	+	A	A->G	18,0,0,0	0,0,6,0;6.46614583e-18*
13	90390719	+	A	A->G	16,0,0,0	0,0,5,0;3.63011696e-15*
13	90390720	+	A	A->G	16,0,0,0	2,0,4,0;3.31642656e-11*
13	90393857	+	A	A->G	11,0,0,0	6,0,3,0;9.96569721e-08*
13	90393868	+	A	A->G	13,0,0,0	4,0,4,0;1.42743414e-10*
13	90393869	+	A	A->G	15,0,0,0	3,0,6,0;4.62816777e-16*
13	90753754	-	T	A->G	0,0,0,10	0,5,0,10;7.35042599e-12*
13	90753774	-	T	A->G	0,0,0,12	0,9,0,6;4.87111696e-23*
13	90753784	-	T	A->G	0,0,0,14	0,9,0,5;1.98342175e-23*
13	90753785	-	T	A->G	0,0,0,14	0,10,0,4;1.19203721e-26*
13	90753830	-	T	A->G	0,0,0,20	0,4,0,7;6.21401827e-10*
13	90754548	-	T	A->G	0,0,0,10	0,3,0,7;1.39679293e-07*
13	90754685	-	T	A->G	0,0,0,14	0,3,0,6;9.96569721e-08*
13	90754726	-	T	A->G	0,0,0,17	0,4,0,5;2.48690277e-10*
13	91498023	+	A	A->G	19,0,0,0	0,0,4,0;2.56442035e-12*
13	91667240	-	T	A->G	0,0,0,14	0,3,0,2;1.36093152e-08*
13	92372707	-	A	T->C	16,0,1,0	48,0,3,0;2.02215560e-05*
13	92403945	+	A	A->G	20,0,0,0	14,0,7,0;4.85973338e-16*
13	95034868	+	A	A->G	11,0,0,0	0,0,7,0;8.36731255e-21*
13	95034873	+	A	A->G	10,0,0,0	3,0,3,0;2.59993990e-08*
13	97259796	-	T	A->G	0,0,0,12	0,3,0,0;1.62500000e-09*
13	97259802	-	T	A->G	0,0,0,12	0,3,0,2;1.36093152e-08*
13	97259814	-	T	A->G	0,0,0,13	0,3,0,2;1.36093152e-08*
13	97382584	+	A	A->G	18,0,0,0	4,0,3,0;4.37764798e-08*
13	97401671	-	T	A->C	0,0,0,26	0,0,13,12;7.53345178e-32*
13	97401910	-	T	A->G	0,0,0,19	0,7,0,12;4.85973338e-16*
13	97402355	-	G	C->G	0,0,15,0	0,25,10,0;5.80660613e-66*
13	97402541	-	A	T->C	21,0,0,0	17,0,19,0;1.87548525e-46*
13	98015857	-	T	A->G	0,0,0,15	0,3,0,1;5.82512164e-09*
13	98016505	-	T	A->G	0,0,0,11	0,3,0,1;5.82512164e-09*
13	98020291	-	T	A->G	0,0,0,14	0,5,0,8;3.24241201e-12*
13	98021062	-	T	A->G	0,0,0,10	0,6,0,0;6.46614583e-18*
13	99009192	-	T	A->G	0,0,0,15	0,4,0,8;9.12907539e-10*
13	99009205	-	T	A->G	0,0,0,16	0,5,0,8;3.24241201e-12*
13	99011907	-	T	A->G	0,0,0,13	0,4,0,2;3.31642656e-11*
13	99015277	-	T	A->G	0,0,0,10	0,3,0,22;2.37123567e-06*
13	99015329	-	T	A->G	0,0,0,16	0,3,0,19;1.60481952e-06*
13	99015330	-	T	A->G	0,0,0,17	0,6,0,17;2.94836008e-13*
13	99017426	-	T	A->G	0,0,0,14	0,8,0,12;8.91921160e-19*
13	99017439	-	T	A->G	0,0,0,15	0,4,0,18;1.03652860e-08*
13	99017516	-	T	A->G	0,0,0,11	0,3,0,13;6.06468926e-07*
13	99454076	-	T	A->G	0,0,0,10	0,4,0,2;3.31642656e-11*
13	99497964	-	T	A->G	0,0,0,10	0,3,0,0;1.62500000e-09*
13	99783676	-	T	A->G	0,0,0,14	0,3,0,2;1.36093152e-08*
13	100725840	+	A	A->G	17,0,0,0	3,0,3,0;2.59993990e-08*
13	100738548	+	C	C->T	0,15,0,1	0,57,0,10;4.85973338e-16*
13	101353216	+	A	A->G	15,0,0,0	27,0,3,0;4.12310039e-06*
13	101353643	+	A	A->G	10,0,0,0	15,0,3,0;8.70880785e-07*
13	103866879	-	T	A->G	0,0,0,13	0,8,0,15;3.31990366e-18*
13	103866909	-	T	A->G	0,0,0,13	0,3,0,18;1.39339658e-06*
13	103866941	-	T	A->G	0,0,0,12	0,4,0,13;3.72212398e-09*
13	103866955	-	T	A->G	0,0,0,11	0,6,0,10;2.62101838e-14*
13	103867005	-	T	A->G	0,0,0,10	0,4,0,11;2.17414212e-09*
13	103868730	-	T	A->G	0,0,0,11	0,3,0,21;2.09377582e-06*
13	103868739	-	T	A->G	0,0,0,11	0,3,0,24;2.99747471e-06*
13	103868741	-	T	A->G	0,0,0,11	0,7,0,22;5.91774692e-15*
13	103868816	-	T	A->G	0,0,0,10	0,5,0,34;1.03648452e-09*
13	103868847	-	T	A->G	0,0,0,10	0,17,0,21;4.85973338e-16*
13	106700616	+	A	A->G	11,0,0,0	1,0,3,0;5.82512164e-09*
13	106750152	+	A	A->G	13,0,0,0	2,0,3,0;1.36093152e-08*
13	107061293	-	T	A->G	0,0,0,14	0,3,0,0;1.62500000e-09*
13	107551583	+	A	A->G	13,0,0,0	0,0,3,0;1.62500000e-09*
13	113258597	+	A	A->G	18,0,0,0	1,0,5,0;2.01838441e-14*
13	113258628	+	A	A->G	15,0,0,0	3,0,5,0;1.68428267e-13*
13	113262183	+	A	A->G	10,0,0,0	0,0,3,0;1.62500000e-09*
13	115087684	-	T	A->G	0,0,0,20	0,4,0,3;7.37686465e-11*
13	115087704	-	T	A->G	0,0,0,16	0,3,0,3;2.59993990e-08*
13	115087723	-	T	A->G	0,0,0,13	0,3,0,4;4.37764798e-08*
13	115088174	-	T	A->G	0,0,0,10	0,7,0,5;5.32412695e-18*
13	115725734	+	A	A->G	10,0,0,0	2,0,3,0;1.36093152e-08*
13	116368776	+	A	A->G	15,0,0,0	0,0,5,0;3.63011696e-15*
13	116368777	+	A	A->G	15,0,0,0	0,0,5,0;3.63011696e-15*
13	116368790	+	A	A->G	13,0,0,0	1,0,5,0;2.01838441e-14*
13	116440597	+	A	A->G	17,0,0,0	0,0,3,0;1.62500000e-09*
13	116440729	+	A	A->G	14,0,0,0	1,0,3,0;5.82512164e-09*
13	116440742	+	A	A->G	15,0,0,0	1,0,4,0;1.16918643e-11*
13	116455167	+	A	A->G	10,0,0,0	2,0,6,0;1.59643170e-16*
13	116460811	+	A	A->G	11,0,0,0	1,0,6,0;4.17705400e-17*
13	117180960	+	A	A->G	13,0,0,0	4,0,4,0;1.42743414e-10*
13	117185231	+	A	A->G	12,0,0,0	3,0,4,0;7.37686465e-11*
13	117527098	-	T	A->G	0,0,0,13	0,3,0,31;6.01738008e-06*
13	117617079	-	T	A->G	0,0,0,23	0,3,0,0;1.62500000e-09*
13	117990267	-	G	C->T	0,0,20,0	5,0,48,0;4.34809481e-09*
13	118731123	-	T	A->G	0,0,0,10	0,3,0,1;5.82512164e-09*
13	119135396	-	T	A->G	0,0,0,12	0,3,0,0;1.62500000e-09*
[truncated: 7,667 more rows]

## Sheet: Brain2
Chromosome	Coordinate	Strand	Gbase	EditType	Brain2.DNA_baseCount[A,C,G,T]	Brain2.RNA_baseCount[A,C,G,T];P_value
1	255635	-	C	G->A	0,19,0,0	0,95,0,6;1.94802012e-09*
1	265886	-	T	A->G	0,0,0,16	0,3,0,2;1.38293661e-08*
1	3656266	+	A	A->G	12,0,0,0	11,0,4,0;2.23384746e-09*
1	3656278	+	A	A->G	11,0,0,0	0,0,15,0;2.07323009e-44*
1	3656411	+	A	A->G	11,0,0,0	11,0,6,0;4.14675017e-14*
1	3656454	+	A	A->G	14,0,0,0	11,0,4,0;2.23384746e-09*
1	4097746	+	A	A->G	42,0,0,0	0,0,4,0;2.65392240e-12*
1	6497584	-	T	A->G	0,0,0,17	0,4,0,12;2.93982563e-09*
1	6497586	-	T	A->G	0,0,0,18	0,5,0,11;1.08940542e-11*
1	8903682	-	T	A->G	0,0,0,10	0,5,0,10;7.58147820e-12*
1	9396340	+	A	A->G	14,0,0,0	2,0,5,0;6.77692844e-14*
1	9422898	-	T	A->G	0,0,0,15	0,5,0,8;3.35013724e-12*
1	10698092	-	A	T->C	14,0,0,0	73,0,4,0;1.36935809e-06*
1	10905790	-	T	A->G	0,0,0,15	0,3,0,13;6.11752700e-07*
1	10905873	-	T	A->G	0,0,0,10	0,8,0,8;1.02698113e-19*
1	10905880	-	T	A->G	0,0,0,10	0,4,0,9;1.33256869e-09*
1	10905881	-	T	A->G	0,0,0,10	0,8,0,5;1.09953950e-20*
1	10905919	-	T	A->G	0,0,0,13	0,5,0,4;3.76822043e-13*
1	10905946	-	T	A->G	0,0,0,17	0,3,0,4;4.45628543e-08*
1	11476218	-	C	G->A	0,23,0,0	0,214,0,16;1.43496388e-23*
1	11891246	+	C	C->T	0,14,0,0	0,54,0,3;2.81748988e-05*
1	12128063	-	T	A->G	0,0,0,12	0,3,0,9;2.51165033e-07*
1	12128068	-	T	A->G	0,0,0,12	0,4,0,8;9.38323543e-10*
1	16117868	-	T	A->G	0,0,0,16	0,16,0,32;3.55902602e-35*
1	16117876	-	T	A->G	0,0,0,15	0,4,0,47;2.76129641e-07*
1	16117881	-	T	A->G	0,0,0,17	0,55,0,1;5.08990869e-162*
1	16119028	-	T	A->G	0,0,0,18	0,13,0,15;5.01151249e-16*
1	16119033	-	T	A->G	0,0,0,19	0,7,0,24;9.20699113e-15*
1	16229449	-	T	A->G	0,0,0,11	0,5,0,14;2.70948964e-11*
1	16229450	-	T	A->G	0,0,0,13	0,5,0,12;1.46570950e-11*
1	17253594	+	A	A->G	23,0,0,0	2,0,3,0;1.38293661e-08*
1	18192746	+	A	A->G	37,0,0,0	11,0,4,0;2.23384746e-09*
1	18192815	+	A	A->G	30,0,0,0	15,0,9,0;1.09828131e-20*
1	18192841	+	A	A->G	36,0,0,0	22,0,4,0;2.01984158e-08*
1	18454582	+	A	A->G	16,0,0,0	0,0,3,0;1.66981468e-09*
1	18476191	+	A	A->G	14,0,0,0	7,0,7,0;2.26823987e-17*
1	18476203	+	A	A->G	12,0,0,0	13,0,4,0;3.81409813e-09*
1	18476289	+	A	A->G	14,0,0,0	6,0,7,0;1.16762044e-17*
1	18476298	+	A	A->G	14,0,0,0	7,0,6,0;6.03474477e-15*
1	18531315	-	T	A->G	0,0,0,26	0,3,0,0;1.66981468e-09*
1	18640302	+	A	A->G	22,0,0,0	38,0,6,0;1.63299571e-11*
1	18640359	+	A	A->G	15,0,0,0	28,0,5,0;4.60529139e-10*
1	18640397	+	A	A->G	23,0,0,0	24,0,9,0;5.01151249e-16*
1	18640598	+	A	A->G	24,0,0,0	27,0,7,0;1.86199552e-14*
1	18640717	+	A	A->G	23,0,0,0	36,0,5,0;1.36383011e-09*
1	18733884	+	A	A->G	36,0,0,0	1,0,18,0;4.68106111e-52*
1	18733885	+	G	G->A	0,0,36,0	18,0,2,0;4.58020114e-51*
1	18766111	+	A	A->G	24,0,0,0	25,0,7,0;1.14589099e-14*
1	20426842	-	T	A->G	0,0,0,21	0,3,0,4;4.45628543e-08*
1	20426843	-	T	A->G	0,0,0,22	0,3,0,5;6.90453297e-08*
1	20430836	-	T	A->G	0,0,0,22	0,3,0,0;1.66981468e-09*
1	21149844	+	A	A->G	12,0,0,0	5,0,3,0;6.90453297e-08*
1	24159476	-	T	A->G	0,0,0,28	0,3,0,0;1.66981468e-09*
1	24729049	+	A	A->G	14,0,0,0	2,0,5,0;6.77692844e-14*
1	29209688	-	T	A->G	0,0,0,19	0,3,0,51;2.40020319e-05*
1	30742170	+	A	A->G	17,0,0,0	2,0,3,0;1.38293661e-08*
1	30742173	+	A	A->G	22,0,0,0	2,0,3,0;1.38293661e-08*
1	31195400	-	T	A->G	0,0,0,27	0,3,0,10;3.21887392e-07*
1	31298027	-	T	A->T	1,0,0,32	11,0,0,144;1.16848100e-16*
1	31298039	-	C	G->T	2,33,0,0	18,125,0,0;5.01151249e-16*
1	33144699	+	A	A->G	17,0,0,0	0,0,3,0;1.66981468e-09*
1	33391925	+	A	A->G	13,0,0,0	14,0,3,0;7.36563233e-07*
1	34434280	-	T	A->G	0,0,0,16	0,4,0,4;1.46346175e-10*
1	34434703	-	T	A->G	0,0,0,13	0,3,0,3;2.64983199e-08*
1	34434739	-	T	A->G	0,0,0,13	0,3,0,5;6.90453297e-08*
1	34435617	-	T	A->G	0,0,0,16	0,3,0,1;5.96336364e-09*
1	34435648	-	T	A->G	0,0,0,15	0,3,0,4;4.45628543e-08*
1	34474781	+	A	A->G	23,0,0,0	13,0,3,0;6.11752700e-07*
1	34474813	+	A	A->G	13,0,0,0	12,0,5,0;1.46570950e-11*
1	36022720	+	A	A->G	26,0,0,0	2,0,4,0;3.41460316e-11*
1	36269359	+	A	A->G	12,0,0,0	25,0,7,0;1.14589099e-14*
1	36269379	+	A	A->G	10,0,0,0	27,0,3,0;4.13116681e-06*
1	39457655	+	A	A->G	16,0,0,0	4,0,3,0;4.45628543e-08*
1	39468371	+	A	A->G	18,0,0,0	59,0,16,0;5.01151249e-16*
1	39471805	+	A	A->G	39,0,0,0	43,0,6,0;3.16936471e-11*
1	39471833	+	A	A->G	27,0,0,0	42,0,3,0;1.39633432e-05*
1	39471895	+	A	A->G	10,0,0,0	36,0,4,0;1.07078515e-07*
1	39471913	+	A	A->G	13,0,0,0	33,0,6,0;8.05442303e-12*
1	39471923	+	A	A->G	10,0,0,0	31,0,8,0;3.59441704e-16*
1	39471943	+	A	A->G	19,0,0,0	34,0,4,0;8.83878579e-08*
1	39473454	+	A	A->G	33,0,0,0	25,0,30,0;1.06916537e-73*
1	39473461	+	A	A->G	32,0,0,0	43,0,8,0;2.59341088e-15*
1	39473462	+	A	A->G	34,0,0,0	47,0,9,0;4.59832107e-17*
1	39473488	+	A	A->G	24,0,0,0	44,0,8,0;2.59341088e-15*
1	39473518	+	A	A->G	17,0,0,0	50,0,3,0;2.27074826e-05*
1	39473550	+	A	A->G	12,0,0,0	47,0,9,0;4.59832107e-17*
1	39473557	+	A	A->G	15,0,0,0	54,0,4,0;4.55862008e-07*
1	39473561	+	A	A->G	13,0,0,0	50,0,14,0;5.01151249e-16*
1	39474116	+	A	A->G	12,0,0,0	44,0,3,0;1.59011075e-05*
1	39474129	+	A	A->G	12,0,0,0	35,0,6,0;1.09740761e-11*
1	39474135	+	A	A->G	12,0,0,0	33,0,5,0;9.44305707e-10*
1	40763753	-	T	A->G	0,0,0,13	0,4,0,2;3.41460316e-11*
1	40781279	-	T	A->G	0,0,0,11	0,18,0,56;5.01151249e-16*
1	40781290	-	T	A->G	0,0,0,13	0,10,0,75;5.01151249e-16*
1	40781305	-	T	A->G	0,0,0,11	0,4,0,75;1.51032502e-06*
1	40781308	-	T	A->G	0,0,0,12	0,10,0,72;5.01151249e-16*
1	40781430	-	T	A->G	0,0,0,15	0,15,0,65;5.01151249e-16*
1	40781497	-	T	A->G	0,0,0,10	0,12,0,74;1.33728173e-21*
1	40781507	-	T	A->G	0,0,0,10	0,31,0,52;1.89680046e-69*
1	40781509	-	T	A->G	0,0,0,10	0,18,0,67;5.01151249e-16*
1	40781604	-	T	A->G	0,0,0,18	0,11,0,63;5.01151249e-16*
1	40781640	-	C	G->T	1,32,0,0	10,58,0,0;2.05026502e-18*
1	42876306	-	T	A->G	0,0,0,10	0,3,0,12;5.01793033e-07*
1	43054379	+	A	A->G	26,0,0,0	8,0,4,0;9.38323543e-10*
1	43054951	+	A	A->G	29,0,0,0	10,0,3,0;3.21887392e-07*
1	43061680	+	A	A->G	18,0,0,0	17,0,4,0;8.71165738e-09*
1	43092267	+	A	A->G	12,0,0,0	0,0,3,0;1.66981468e-09*
1	43108954	+	A	A->G	17,0,0,0	2,0,5,0;6.77692844e-14*
1	43123621	-	T	A->G	0,0,0,13	0,4,0,16;7.09255705e-09*
1	43129383	-	T	A->G	0,0,0,15	0,3,0,1;5.96336364e-09*
1	43129404	-	T	A->G	0,0,0,19	0,3,0,1;5.96336364e-09*
1	43168386	-	T	A->G	0,0,0,19	0,3,0,5;6.90453297e-08*
1	43169686	-	T	A->G	0,0,0,10	0,8,0,30;5.01151249e-16*
1	43228041	-	T	A->G	0,0,0,22	0,3,0,9;2.51165033e-07*
1	43228045	-	T	A->G	0,0,0,21	0,3,0,9;2.51165033e-07*
1	43247315	-	T	A->G	0,0,0,12	0,3,0,3;2.64983199e-08*
1	43247328	-	T	A->G	0,0,0,12	0,3,0,2;1.38293661e-08*
1	43247336	-	T	A->G	0,0,0,12	0,4,0,2;3.41460316e-11*
1	43247341	-	T	A->G	0,0,0,12	0,4,0,0;2.65392240e-12*
1	44833009	-	T	A->G	0,0,0,11	0,3,0,2;1.38293661e-08*
1	45822908	+	A	A->G	17,0,0,0	20,0,5,0;1.12900906e-10*
1	45823896	+	G	G->T	0,0,17,0	0,0,21,5;1.39055909e-10*
1	45823897	+	G	G->T	0,0,19,0	0,0,23,4;2.36367355e-08*
1	45823899	+	T	T->G	0,0,0,10	0,0,3,0;1.66981468e-09*
1	48641524	+	A	A->G	11,0,0,0	0,0,3,0;1.66981468e-09*
1	49630003	+	G	G->A	0,0,37,0	4,0,43,0;2.00615501e-07*
1	54845106	-	T	A->G	0,0,0,25	0,3,0,2;1.38293661e-08*
1	54845206	-	T	A->G	0,0,0,20	0,4,0,1;1.20694808e-11*
1	54994608	+	A	A->G	14,0,0,0	1,0,3,0;5.96336364e-09*
1	55015982	+	A	A->G	18,0,0,0	14,0,5,0;2.70948964e-11*
1	55015996	+	A	A->G	16,0,0,0	9,0,10,0;9.99554556e-25*
1	55016021	+	A	A->G	12,0,0,0	22,0,3,0;2.38022245e-06*
1	55021638	+	A	A->G	11,0,0,0	0,0,3,0;1.66981468e-09*
1	55030412	+	G	G->A	2,0,42,0	11,0,24,0;4.33264401e-24*
1	55161328	-	T	A->G	0,0,0,16	0,4,0,29;5.08990643e-08*
1	55161355	-	T	A->G	0,0,0,20	0,3,0,26;3.73200210e-06*
1	55168918	-	T	A->G	0,0,0,35	0,6,0,24;1.65892323e-12*
1	55169541	-	T	A->G	0,0,0,14	0,4,0,11;2.23384746e-09*
1	55175654	-	T	A->G	0,0,0,12	0,3,0,6;1.00983098e-07*
1	55175655	-	T	A->G	0,0,0,11	0,3,0,6;1.00983098e-07*
1	55240826	+	A	A->G	21,0,0,0	4,0,8,0;4.50065657e-21*
1	55240888	+	A	A->G	17,0,0,0	6,0,3,0;1.00983098e-07*
1	55240889	+	A	A->G	15,0,0,0	2,0,6,0;1.69539410e-16*
1	55243276	+	A	A->G	35,0,0,0	2,0,3,0;1.38293661e-08*
1	55365603	+	A	A->G	13,0,0,0	0,0,4,0;2.65392240e-12*
1	55569846	+	A	A->G	10,0,0,0	9,0,3,0;2.51165033e-07*
1	56949055	+	A	A->G	12,0,0,0	1,0,3,0;5.96336364e-09*
1	56949062	+	A	A->G	12,0,0,0	0,0,3,0;1.66981468e-09*
1	56949126	+	A	A->G	10,0,0,0	0,0,3,0;1.66981468e-09*
1	57010687	+	A	A->G	10,0,0,0	17,0,3,0;1.20861701e-06*
1	57010769	+	A	A->G	10,0,0,0	23,0,4,0;2.36367355e-08*
1	57010846	+	A	A->G	11,0,0,0	24,0,3,0;3.00695893e-06*
1	57037347	+	A	A->G	16,0,0,0	3,0,4,0;7.60749807e-11*
1	57669386	+	G	G->A	0,0,12,0	10,0,127,0;2.16747916e-15*
1	57703228	-	T	A->G	0,0,0,18	0,3,0,7;1.41473431e-07*
1	58583177	+	C	C->A	0,20,0,0	13,136,0,0;5.01151249e-16*
1	58584050	+	G	G->A	0,0,10,0	28,0,358,0;9.11822959e-16*
1	63938340	-	T	A->G	0,0,0,24	0,4,0,0;2.65392240e-12*
1	63938389	-	T	A->G	0,0,0,25	0,3,0,0;1.66981468e-09*
1	64112969	-	T	A->G	0,0,0,18	0,4,0,6;4.16167273e-10*
1	64113135	-	T	A->G	0,0,0,13	0,6,0,13;8.61061488e-14*
1	64115983	-	T	A->G	0,0,0,10	0,7,0,36;1.00167285e-13*
1	64551323	+	A	A->G	12,0,0,0	2,0,3,0;1.38293661e-08*
1	65155406	-	T	A->G	0,0,0,17	0,3,0,0;1.66981468e-09*
1	71043002	+	A	A->G	37,0,0,0	1,0,3,0;5.96336364e-09*
1	74389189	+	C	C->A	0,22,0,0	4,73,0,0;1.36935809e-06*
1	74389197	+	C	C->A	0,24,0,0	6,74,0,0;5.59119714e-10*
1	74389202	+	C	C->A	0,24,0,0	7,79,0,0;1.21075017e-11*
1	74975912	+	A	A->G	11,0,0,0	3,0,4,0;7.60749807e-11*
1	74975929	+	A	A->G	10,0,0,0	8,0,3,0;1.91093328e-07*
1	74977601	+	A	A->G	18,0,0,0	4,0,4,0;1.46346175e-10*
1	74978488	+	A	A->G	21,0,0,0	20,0,4,0;1.44493622e-08*
1	74979633	+	A	A->G	22,0,0,0	14,0,7,0;5.01151249e-16*
1	74979646	+	A	A->G	17,0,0,0	12,0,4,0;2.93982563e-09*
1	74979657	+	A	A->G	15,0,0,0	4,0,10,0;1.19978273e-26*
1	74979661	+	A	A->G	10,0,0,0	9,0,5,0;5.11282267e-12*
1	74980253	+	A	A->G	10,0,0,0	10,0,3,0;3.21887392e-07*
1	74980578	+	A	A->G	15,0,0,0	7,0,3,0;1.41473431e-07*
1	74980980	+	A	A->G	15,0,0,0	5,0,3,0;6.90453297e-08*
1	74980995	+	A	A->G	16,0,0,0	2,0,8,0;4.26058358e-22*
1	74980999	+	A	A->G	17,0,0,0	1,0,11,0;1.75819905e-31*
1	74981884	+	A	A->G	11,0,0,0	21,0,3,0;2.10301335e-06*
1	74981913	+	A	A->G	11,0,0,0	17,0,4,0;8.71165738e-09*
1	74981914	+	A	A->G	12,0,0,0	16,0,4,0;7.09255705e-09*
1	74981965	+	A	A->G	14,0,0,0	16,0,3,0;1.03390001e-06*
1	74981974	+	A	A->G	16,0,0,0	10,0,4,0;1.83760054e-09*
1	75138708	+	A	A->G	11,0,0,0	0,0,3,0;1.66981468e-09*
1	75141622	+	A	A->G	14,0,0,0	53,0,20,0;5.01151249e-16*
1	75141625	+	A	A->G	12,0,0,0	65,0,6,0;2.75893291e-10*
1	75141626	+	A	A->G	11,0,0,0	59,0,9,0;2.80859629e-16*
1	75142740	+	A	A->G	25,0,0,0	68,0,8,0;5.87019196e-14*
1	75142779	+	A	A->G	24,0,0,0	77,0,14,0;5.01151249e-16*
1	75142783	+	A	A->G	27,0,0,0	91,0,6,0;1.71037851e-09*
1	75142784	+	A	A->G	26,0,0,0	91,0,8,0;4.70408450e-13*
1	75143261	+	A	A->G	10,0,0,0	62,0,6,0;2.16183050e-10*
1	75143455	+	A	A->G	15,0,0,0	80,0,9,0;2.16747916e-15*
1	75143698	+	A	A->G	23,0,0,0	124,0,11,0;9.11822959e-16*
1	75143729	+	A	A->G	11,0,0,0	68,0,28,0;5.01151249e-16*
1	75143896	+	A	A->G	10,0,0,0	63,0,18,0;7.20132307e-36*
1	75618636	-	T	A->G	0,0,0,14	0,5,0,15;3.47751492e-11*
1	77441867	+	A	A->G	18,0,0,0	11,0,5,0;1.08940542e-11*
1	77441886	+	A	A->G	12,0,0,0	12,0,5,0;1.46570950e-11*
1	82141119	+	A	A->G	22,0,0,0	0,0,3,0;1.66981468e-09*
1	82271874	+	G	G->A	1,0,34,0	9,0,55,0;5.01151249e-16*
1	82522854	-	T	A->G	0,0,0,10	0,4,0,3;7.60749807e-11*
1	82522860	-	T	A->G	0,0,0,13	0,5,0,2;6.77692844e-14*
1	82522877	-	T	A->G	0,0,0,14	0,4,0,3;7.60749807e-11*
1	82523019	-	T	A->G	0,0,0,14	0,3,0,6;1.00983098e-07*
1	82951941	+	A	A->G	13,0,0,0	1,0,4,0;1.20694808e-11*
1	82951942	+	A	A->G	12,0,0,0	1,0,4,0;1.20694808e-11*
1	84264446	+	A	A->G	17,0,0,0	10,0,3,0;3.21887392e-07*
1	84264447	+	A	A->G	17,0,0,0	10,0,3,0;3.21887392e-07*
1	84422193	+	A	A->G	15,0,0,0	1,0,4,0;1.20694808e-11*
1	85594763	-	T	A->G	0,0,0,20	0,4,0,2;3.41460316e-11*
1	85686090	+	A	A->G	11,0,0,0	1,0,3,0;5.96336364e-09*
1	86295102	-	T	A->G	0,0,0,15	0,3,0,0;1.66981468e-09*
1	86295111	-	T	A->G	0,0,0,13	0,3,0,1;5.96336364e-09*
1	86298394	-	T	A->G	0,0,0,12	0,3,0,1;5.96336364e-09*
1	86298420	-	T	A->G	0,0,0,11	0,3,0,3;2.64983199e-08*
1	86676492	-	T	A->G	0,0,0,12	0,6,0,9;1.75018878e-14*
1	86676509	-	T	A->G	0,0,0,11	0,6,0,10;2.66285832e-14*
1	87024405	+	A	A->G	12,0,0,0	2,0,3,0;1.38293661e-08*
1	89930915	-	T	A->G	0,0,0,13	0,3,0,3;2.64983199e-08*
1	91835463	-	T	A->G	0,0,0,14	0,5,0,22;1.65760989e-10*
1	92002006	-	T	A->G	0,0,0,18	0,3,0,14;7.36563233e-07*
1	92002055	-	T	A->G	0,0,0,11	0,5,0,10;7.58147820e-12*
1	92002056	-	T	A->G	0,0,0,12	0,9,0,6;5.01603870e-23*
1	92002065	-	T	A->G	0,0,0,11	0,4,0,10;1.83760054e-09*
1	92002468	-	T	A->G	0,0,0,12	0,3,0,13;6.11752700e-07*
1	92002494	-	T	A->G	0,0,0,12	0,5,0,13;2.01334584e-11*
1	92002538	-	T	A->G	0,0,0,15	0,4,0,19;1.27382045e-08*
1	92771284	-	T	A->G	0,0,0,32	0,5,0,0;3.68791814e-15*
1	92948532	+	G	G->A	1,0,25,0	24,0,297,0;1.76937074e-15*
1	93187853	+	A	A->G	17,0,0,0	0,0,4,0;2.65392240e-12*
1	93241530	+	A	A->G	19,0,0,0	7,0,4,0;6.39192821e-10*
1	93241571	+	A	A->G	13,0,0,0	5,0,4,0;2.55770309e-10*
1	93242473	+	A	A->G	11,0,0,0	16,0,3,0;1.03390001e-06*
1	93242481	+	A	A->G	13,0,0,0	17,0,4,0;8.71165738e-09*
1	93242522	+	A	A->G	10,0,0,0	16,0,10,0;5.24473166e-23*
1	93242550	+	A	A->G	10,0,0,0	25,0,3,0;3.35440582e-06*
1	93244815	+	A	A->G	20,0,0,0	11,0,3,0;4.05394268e-07*
1	93245489	+	A	A->G	11,0,0,0	48,0,3,0;2.02709210e-05*
1	93245493	+	A	A->G	10,0,0,0	41,0,8,0;1.34186156e-15*
1	93245517	+	A	A->G	13,0,0,0	32,0,9,0;2.48796835e-18*
1	93245524	+	A	A->G	16,0,0,0	27,0,15,0;1.50252986e-33*
1	93245537	+	A	A->G	10,0,0,0	31,0,10,0;9.44803371e-21*
1	93245549	+	A	A->G	12,0,0,0	29,0,5,0;5.38568030e-10*
1	93245618	+	A	A->G	16,0,0,0	13,0,23,0;6.32727217e-59*
1	93245626	+	A	A->G	18,0,0,0	20,0,14,0;5.01151249e-16*
1	93245627	+	A	A->G	18,0,0,0	29,0,7,0;2.80378188e-14*
1	93245639	+	A	A->G	17,0,0,0	26,0,10,0;9.11822959e-16*
1	93245651	+	A	A->G	18,0,0,0	33,0,3,0;7.15644766e-06*
1	93245667	+	A	A->G	17,0,0,0	30,0,7,0;3.39217089e-14*
1	93271656	+	A	A->G	19,0,0,0	1,0,4,0;1.20694808e-11*
1	94604923	+	A	A->G	11,0,0,0	3,0,4,0;7.60749807e-11*
1	94653307	+	A	A->G	15,0,0,0	35,0,3,0;8.42061893e-06*
1	97325249	-	T	A->G	0,0,0,31	0,3,0,0;1.66981468e-09*
1	97538171	+	A	A->G	13,0,0,0	2,0,3,0;1.38293661e-08*
1	100977223	-	T	A->G	0,0,0,22	0,3,0,6;1.00983098e-07*
1	100977241	-	T	A->G	0,0,0,22	0,4,0,6;4.16167273e-10*
1	100977769	-	T	A->G	0,0,0,23	0,3,0,9;2.51165033e-07*
1	100977811	-	T	A->G	0,0,0,12	0,4,0,10;1.83760054e-09*
1	100977956	-	T	A->G	0,0,0,10	0,3,0,11;4.05394268e-07*
1	100990761	-	T	A->G	0,0,0,18	0,5,0,10;7.58147820e-12*
1	100990764	-	T	A->G	0,0,0,17	0,7,0,11;9.11822959e-16*
1	100990773	-	T	A->G	0,0,0,17	0,8,0,5;1.09953950e-20*
1	100990844	-	T	A->G	0,0,0,18	0,10,0,4;1.19978273e-26*
1	101007937	-	T	A->G	0,0,0,15	0,3,0,4;4.45628543e-08*
1	101167827	-	T	A->G	0,0,0,14	0,3,0,23;2.68234630e-06*
1	101167837	-	T	A->G	0,0,0,12	0,7,0,20;3.00442656e-15*
1	101167838	-	T	A->G	0,0,0,11	0,7,0,21;4.47917416e-15*
1	101167850	-	T	A->G	0,0,0,11	0,3,0,27;4.13116681e-06*
1	101167902	-	T	A->G	0,0,0,28	0,9,0,21;1.12401337e-19*
1	101169677	-	T	A->G	0,0,0,16	0,3,0,10;3.21887392e-07*
1	101169684	-	T	A->G	0,0,0,18	0,6,0,7;6.03474477e-15*
1	101169698	-	T	A->G	0,0,0,14	0,3,0,11;4.05394268e-07*
1	101169703	-	T	A->G	0,0,0,14	0,13,0,2;1.79877016e-36*
1	101169711	-	T	A->G	0,0,0,15	0,5,0,9;5.11282267e-12*
1	101169826	-	T	A->G	0,0,0,26	0,3,0,11;4.05394268e-07*
1	101169838	-	T	A->G	0,0,0,27	0,3,0,12;5.01793033e-07*
1	101180816	-	T	A->G	0,0,0,15	0,3,0,4;4.45628543e-08*
1	101181749	-	T	A->G	0,0,0,11	0,3,0,4;4.45628543e-08*
1	101199016	-	T	A->G	0,0,0,14	0,3,0,0;1.66981468e-09*
1	105409992	-	T	A->G	0,0,0,13	0,3,0,0;1.66981468e-09*
1	105440023	+	A	A->G	17,0,0,0	6,0,3,0;1.00983098e-07*
1	105556266	-	T	A->G	0,0,0,15	0,6,0,44;3.48735589e-11*
1	105556272	-	T	A->G	0,0,0,12	0,4,0,43;2.00615501e-07*
1	105556273	-	T	A->G	0,0,0,13	0,9,0,41;1.63177469e-17*
1	105556284	-	T	A->G	0,0,0,15	0,12,0,34;4.23601351e-25*
1	105556286	-	T	A->G	0,0,0,15	0,21,0,26;9.11822959e-16*
1	105556361	-	T	A->G	0,0,0,12	0,21,0,27;5.03796145e-49*
1	105556362	-	T	A->G	0,0,0,10	0,19,0,27;8.25531624e-44*
1	105556410	-	T	A->G	0,0,0,17	0,5,0,26;3.37325116e-10*
1	105556429	-	T	A->G	0,0,0,15	0,6,0,25;2.05325979e-12*
1	105812757	-	T	A->G	0,0,0,11	0,3,0,2;1.38293661e-08*
1	106031161	+	A	A->G	14,0,0,0	8,0,3,0;1.91093328e-07*
1	106527423	-	T	A->G	0,0,0,11	0,23,0,91;1.38357652e-44*
1	106527426	-	T	A->G	0,0,0,10	0,8,0,106;1.43160710e-12*
1	106527442	-	T	A->G	0,0,0,11	0,21,0,85;5.01151249e-16*
1	106527443	-	T	A->G	0,0,0,10	0,20,0,85;5.01151249e-16*
1	106527451	-	T	A->G	0,0,0,11	0,5,0,91;7.00698765e-08*
1	106527528	-	T	A->G	0,0,0,15	0,11,0,63;5.01151249e-16*
1	106527529	-	T	A->G	0,0,0,12	0,12,0,61;5.01151249e-16*
1	106528265	-	T	A->G	0,0,0,11	0,10,0,72;5.01151249e-16*
1	106528338	-	T	A->G	0,0,0,14	0,3,0,46;1.80149856e-05*
1	106528345	-	T	A->G	0,0,0,15	0,16,0,30;1.59303082e-35*
1	106865299	-	T	A->G	0,0,0,12	0,4,0,1;1.20694808e-11*
1	108438425	-	T	A->G	0,0,0,12	0,3,0,43;1.49118071e-05*
1	110411089	+	A	A->G	10,0,0,0	2,0,6,0;1.69539410e-16*
1	110411598	+	A	A->G	15,0,0,0	6,0,4,0;4.16167273e-10*
1	110411599	+	A	A->G	16,0,0,0	8,0,3,0;1.91093328e-07*
1	110411600	+	A	A->G	14,0,0,0	7,0,3,0;1.41473431e-07*
1	110411656	+	A	A->G	12,0,0,0	4,0,6,0;9.29024977e-16*
1	110413350	+	A	A->G	10,0,0,0	1,0,3,0;5.96336364e-09*
1	110415552	+	A	A->G	12,0,0,0	2,0,9,0;6.06695392e-25*
1	110415553	+	A	A->G	12,0,0,0	6,0,6,0;3.80012580e-15*
1	110415584	+	A	A->G	11,0,0,0	4,0,7,0;2.41885472e-18*
1	110415610	+	A	A->G	10,0,0,0	5,0,8,0;1.09953950e-20*
1	110415736	+	A	A->G	22,0,0,0	23,0,4,0;2.36367355e-08*
1	114128189	+	A	A->G	11,0,0,0	6,0,3,0;1.00983098e-07*
1	114131087	+	A	A->G	21,0,0,0	10,0,3,0;3.21887392e-07*
1	114131099	+	A	A->G	19,0,0,0	7,0,4,0;6.39192821e-10*
1	114131178	+	A	A->G	20,0,0,0	9,0,4,0;1.33256869e-09*
1	114131199	+	A	A->G	23,0,0,0	12,0,3,0;5.01793033e-07*
1	114192684	+	A	A->G	11,0,0,0	2,0,3,0;1.38293661e-08*
1	114192685	+	A	A->G	10,0,0,0	2,0,4,0;3.41460316e-11*
1	115118005	-	C	G->A	0,14,0,0	0,4,0,3;4.45628543e-08*
1	116910076	+	A	A->G	23,0,0,0	1,0,3,0;5.96336364e-09*
1	116910172	+	A	A->G	15,0,0,0	0,0,3,0;1.66981468e-09*
1	117654353	+	A	A->G	12,0,0,0	4,0,5,0;3.76822043e-13*
1	117940925	+	A	A->G	12,0,0,0	1,0,3,0;5.96336364e-09*
1	117941008	+	A	A->G	20,0,0,0	5,0,3,0;6.90453297e-08*
1	118779160	+	A	A->G	18,0,0,0	2,0,4,0;3.41460316e-11*
1	118840891	+	A	A->G	19,0,0,0	0,0,5,0;3.68791814e-15*
1	119698896	-	T	A->G	0,0,0,17	0,3,0,3;2.64983199e-08*
1	120135085	-	T	A->G	0,0,0,14	0,3,0,5;6.90453297e-08*
1	120226893	-	T	A->G	0,0,0,12	0,3,0,1;5.96336364e-09*
1	120230239	-	T	A->G	0,0,0,10	0,3,0,2;1.38293661e-08*
1	121357623	+	A	A->G	20,0,0,0	2,0,3,0;1.38293661e-08*
1	121357655	+	A	A->G	19,0,0,0	2,0,3,0;1.38293661e-08*
1	122476892	+	A	A->G	11,0,0,0	2,0,3,0;1.38293661e-08*
1	122613776	+	A	A->G	12,0,0,0	5,0,4,0;2.55770309e-10*
1	122613804	+	A	A->G	11,0,0,0	3,0,4,0;7.60749807e-11*
1	123667333	-	C	G->A	0,13,0,0	0,0,0,34;4.75685279e-101*
1	123667384	-	G	C->A	0,0,11,0	0,0,11,7;9.11822959e-16*
1	124543913	-	T	A->G	0,0,0,16	0,3,0,1;5.96336364e-09*
1	124543916	-	T	A->G	0,0,0,16	0,3,0,2;1.38293661e-08*
1	124543941	-	T	A->G	0,0,0,17	0,6,0,3;4.91327681e-16*
1	124543948	-	T	A->G	0,0,0,13	0,3,0,6;1.00983098e-07*
1	124545157	-	T	A->G	0,0,0,21	0,3,0,4;4.45628543e-08*
1	124545162	-	T	A->G	0,0,0,25	0,4,0,3;7.60749807e-11*
1	124545174	-	T	A->G	0,0,0,25	0,3,0,2;1.38293661e-08*
1	124545187	-	T	A->G	0,0,0,24	0,4,0,1;1.20694808e-11*
1	124545213	-	T	A->G	0,0,0,17	0,4,0,0;2.65392240e-12*
1	124545353	-	T	A->G	0,0,0,10	0,3,0,2;1.38293661e-08*
1	124808567	+	A	A->G	11,0,0,0	0,0,3,0;1.66981468e-09*
1	124875324	+	G	G->A	0,0,11,0	4,0,71,0;1.23270720e-06*
1	124905997	+	A	A->G	11,0,0,0	17,0,3,0;1.20861701e-06*
1	124918006	+	A	A->G	13,0,0,0	22,0,3,0;2.38022245e-06*
1	124918014	+	A	A->G	13,0,0,0	28,0,4,0;4.48566668e-08*
1	124980174	-	T	A->G	0,0,0,15	0,5,0,1;2.03991086e-14*
1	124980181	-	T	A->G	0,0,0,14	0,3,0,3;2.64983199e-08*
1	124980261	-	T	A->G	0,0,0,23	0,3,0,7;1.41473431e-07*
1	125139610	+	A	A->G	12,0,0,0	5,0,5,0;7.31802489e-13*
1	125139617	+	A	A->G	12,0,0,0	4,0,6,0;9.29024977e-16*
1	125151485	+	A	A->G	12,0,0,0	1,0,3,0;5.96336364e-09*
1	125178143	+	A	A->G	11,0,0,0	2,0,3,0;1.38293661e-08*
1	125219581	-	C	G->A	0,37,0,0	0,44,0,3;1.59011075e-05*
1	125354070	+	A	A->G	10,0,0,0	2,0,3,0;1.38293661e-08*
1	127702838	+	A	A->G	23,0,0,0	1,0,4,0;1.20694808e-11*
1	127702861	+	A	A->G	19,0,0,0	4,0,3,0;4.45628543e-08*
1	127702906	+	A	A->G	14,0,0,0	2,0,3,0;1.38293661e-08*
1	128003357	+	A	A->G	13,0,0,0	2,0,4,0;3.41460316e-11*
1	128825460	+	A	A->G	12,0,0,0	0,0,4,0;2.65392240e-12*
1	128885150	+	A	A->G	31,0,0,0	0,0,3,0;1.66981468e-09*
1	132091809	+	A	A->G	17,0,0,0	14,0,3,0;7.36563233e-07*
1	132091822	+	A	A->G	15,0,0,0	1,0,19,0;5.18675765e-55*
1	132091823	+	A	A->G	14,0,0,0	9,0,10,0;9.99554556e-25*
1	132091847	+	A	A->G	11,0,0,0	16,0,4,0;7.09255705e-09*
1	132091848	+	A	A->G	11,0,0,0	18,0,3,0;1.40160866e-06*
1	132091849	+	A	A->G	10,0,0,0	7,0,15,0;3.14397904e-39*
1	132091878	+	A	A->G	11,0,0,0	19,0,3,0;1.61305749e-06*
1	132091896	+	A	A->G	13,0,0,0	7,0,14,0;1.97908731e-36*
1	132091948	+	A	A->G	13,0,0,0	19,0,5,0;9.08778492e-11*
1	132091961	+	A	A->G	18,0,0,0	14,0,10,0;1.98938428e-23*
1	132092273	+	A	A->G	10,0,0,0	6,0,3,0;1.00983098e-07*
1	132223360	+	A	A->G	13,0,0,0	52,0,4,0;3.98610675e-07*
1	132224211	+	A	A->G	31,0,0,0	42,0,18,0;1.62022262e-38*
1	132224233	+	A	A->G	32,0,0,0	61,0,9,0;3.68475355e-16*
1	132438178	+	A	A->G	25,0,0,0	0,0,3,0;1.66981468e-09*
1	132678291	+	A	A->G	23,0,0,0	339,0,18,0;1.34186156e-15*
1	132678350	+	A	A->G	11,0,0,0	338,0,20,0;1.34186156e-15*
1	132678362	+	A	A->G	11,0,0,0	320,0,27,0;1.76937074e-15*
1	132678363	+	A	A->G	11,0,0,0	333,0,20,0;1.76937074e-15*
1	133173650	+	A	A->G	10,0,0,0	5,0,3,0;6.90453297e-08*
1	133175076	+	A	A->G	13,0,0,0	7,0,4,0;6.39192821e-10*
1	134571983	+	A	A->G	20,0,0,0	0,0,3,0;1.66981468e-09*
1	134572613	+	A	A->G	10,0,0,0	31,0,13,0;6.33928679e-28*
1	134572800	+	A	A->G	21,0,0,0	6,0,18,0;3.05145167e-48*
1	134572801	+	A	A->G	22,0,0,0	20,0,5,0;1.12900906e-10*
1	136401272	+	A	A->G	21,0,0,0	3,0,3,0;2.64983199e-08*
1	136401349	+	A	A->G	22,0,0,0	1,0,4,0;1.20694808e-11*
1	136477797	+	A	A->G	25,0,0,0	1,0,3,0;5.96336364e-09*
1	136477811	+	A	A->G	29,0,0,0	1,0,3,0;5.96336364e-09*
1	137664938	+	G	G->A	0,0,38,0	4,0,31,0;6.47784421e-08*
1	137667160	+	A	A->G	12,0,0,0	36,0,3,0;9.10058031e-06*
1	137667496	+	A	A->G	26,0,0,0	29,0,3,0;5.01936371e-06*
1	138043725	-	G	C->A	0,0,35,0	0,0,110,6;4.36822385e-09*
1	138043743	-	A	T->A	18,0,0,0	47,0,0,4;2.76129641e-07*
1	138043747	-	C	G->A	0,18,0,0	0,47,0,3;1.91175019e-05*
1	140667902	+	A	A->G	12,0,0,0	1,0,6,0;4.46159115e-17*
1	140667903	+	A	A->G	13,0,0,0	1,0,6,0;4.46159115e-17*
1	141115845	-	T	A->G	0,0,0,13	0,5,0,63;1.44354375e-08*
1	141434660	-	T	A->G	0,0,0,25	0,9,0,20;5.01151249e-16*
1	141434675	-	T	A->G	0,0,0,25	0,5,0,19;9.08778492e-11*
1	141434713	-	T	A->G	0,0,0,16	0,10,0,4;1.19978273e-26*
1	141434716	-	T	A->G	0,0,0,17	0,5,0,9;5.11282267e-12*
1	141435246	-	T	A->G	0,0,0,11	0,3,0,37;9.81716701e-06*
1	141435371	-	T	A->G	0,0,0,11	0,5,0,35;1.21331858e-09*
1	141435372	-	T	A->G	0,0,0,11	0,12,0,28;6.32398759e-26*
1	141435380	-	T	A->G	0,0,0,11	0,3,0,31;6.02659944e-06*
1	142045202	+	A	A->G	16,0,0,0	1,0,3,0;5.96336364e-09*
1	142072717	-	T	A->G	0,0,0,12	0,3,0,1;5.96336364e-09*
1	142915056	-	T	A->G	0,0,0,17	0,3,0,2;1.38293661e-08*
1	142915064	-	T	A->G	0,0,0,18	0,4,0,0;2.65392240e-12*
1	142946332	-	T	A->G	0,0,0,12	0,11,0,6;1.57567078e-28*
1	142946407	-	T	A->G	0,0,0,15	0,5,0,16;4.53844415e-11*
1	142946423	-	T	A->G	0,0,0,16	0,5,0,16;4.53844415e-11*
1	142946424	-	T	A->G	0,0,0,15	0,4,0,17;8.71165738e-09*
1	142946436	-	T	A->G	0,0,0,15	0,8,0,13;1.51307333e-18*
1	142946462	-	T	A->G	0,0,0,14	0,5,0,12;1.46570950e-11*
1	142954536	-	T	A->G	0,0,0,12	0,10,0,13;1.16933725e-23*
1	142954558	-	T	A->G	0,0,0,12	0,3,0,17;1.20861701e-06*
1	142954559	-	T	A->G	0,0,0,13	0,8,0,13;1.51307333e-18*
1	142954600	-	T	A->G	0,0,0,14	0,4,0,9;1.33256869e-09*
1	142954658	-	T	A->G	0,0,0,11	0,3,0,12;5.01793033e-07*
1	142957140	-	T	A->G	0,0,0,26	0,3,0,32;6.57580715e-06*
1	142957732	-	T	A->G	0,0,0,11	0,4,0,29;5.08990643e-08*
1	142957739	-	T	A->G	0,0,0,13	0,3,0,32;6.57580715e-06*
1	142959248	-	T	A->G	0,0,0,19	0,3,0,1;5.96336364e-09*
1	143130069	-	T	A->G	0,0,0,11	0,7,0,15;1.34186156e-15*
1	143130076	-	T	A->G	0,0,0,11	0,4,0,18;1.05990153e-08*
1	143130085	-	T	A->G	0,0,0,10	0,8,0,13;1.51307333e-18*
1	143130092	-	T	A->G	0,0,0,10	0,10,0,9;9.99554556e-25*
1	143130097	-	T	A->G	0,0,0,11	0,15,0,1;3.22834989e-43*
1	143130118	-	T	A->G	0,0,0,11	0,3,0,12;5.01793033e-07*
1	143130162	-	T	A->G	0,0,0,11	0,6,0,8;1.06970792e-14*
1	143130173	-	T	A->G	0,0,0,12	0,3,0,8;1.91093328e-07*
1	143130185	-	T	A->G	0,0,0,11	0,3,0,8;1.91093328e-07*
1	143130192	-	T	A->G	0,0,0,12	0,10,0,1;1.42839515e-28*
1	143130212	-	T	A->G	0,0,0,15	0,3,0,8;1.91093328e-07*
1	143130221	-	T	A->G	0,0,0,19	0,5,0,10;7.58147820e-12*
1	143130222	-	T	A->G	0,0,0,21	0,5,0,10;7.58147820e-12*
1	143130701	-	T	A->G	0,0,0,13	0,13,0,15;5.01151249e-16*
1	143130702	-	T	A->G	0,0,0,12	0,13,0,17;1.67681283e-30*
1	143130705	-	T	A->G	0,0,0,11	0,3,0,25;3.35440582e-06*
1	143130714	-	T	A->G	0,0,0,10	0,18,0,7;1.07827755e-47*
1	143130715	-	T	A->G	0,0,0,10	0,18,0,10;2.81982846e-46*
1	143130738	-	T	A->G	0,0,0,11	0,9,0,13;5.01151249e-16*
1	143130809	-	T	A->G	0,0,0,11	0,4,0,11;2.23384746e-09*
1	143130818	-	T	A->G	0,0,0,10	0,12,0,3;7.00495635e-33*
1	143131069	-	T	A->G	0,0,0,14	0,3,0,4;4.45628543e-08*
1	143131070	-	T	A->G	0,0,0,14	0,3,0,5;6.90453297e-08*
1	143131399	-	T	A->G	0,0,0,10	0,13,0,6;4.27818470e-34*
1	143131441	-	T	A->G	0,0,0,16	0,8,0,1;8.88861097e-23*
1	143132272	-	T	A->G	0,0,0,28	0,4,0,14;4.87800301e-09*
1	143132338	-	T	A->G	0,0,0,12	0,3,0,9;2.51165033e-07*
1	143711990	-	T	A->G	0,0,0,11	0,4,0,6;4.16167273e-10*
1	143712007	-	T	A->G	0,0,0,16	0,5,0,5;7.31802489e-13*
1	143713081	-	T	A->G	0,0,0,13	0,5,0,64;1.47181893e-08*
1	143734513	+	A	A->G	18,0,0,0	8,0,5,0;3.35013724e-12*
1	143734518	+	A	A->G	18,0,0,0	7,0,6,0;6.03474477e-15*
1	143734521	+	A	A->G	18,0,0,0	9,0,3,0;2.51165033e-07*
1	143734523	+	A	A->G	19,0,0,0	12,0,3,0;5.01793033e-07*
1	143734586	+	A	A->G	12,0,0,0	10,0,3,0;3.21887392e-07*
1	143734589	+	A	A->G	14,0,0,0	10,0,3,0;3.21887392e-07*
1	143736025	+	A	A->G	21,0,0,0	6,0,6,0;3.80012580e-15*
1	143736065	+	A	A->G	17,0,0,0	8,0,3,0;1.91093328e-07*
1	143736072	+	A	A->G	19,0,0,0	9,0,4,0;1.33256869e-09*
1	143914043	-	T	A->G	0,0,0,19	0,8,0,22;3.78910277e-17*
1	143914047	-	T	A->G	0,0,0,22	0,11,0,19;5.98656895e-25*
1	143977065	-	T	A->G	0,0,0,11	0,7,0,2;2.80638241e-19*
1	143980433	-	T	A->G	0,0,0,10	0,4,0,1;1.20694808e-11*
1	144351667	+	A	A->G	12,0,0,0	5,0,3,0;6.90453297e-08*
1	144357740	+	A	A->G	21,0,0,0	3,0,3,0;2.64983199e-08*
1	144497095	+	A	A->G	18,0,0,0	1,0,5,0;2.03991086e-14*
1	144502390	+	A	A->G	21,0,0,0	0,0,3,0;1.66981468e-09*
1	145818766	+	A	A->G	10,0,0,0	0,0,3,0;1.66981468e-09*
1	145842268	+	A	A->G	16,0,0,0	17,0,3,0;1.20861701e-06*
1	145978991	-	T	A->G	0,0,0,12	0,3,0,0;1.66981468e-09*
1	145980097	-	T	A->G	0,0,0,10	0,27,0,116;5.01151249e-16*
1	146017455	-	T	A->G	0,0,0,11	0,4,0,7;6.39192821e-10*
1	146017917	-	T	A->G	0,0,0,15	0,4,0,2;3.41460316e-11*
1	146019569	-	T	A->G	0,0,0,14	0,5,0,94;8.15283538e-08*
1	146019581	-	T	A->G	0,0,0,14	0,7,0,95;3.85788608e-11*
1	146019618	-	T	A->G	0,0,0,21	0,12,0,95;5.01151249e-16*
1	146019644	-	T	A->G	0,0,0,22	0,7,0,92;3.22844472e-11*
1	146253123	-	T	A->G	0,0,0,25	0,22,0,213;9.11822959e-16*
1	146253895	-	C	G->A	0,35,0,0	0,205,0,12;8.50927124e-17*
1	146441822	+	A	A->G	20,0,0,0	0,0,3,0;1.66981468e-09*
1	146599231	-	C	G->T	0,33,0,0	32,0,0,0;4.57121951e-95*
1	146599239	-	T	A->G	0,0,0,31	0,31,0,0;4.33842593e-92*
1	146599244	-	G	C->A	0,0,31,0	0,0,0,30;4.29862385e-89*
1	146599300	-	C	G->T	0,20,0,0	61,0,0,0;9.86421053e-182*
1	146599367	-	A	T->C	10,0,0,0	0,0,31,0;4.33842593e-92*
1	146606880	+	A	A->G	37,0,0,0	1,0,3,0;5.96336364e-09*
1	146895291	+	A	A->G	27,0,0,0	0,0,6,0;6.96728625e-18*
1	146895305	+	A	A->G	19,0,0,0	2,0,5,0;6.77692844e-14*
1	146895996	+	A	A->G	23,0,0,0	12,0,4,0;2.93982563e-09*
1	146896325	+	A	A->G	11,0,0,0	8,0,12,0;1.77005419e-30*
1	146896326	+	A	A->G	10,0,0,0	9,0,10,0;9.99554556e-25*
1	146896350	+	A	A->G	10,0,0,0	7,0,19,0;1.57009449e-50*
1	146896351	+	A	A->G	11,0,0,0	11,0,16,0;2.44775642e-40*
1	146896367	+	A	A->G	11,0,0,0	15,0,12,0;2.18336899e-28*
1	146896388	+	A	A->G	12,0,0,0	21,0,3,0;2.10301335e-06*
1	148450259	-	T	A->G	0,0,0,11	0,3,0,2;1.38293661e-08*
1	152358771	+	A	A->G	19,0,0,0	17,0,8,0;5.01151249e-16*
1	152358778	+	A	A->G	16,0,0,0	13,0,12,0;5.01151249e-16*
1	152358796	+	A	A->G	17,0,0,0	14,0,9,0;7.26792219e-21*
1	152358797	+	A	A->G	16,0,0,0	17,0,6,0;3.04736658e-13*
1	152358804	+	A	A->G	15,0,0,0	20,0,3,0;1.84671670e-06*
1	152358921	+	A	A->G	11,0,0,0	11,0,12,0;1.80985080e-29*
1	152360628	+	A	A->G	15,0,0,0	41,0,5,0;2.20456256e-09*
1	152360636	+	A	A->G	18,0,0,0	43,0,4,0;2.00615501e-07*
1	152360641	+	A	A->G	17,0,0,0	42,0,7,0;2.54128048e-13*
1	152360680	+	A	A->G	10,0,0,0	55,0,3,0;2.96672679e-05*
1	152360692	+	A	A->G	11,0,0,0	52,0,7,0;9.48362947e-13*
1	152365289	+	A	A->G	18,0,0,0	0,0,5,0;3.68791814e-15*
1	152365296	+	A	A->G	16,0,0,0	2,0,3,0;1.38293661e-08*
1	152365302	+	A	A->G	20,0,0,0	0,0,5,0;3.68791814e-15*
1	152365375	+	A	A->G	33,0,0,0	4,0,3,0;4.45628543e-08*
1	152365399	+	A	A->G	30,0,0,0	3,0,3,0;2.64983199e-08*
1	152365769	+	A	A->G	20,0,0,0	6,0,3,0;1.00983098e-07*
1	152365790	+	A	A->G	17,0,0,0	3,0,8,0;1.53595166e-21*
1	152367730	+	A	A->G	20,0,0,0	4,0,6,0;9.29024977e-16*
1	152367880	+	A	A->G	29,0,0,0	3,0,3,0;2.64983199e-08*
1	152391541	+	A	A->G	17,0,0,0	6,0,3,0;1.00983098e-07*
1	152391549	+	A	A->G	15,0,0,0	5,0,3,0;6.90453297e-08*
1	152712765	+	A	A->G	11,0,0,0	14,0,6,0;1.21484779e-13*
1	152712766	+	A	A->G	15,0,0,0	11,0,9,0;1.54437101e-21*
1	152712772	+	A	A->G	16,0,0,0	16,0,4,0;7.09255705e-09*
1	152713862	+	A	A->G	12,0,0,0	25,0,5,0;2.83706228e-10*
1	152713870	+	A	A->G	10,0,0,0	24,0,8,0;6.48876519e-17*
1	152713875	+	A	A->G	10,0,0,0	10,0,19,0;4.62501703e-49*
1	152713900	+	A	A->G	14,0,0,0	28,0,10,0;5.01151249e-16*
1	152713901	+	A	A->G	14,0,0,0	32,0,6,0;6.89244130e-12*
1	152713938	+	A	A->G	14,0,0,0	30,0,7,0;3.39217089e-14*
1	152713940	+	A	A->G	15,0,0,0	36,0,3,0;9.10058031e-06*
1	152713944	+	A	A->G	16,0,0,0	39,0,4,0;1.41588783e-07*
1	152714003	+	A	A->G	22,0,0,0	33,0,5,0;9.44305707e-10*
1	154981962	-	T	A->G	0,0,0,12	0,3,0,0;1.66981468e-09*
1	154982009	-	T	A->G	0,0,0,12	0,3,0,0;1.66981468e-09*
1	156549965	-	T	A->G	0,0,0,11	0,3,0,3;2.64983199e-08*
1	156549971	-	T	A->G	0,0,0,13	0,3,0,3;2.64983199e-08*
1	157003938	+	A	A->G	17,0,0,0	10,0,3,0;3.21887392e-07*
1	157004019	+	A	A->G	11,0,0,0	8,0,6,0;1.06970792e-14*
1	157006218	+	A	A->G	21,0,0,0	1,0,3,0;5.96336364e-09*
1	157006223	+	A	A->G	20,0,0,0	1,0,3,0;5.96336364e-09*
1	157479966	+	A	A->G	12,0,0,0	0,0,5,0;3.68791814e-15*
1	157479977	+	A	A->G	15,0,0,0	0,0,4,0;2.65392240e-12*
1	157480318	+	A	A->G	19,0,0,0	1,0,4,0;1.20694808e-11*
1	157480398	+	A	A->G	10,0,0,0	3,0,6,0;4.91327681e-16*
1	157480399	+	A	A->G	10,0,0,0	0,0,11,0;1.51389338e-32*
1	157480402	+	A	A->G	10,0,0,0	6,0,4,0;4.16167273e-10*
1	157794713	-	T	A->G	0,0,0,21	0,3,0,3;2.64983199e-08*
1	157860334	-	T	A->G	0,0,0,13	0,3,0,7;1.41473431e-07*
1	157860374	-	T	A->G	0,0,0,25	0,6,0,6;3.80012580e-15*
1	157881015	+	T	T->A	0,0,0,12	10,0,0,55;1.28768971e-18*
1	157898920	+	A	A->G	37,0,0,0	11,0,7,0;9.11822959e-16*
1	157898923	+	A	A->G	36,0,0,0	12,0,4,0;2.93982563e-09*
1	157898937	+	A	A->G	32,0,0,0	15,0,5,0;3.47751492e-11*
1	158957054	+	A	A->G	13,0,0,0	1,0,3,0;5.96336364e-09*
1	159970086	+	A	A->G	32,0,0,0	13,0,3,0;6.11752700e-07*
1	159970229	+	A	A->G	19,0,0,0	12,0,7,0;5.01151249e-16*
1	159970694	+	A	A->G	24,0,0,0	22,0,5,0;1.65760989e-10*
1	159970726	+	A	A->G	20,0,0,0	28,0,9,0;5.01151249e-16*
1	159970730	+	A	A->G	22,0,0,0	33,0,4,0;7.93346237e-08*
1	159970731	+	A	A->G	21,0,0,0	23,0,11,0;5.01151249e-16*
1	159970822	+	A	A->G	33,0,0,0	35,0,3,0;8.42061893e-06*
1	159970828	+	A	A->G	32,0,0,0	29,0,12,0;8.87673425e-26*
1	159970837	+	A	A->G	36,0,0,0	37,0,10,0;9.11822959e-16*
1	159970863	+	A	A->G	37,0,0,0	50,0,3,0;2.27074826e-05*
1	159970866	+	A	A->G	40,0,0,0	36,0,16,0;1.60682511e-34*
1	159970878	+	A	A->G	45,0,0,0	34,0,19,0;2.28905731e-42*
1	159970879	+	A	A->G	45,0,0,0	46,0,6,0;4.43645547e-11*
1	163948422	+	A	A->G	10,0,0,0	4,0,3,0;4.45628543e-08*
1	163948468	+	A	A->G	10,0,0,0	3,0,3,0;2.64983199e-08*
1	167022682	-	T	A->G	0,0,0,10	0,5,0,29;5.38568030e-10*
1	167022696	-	T	A->G	0,0,0,11	0,6,0,24;1.65892323e-12*
1	167022759	-	T	A->G	0,0,0,21	0,6,0,20;6.68751790e-13*
1	167022769	-	T	A->G	0,0,0,23	0,3,0,16;1.03390001e-06*
1	167200546	+	A	A->G	23,0,0,0	3,0,4,0;7.60749807e-11*
1	171999273	+	G	G->A	0,0,40,0	4,0,30,0;5.75769273e-08*
1	175813341	+	A	A->G	29,0,0,0	28,0,5,0;4.60529139e-10*
1	175813351	+	A	A->G	28,0,0,0	29,0,7,0;2.80378188e-14*
1	175813360	+	A	A->G	25,0,0,0	32,0,4,0;7.09452216e-08*
1	175813389	+	A	A->G	19,0,0,0	34,0,5,0;1.06469554e-09*
1	175813390	+	A	A->G	19,0,0,0	34,0,4,0;8.83878579e-08*
1	175813397	+	A	A->G	18,0,0,0	16,0,19,0;8.85849017e-47*
1	175813413	+	A	A->G	16,0,0,0	12,0,21,0;8.90814782e-54*
1	175813420	+	A	A->G	17,0,0,0	25,0,12,0;5.01151249e-16*
1	175813450	+	A	A->G	19,0,0,0	33,0,3,0;7.15644766e-06*
1	175813464	+	A	A->G	18,0,0,0	30,0,6,0;4.94185248e-12*
1	175813495	+	A	A->G	16,0,0,0	37,0,3,0;9.81716701e-06*
1	175813500	+	A	A->G	22,0,0,0	30,0,8,0;5.01151249e-16*
1	179208645	+	C	C->A	0,11,0,0	8,39,0,0;2.16747916e-15*
1	179391447	+	A	A->G	11,0,0,0	4,0,3,0;4.45628543e-08*
1	180085262	+	A	A->G	13,0,0,0	10,0,3,0;3.21887392e-07*
1	180085344	+	A	A->G	12,0,0,0	18,0,3,0;1.40160866e-06*
1	180153379	-	T	A->G	0,0,0,22	0,3,0,0;1.66981468e-09*
1	180153384	-	T	A->G	0,0,0,26	0,3,0,0;1.66981468e-09*
1	180774637	+	A	A->G	13,0,0,0	7,0,3,0;1.41473431e-07*
1	181338503	-	T	A->G	0,0,0,26	0,3,0,1;5.96336364e-09*
1	182184550	+	A	A->G	16,0,0,0	40,0,3,0;1.21924652e-05*
1	183886707	-	T	A->G	0,0,0,16	0,5,0,1;2.03991086e-14*
1	183951472	+	A	A->G	15,0,1,0	27,0,21,0;5.03796145e-49*
1	184438206	+	A	A->G	12,0,0,0	10,0,5,0;7.58147820e-12*
1	184438208	+	A	A->G	12,0,0,0	13,0,5,0;2.01334584e-11*
1	184438267	+	A	A->G	14,0,0,0	18,0,6,0;3.95865409e-13*
1	184438271	+	A	A->G	15,0,0,0	13,0,11,0;2.90794655e-26*
1	186636037	-	T	A->G	0,0,0,19	0,4,0,7;6.39192821e-10*
1	186659406	-	T	A->G	0,0,0,15	0,6,0,4;9.29024977e-16*
1	186659407	-	T	A->G	0,0,0,13	0,5,0,3;1.73620293e-13*
1	188431001	-	T	A->G	0,0,0,10	0,3,0,11;4.05394268e-07*
1	188431099	-	T	A->G	0,0,0,11	0,3,0,10;3.21887392e-07*
1	188431398	-	T	A->G	0,0,0,23	0,3,0,3;2.64983199e-08*
1	188431874	-	T	A->G	0,0,0,15	0,6,0,2;1.69539410e-16*
1	188436111	-	T	A->G	0,0,0,10	0,4,0,11;2.23384746e-09*
1	188436118	-	T	A->G	0,0,0,14	0,4,0,10;1.83760054e-09*
1	191710000	+	G	G->A	0,0,17,0	4,0,60,0;6.67516131e-07*
1	194973237	-	T	A->G	0,0,0,21	0,3,0,6;1.00983098e-07*
1	194973722	-	T	A->G	0,0,0,20	0,3,0,5;6.90453297e-08*
1	194975672	-	T	A->G	0,0,0,10	0,3,0,5;6.90453297e-08*
1	194975690	-	T	A->G	0,0,0,11	0,3,0,5;6.90453297e-08*
1	196945920	-	T	A->G	0,0,0,31	0,5,0,1;2.03991086e-14*
1	199867703	+	A	A->G	21,0,0,0	5,0,3,0;6.90453297e-08*
1	199868050	+	A	A->G	27,0,0,0	6,0,3,0;1.00983098e-07*
1	199958127	-	T	A->G	0,0,0,12	0,3,0,54;2.81748988e-05*
1	199958147	-	T	A->G	0,0,0,11	0,3,0,50;2.27074826e-05*
1	199970339	+	A	A->G	10,0,0,0	1,0,3,0;5.96336364e-09*
1	200398541	-	T	A->G	0,0,0,10	0,3,0,2;1.38293661e-08*
1	200401383	-	T	A->G	0,0,0,23	0,3,0,0;1.66981468e-09*
1	200402734	-	T	A->G	0,0,0,13	0,4,0,0;2.65392240e-12*
1	200423112	-	T	A->G	0,0,0,10	0,8,0,2;4.26058358e-22*
1	200423600	-	T	A->G	0,0,0,16	0,5,0,6;1.31702181e-12*
1	200423605	-	T	A->G	0,0,0,15	0,4,0,11;2.23384746e-09*
1	200423941	-	T	A->G	0,0,0,23	0,9,0,2;6.06695392e-25*
1	200423946	-	T	A->G	0,0,0,19	0,6,0,5;1.81587189e-15*
1	200625963	+	A	A->G	15,0,0,0	4,0,3,0;4.45628543e-08*
1	200984966	-	T	A->G	0,0,0,15	0,3,0,2;1.38293661e-08*
1	200984975	-	T	A->G	0,0,0,15	0,3,0,2;1.38293661e-08*
1	200984980	-	T	A->G	0,0,0,16	0,3,0,2;1.38293661e-08*
1	200984982	-	T	A->G	0,0,0,16	0,3,0,2;1.38293661e-08*
1	202534845	+	A	A->G	15,0,0,0	1,0,4,0;1.20694808e-11*
1	202589810	+	A	A->G	13,0,0,0	0,0,3,0;1.66981468e-09*
1	202602475	+	A	A->G	22,0,0,0	1,0,4,0;1.20694808e-11*
1	202602924	+	A	A->G	11,0,0,0	6,0,3,0;1.00983098e-07*
1	202604763	+	A	A->G	20,0,0,0	3,0,5,0;1.73620293e-13*
1	202604802	+	A	A->G	14,0,0,0	6,0,4,0;4.16167273e-10*
1	202604803	+	A	A->G	15,0,0,0	6,0,4,0;4.16167273e-10*
1	202604839	+	A	A->G	17,0,0,0	9,0,4,0;1.33256869e-09*
1	202604840	+	A	A->G	16,0,0,0	9,0,3,0;2.51165033e-07*
1	202604846	+	A	A->G	14,0,0,0	7,0,7,0;2.26823987e-17*
1	202617526	+	A	A->G	11,0,0,0	3,0,4,0;7.60749807e-11*
1	202841019	+	A	A->G	18,0,0,0	2,0,3,0;1.38293661e-08*
1	202866925	+	A	A->G	12,0,0,0	0,0,3,0;1.66981468e-09*
1	202921475	-	T	A->G	0,0,0,16	0,4,0,12;2.93982563e-09*
1	202921545	-	T	A->G	0,0,0,21	0,3,0,19;1.61305749e-06*
1	202921576	-	T	A->G	0,0,0,19	0,4,0,12;2.93982563e-09*
1	202921649	-	T	A->G	0,1,0,28	0,3,0,14;7.36563233e-07*
1	202983462	-	T	A->G	0,0,0,12	0,3,0,0;1.66981468e-09*
1	205039478	-	T	A->G	0,0,0,14	0,3,0,11;4.05394268e-07*
1	205094462	-	T	A->G	0,0,0,14	0,3,0,2;1.38293661e-08*
1	205469742	+	A	A->G	10,0,0,0	1,0,3,0;5.96336364e-09*
1	205470633	+	A	A->G	21,0,0,0	2,0,7,0;2.80638241e-19*
1	206899708	-	T	A->G	0,0,0,21	0,3,0,1;5.96336364e-09*
1	207031392	+	A	A->G	10,0,0,0	5,0,10,0;3.50606172e-26*
1	207031638	+	A	A->G	10,0,0,0	7,0,8,0;5.28001601e-20*
1	207031639	+	A	A->G	11,0,0,0	7,0,7,0;2.26823987e-17*
1	207031717	+	A	A->G	13,0,0,0	11,0,4,0;2.23384746e-09*
1	207031746	+	A	A->G	14,0,0,0	9,0,3,0;2.51165033e-07*
1	207873636	-	T	A->G	0,0,0,16	0,3,0,6;1.00983098e-07*
1	207873657	-	T	A->G	0,0,0,18	0,4,0,6;4.16167273e-10*
1	207873764	-	T	A->G	0,0,0,24	0,3,0,2;1.38293661e-08*
1	207874225	-	T	A->G	0,0,0,13	0,3,0,1;5.96336364e-09*
1	207875052	-	T	A->G	0,0,0,19	0,3,0,4;4.45628543e-08*
1	207875140	-	T	A->G	0,0,0,19	0,6,0,1;4.46159115e-17*
1	207875147	-	T	A->G	0,0,0,20	0,3,0,5;6.90453297e-08*
1	207879872	-	T	A->G	0,0,0,18	0,4,0,1;1.20694808e-11*
1	207881267	-	T	A->G	0,0,0,23	0,3,0,0;1.66981468e-09*
1	208226525	+	A	A->G	16,0,0,0	1,0,4,0;1.20694808e-11*
1	208230952	+	A	A->G	19,0,0,0	8,0,8,0;1.02698113e-19*
1	209729048	-	T	A->G	0,0,0,11	0,5,0,8;3.35013724e-12*
1	209730592	-	T	A->G	0,0,0,15	0,9,0,5;2.03226028e-23*
1	209730598	-	T	A->G	0,0,0,13	0,7,0,4;2.41885472e-18*
1	209732552	-	T	A->G	0,0,0,11	0,3,0,1;5.96336364e-09*
1	210045383	+	A	A->G	20,0,0,0	0,0,3,0;1.66981468e-09*
1	210045452	+	A	A->G	21,0,0,0	1,0,4,0;1.20694808e-11*
1	210045462	+	A	A->G	23,0,0,0	0,0,4,0;2.65392240e-12*
1	210045480	+	A	A->G	26,0,0,0	1,0,4,0;1.20694808e-11*
1	210046548	+	A	A->G	15,0,0,0	1,0,4,0;1.20694808e-11*
1	210262489	+	A	A->G	13,0,0,0	12,0,4,0;2.93982563e-09*
1	210274381	-	T	A->G	0,0,0,11	0,7,0,46;4.41247173e-13*
1	210274417	-	T	A->G	0,0,0,16	0,33,0,26;1.52683364e-81*
1	210274427	-	T	A->G	0,0,0,15	0,32,0,25;3.67689990e-79*
1	210274432	-	T	A->G	0,0,0,14	0,8,0,46;3.80012580e-15*
1	210274460	-	T	A->G	0,0,0,12	0,3,0,45;1.69356668e-05*
1	210274465	-	T	A->G	0,0,0,13	0,20,0,32;2.57543516e-45*
1	210274476	-	T	A->G	0,0,0,12	0,3,0,51;2.40020319e-05*
1	210274514	-	T	A->G	0,0,0,13	0,5,0,38;1.74194527e-09*
1	210274515	-	T	A->G	0,0,0,12	0,4,0,39;1.41588783e-07*
1	210274523	-	T	A->G	0,0,0,12	0,4,0,42;1.86421219e-07*
1	210274563	-	T	A->G	0,0,0,11	0,16,0,29;1.04551471e-35*
1	210274573	-	T	A->G	0,0,0,14	0,7,0,32;4.95247813e-14*
1	210274576	-	T	A->G	0,0,0,12	0,5,0,34;1.06469554e-09*
1	210274579	-	T	A->G	0,0,0,12	0,6,0,37;1.42169707e-11*
1	210274589	-	T	A->G	0,0,0,13	0,10,0,31;9.44803371e-21*
1	210275233	-	T	A->G	0,0,0,29	0,8,0,40;9.11822959e-16*
1	210275308	-	T	A->G	0,0,0,17	0,11,0,27;5.01151249e-16*
1	210275379	-	T	A->G	0,0,0,10	0,10,0,18;5.01151249e-16*
1	210275380	-	T	A->G	0,0,0,10	0,8,0,23;4.88131988e-17*
1	210275461	-	T	A->G	0,0,0,12	0,6,0,9;1.75018878e-14*
1	210275473	-	T	A->G	0,0,0,11	0,6,0,7;6.03474477e-15*
1	210275485	-	T	A->G	0,0,0,11	0,3,0,6;1.00983098e-07*
1	211193610	-	T	A->G	0,0,0,15	0,5,0,0;3.68791814e-15*
1	211193634	-	T	A->G	0,0,0,11	0,3,0,1;5.96336364e-09*
1	211193706	-	T	A->G	0,0,0,10	0,3,0,1;5.96336364e-09*
1	211194862	-	T	A->G	0,0,0,13	0,3,0,0;1.66981468e-09*
1	211219991	+	A	A->G	10,0,0,0	3,0,3,0;2.64983199e-08*
1	211222486	+	A	A->G	14,0,0,0	2,0,3,0;1.38293661e-08*
1	211222515	+	A	A->G	11,0,0,0	2,0,3,0;1.38293661e-08*
1	212221794	+	A	A->G	16,0,0,0	2,0,3,0;1.38293661e-08*
1	212229617	+	A	A->G	27,0,0,0	19,0,3,0;1.61305749e-06*
1	212229619	+	A	A->G	23,0,0,0	17,0,4,0;8.71165738e-09*
1	212230062	+	A	A->G	11,0,0,0	21,0,8,0;5.01151249e-16*
1	212230128	+	A	A->G	13,0,0,0	35,0,3,0;8.42061893e-06*
1	212230158	+	A	A->G	15,0,0,0	25,0,5,0;2.83706228e-10*
1	212230164	+	A	A->G	12,0,0,0	21,0,7,0;4.47917416e-15*
1	212230170	+	A	A->G	14,0,0,0	23,0,8,0;4.88131988e-17*
1	212230184	+	A	A->G	17,0,0,0	26,0,4,0;3.53813227e-08*
1	212470163	+	A	A->G	24,0,0,0	69,0,4,0;1.11150468e-06*
1	212734067	-	T	A->G	0,0,0,18	0,3,0,1;5.96336364e-09*
1	216228306	-	T	A->G	0,0,0,20	0,3,0,0;1.66981468e-09*
1	218668759	+	A	A->G	30,0,0,0	10,0,3,0;3.21887392e-07*
1	220764843	-	T	A->G	0,0,0,15	0,3,0,12;5.01793033e-07*
1	224954504	-	T	A->G	0,0,0,18	0,3,0,10;3.21887392e-07*
1	225577221	+	A	A->G	27,0,0,0	4,0,3,0;4.45628543e-08*
1	225651274	-	T	A->G	0,0,0,24	0,3,0,0;1.66981468e-09*
1	225823855	-	T	A->G	0,0,0,16	0,3,0,8;1.91093328e-07*
1	226748069	+	A	A->G	12,0,0,0	8,0,3,0;1.91093328e-07*
1	226978924	+	A	A->G	16,0,0,0	0,0,3,0;1.66981468e-09*
1	226978925	+	A	A->G	16,0,0,0	0,0,3,0;1.66981468e-09*
1	226988562	+	G	G->A	0,0,24,0	39,0,357,0;5.01151249e-16*
1	227099414	-	T	A->G	0,0,0,11	0,6,0,2;1.69539410e-16*
1	227416037	+	A	A->G	16,0,0,0	22,0,3,0;2.38022245e-06*
1	227416047	+	A	A->G	12,0,0,0	18,0,10,0;5.01151249e-16*
1	227416947	+	A	A->G	16,0,0,0	13,0,3,0;6.11752700e-07*
1	227416953	+	A	A->G	17,0,0,0	14,0,3,0;7.36563233e-07*
1	227417047	+	A	A->G	18,0,0,0	8,0,18,0;3.45940258e-47*
1	227417059	+	A	A->G	16,0,0,0	24,0,5,0;2.41544414e-10*
1	227417060	+	A	A->G	16,0,0,0	12,0,17,0;1.02962279e-42*
1	227417065	+	A	A->G	16,0,0,0	23,0,8,0;4.88131988e-17*
1	228968473	-	T	A->G	0,0,0,17	0,5,0,0;3.68791814e-15*
1	230625467	-	T	A->G	0,0,0,15	0,4,0,18;1.05990153e-08*
1	231022328	-	T	A->G	0,0,0,15	0,3,0,9;2.51165033e-07*
1	231022345	-	T	A->G	0,0,0,14	0,4,0,8;9.38323543e-10*
1	231022368	-	T	A->G	0,0,0,17	0,3,0,9;2.51165033e-07*
1	231022370	-	T	A->G	0,0,0,14	0,9,0,3;2.34442268e-24*
1	231022411	-	T	A->G	0,0,0,14	0,6,0,3;4.91327681e-16*
1	231022412	-	T	A->G	0,0,0,15	0,5,0,4;3.76822043e-13*
1	231022443	-	T	A->G	0,0,0,22	0,3,0,7;1.41473431e-07*
1	231022774	-	T	A->G	0,0,0,21	0,4,0,12;2.93982563e-09*
1	231022799	-	T	A->G	0,0,0,15	0,5,0,12;1.46570950e-11*
1	231022817	-	T	A->G	0,0,0,16	0,4,0,11;2.23384746e-09*
1	231022830	-	T	A->G	0,0,0,13	0,7,0,7;2.26823987e-17*
1	231022831	-	T	A->G	0,0,0,16	0,10,0,5;3.50606172e-26*
1	231022873	-	T	A->G	0,0,0,19	0,3,0,11;4.05394268e-07*
1	231022878	-	T	A->G	0,0,0,16	0,11,0,3;5.06201233e-30*
1	231022891	-	T	A->G	0,0,0,18	0,3,0,9;2.51165033e-07*
1	231022915	-	T	A->G	0,0,0,16	0,3,0,10;3.21887392e-07*
1	231022938	-	T	A->G	0,0,0,20	0,4,0,11;2.23384746e-09*
1	233214995	+	G	G->A	2,0,27,0	7,0,63,0;3.00048123e-12*
1	236406032	+	A	A->G	24,0,0,0	3,0,6,0;4.91327681e-16*
1	236407500	+	A	A->G	18,0,0,0	18,0,10,0;5.01151249e-16*
1	236407507	+	A	A->G	17,0,0,0	27,0,4,0;4.05050643e-08*
1	236407510	+	A	A->G	19,0,0,0	25,0,3,0;3.35440582e-06*
1	236407548	+	A	A->G	15,0,0,0	19,0,14,0;5.01151249e-16*
1	236407565	+	A	A->G	13,0,0,0	22,0,15,0;5.01151249e-16*
1	236407577	+	A	A->G	11,0,0,0	29,0,8,0;5.01151249e-16*
1	236407579	+	A	A->G	12,0,0,0	25,0,12,0;5.01151249e-16*
1	236408308	+	A	A->G	22,0,0,0	11,0,3,0;4.05394268e-07*
1	236408316	+	A	A->G	21,0,0,0	11,0,4,0;2.23384746e-09*
1	236408632	+	A	A->G	30,0,0,0	12,0,3,0;5.01793033e-07*
1	236412428	+	A	A->G	26,0,0,0	4,0,4,0;1.46346175e-10*
1	236412434	+	A	A->G	27,0,0,0	2,0,5,0;6.77692844e-14*
1	236413302	+	A	A->G	16,0,0,0	36,0,11,0;9.11822959e-16*
1	236413308	+	A	A->G	19,0,0,0	39,0,3,0;1.13626682e-05*
1	236413319	+	A	A->G	18,0,0,0	32,0,9,0;2.48796835e-18*
1	236413327	+	A	A->G	16,0,0,0	37,0,3,0;9.81716701e-06*
1	236413352	+	A	A->G	15,0,0,0	42,0,3,0;1.39633432e-05*
1	236413396	+	A	A->G	16,0,0,0	11,0,28,0;5.95414296e-74*
1	236413412	+	A	A->G	20,0,0,0	28,0,4,0;4.48566668e-08*
1	236413586	+	A	A->G	21,0,0,0	15,0,7,0;1.34186156e-15*
1	236414201	+	A	A->G	34,0,0,0	7,0,6,0;6.03474477e-15*
1	236416164	+	A	A->G	39,0,0,0	4,0,3,0;4.45628543e-08*
1	236417755	+	A	A->G	27,0,0,0	0,0,5,0;3.68791814e-15*
1	236515780	+	A	A->G	27,0,0,0	20,0,3,0;1.84671670e-06*
1	236515781	+	A	A->G	29,0,0,0	19,0,4,0;1.27382045e-08*
1	236550997	+	A	A->G	16,0,0,0	12,0,5,0;1.46570950e-11*
1	236551124	+	A	A->G	13,0,0,0	2,0,8,0;4.26058358e-22*
1	236577511	+	A	A->G	12,0,0,0	7,0,3,0;1.41473431e-07*
1	237245513	+	A	A->G	14,0,0,0	0,0,3,0;1.66981468e-09*
1	237245514	+	A	A->G	13,0,0,0	0,0,3,0;1.66981468e-09*
1	239149218	+	A	A->G	13,0,0,0	293,0,24,0;9.11822959e-16*
1	241729707	+	A	A->G	21,0,0,0	7,0,5,0;2.21606193e-12*
1	241729741	+	A	A->G	19,0,0,0	0,0,7,0;8.74160448e-21*
1	242112804	+	C	C->A	0,29,0,0	4,16,0,0;7.09255705e-09*
1	242472447	+	A	A->G	11,0,0,0	2,0,4,0;3.41460316e-11*
1	242686334	+	A	A->G	11,0,0,0	0,0,3,0;1.66981468e-09*
1	242997931	-	C	G->C	0,20,0,0	0,0,24,0;3.39528986e-71*
1	242997932	-	T	A->G	0,0,0,20	0,21,0,0;2.90123839e-62*
1	242997933	-	G	C->G	0,0,21,0	0,23,0,0;3.18741497e-68*
1	242997934	-	C	G->T	0,22,0,0	23,0,0,0;3.18741497e-68*
1	242997935	-	A	T->A	24,0,0,0	0,0,0,23;3.18741497e-68*
1	242997936	-	A	T->A	24,0,0,0	0,0,0,21;2.90123839e-62*
1	243100989	+	A	A->G	25,0,0,0	9,0,4,0;1.33256869e-09*
1	243104696	+	A	A->G	10,0,0,0	1,0,3,0;5.96336364e-09*
1	244492234	+	G	G->A	0,0,17,0	3,0,18,0;1.40160866e-06*
1	247787090	+	A	A->G	23,0,0,0	2,0,3,0;1.38293661e-08*
1	251825468	+	A	A->G	10,0,0,0	16,0,4,0;7.09255705e-09*
1	251825536	+	A	A->G	11,0,0,0	22,0,5,0;1.65760989e-10*
1	251825737	+	A	A->G	14,0,0,0	26,0,6,0;2.48932642e-12*
1	251825793	+	A	A->G	12,0,0,0	21,0,4,0;1.71398518e-08*
1	251825805	+	A	A->G	13,0,0,0	18,0,11,0;5.01151249e-16*
1	251825816	+	A	A->G	12,0,0,0	19,0,10,0;5.01151249e-16*
1	252225337	-	T	A->G	0,0,0,16	0,3,0,0;1.66981468e-09*
1	252225360	-	T	A->G	0,0,0,20	0,4,0,0;2.65392240e-12*
1	257073304	+	A	A->G	19,0,0,0	1,0,3,0;5.96336364e-09*
1	257370220	-	G	C->A	0,0,20,0	0,0,254,19;9.11822959e-16*
1	259396316	-	T	A->G	0,0,0,12	0,3,0,47;1.91175019e-05*
1	259396347	-	T	A->G	0,0,0,16	0,3,0,33;7.15644766e-06*
1	263097222	+	A	A->G	10,0,0,0	50,0,3,0;2.27074826e-05*
1	263097228	+	A	A->G	10,0,0,0	47,0,3,0;1.91175019e-05*
1	263097258	+	A	A->G	11,0,0,0	50,0,3,0;2.27074826e-05*
1	264040633	+	A	A->G	10,0,0,0	4,0,3,0;4.45628543e-08*
1	264040721	+	A	A->G	10,0,0,0	5,0,3,0;6.90453297e-08*
1	264202639	+	A	A->G	34,0,0,0	3,0,4,0;7.60749807e-11*
1	264202716	+	A	A->G	13,0,0,0	3,0,6,0;4.91327681e-16*
1	266624680	-	C	G->A	0,31,0,0	0,74,0,5;2.80670179e-08*
1	267208814	+	A	A->G	14,0,0,0	12,0,4,0;2.93982563e-09*
1	267875651	-	T	A->G	0,0,0,11	0,3,0,36;9.10058031e-06*
1	267875663	-	T	A->G	0,0,0,12	0,8,0,30;5.01151249e-16*
1	267875672	-	T	A->G	0,0,0,14	0,12,0,24;9.11822959e-16*
1	268123751	-	T	A->G	0,0,0,12	0,3,0,1;5.96336364e-09*
1	268319518	-	T	A->G	0,0,0,11	0,3,0,6;1.00983098e-07*
1	268701994	-	T	A->G	0,0,0,23	0,3,0,1;5.96336364e-09*
1	269204903	-	T	A->G	0,0,0,12	0,4,0,21;1.71398518e-08*
1	269204968	-	T	A->G	0,0,0,16	0,9,0,20;5.01151249e-16*
1	269204971	-	T	A->G	0,0,0,14	0,15,0,12;3.01649694e-37*
1	269204977	-	T	A->G	0,0,0,18	0,3,0,26;3.73200210e-06*
1	269205045	-	T	A->G	0,0,0,27	0,7,0,15;1.34186156e-15*
1	269205048	-	T	A->G	0,0,0,29	0,4,0,20;1.44493622e-08*
1	269205056	-	T	A->G	0,0,0,29	0,7,0,18;2.16747916e-15*
1	269205058	-	T	A->G	0,0,0,29	0,5,0,17;5.84024397e-11*
1	269205071	-	T	A->G	0,0,0,31	0,5,0,18;7.41712609e-11*
1	269205695	-	T	A->G	0,0,0,23	0,4,0,13;3.81409813e-09*
1	269205724	-	T	A->G	0,0,0,20	0,4,0,10;1.83760054e-09*
1	269206043	-	T	A->G	0,0,0,11	0,9,0,22;1.57282700e-19*
1	269206045	-	T	A->G	0,0,0,11	0,9,0,21;1.12401337e-19*
1	269206049	-	T	A->G	0,0,0,13	0,7,0,21;4.47917416e-15*
1	269206122	-	T	A->G	0,0,0,12	0,3,0,22;2.38022245e-06*
1	269206124	-	T	A->G	0,0,0,13	0,9,0,18;3.83093755e-20*
1	269206154	-	T	A->G	0,0,0,12	0,5,0,13;2.01334584e-11*
1	270002421	+	A	A->G	13,0,0,0	6,0,4,0;4.16167273e-10*
1	270002560	+	A	A->G	14,0,0,0	2,0,8,0;4.26058358e-22*
1	270002581	+	A	A->G	19,0,0,0	7,0,5,0;2.21606193e-12*
1	270410277	-	T	A->G	0,0,0,17	0,3,0,5;6.90453297e-08*
1	270558732	+	C	C->T	0,20,0,1	0,9,0,3;2.51165033e-07*
1	271003342	-	A	T->C	40,0,0,0	0,0,6,0;6.96728625e-18*
1	271003355	-	T	A->G	0,0,0,42	0,8,0,0;1.04238042e-23*
1	271003369	-	G	C->T	0,0,41,0	9,0,0,0;1.19375796e-26*
1	271003394	-	G	C->T	0,0,41,0	8,0,0,0;1.04238042e-23*
1	271655440	-	T	A->G	0,0,0,25	0,4,0,35;9.83073613e-08*
1	271655623	-	T	A->G	0,0,0,17	0,5,0,9;5.11282267e-12*
1	274643481	+	A	A->G	25,0,0,0	0,0,5,0;3.68791814e-15*
1	274645555	+	A	A->G	20,0,0,0	8,0,3,0;1.91093328e-07*
1	274645565	+	A	A->G	19,0,0,0	9,0,6,0;1.75018878e-14*
1	274645572	+	A	A->G	20,0,0,0	12,0,4,0;2.93982563e-09*
1	276242317	+	A	A->G	15,0,0,0	7,0,3,0;1.41473431e-07*
1	276697338	+	A	A->G	20,0,0,0	0,0,4,0;2.65392240e-12*
1	276702130	+	A	A->G	20,0,0,0	3,0,4,0;7.60749807e-11*
1	276702131	+	A	A->G	18,0,0,0	4,0,3,0;4.45628543e-08*
1	276702177	+	A	A->G	14,0,0,0	3,0,3,0;2.64983199e-08*
1	280511762	+	A	A->G	10,0,0,0	1,0,6,0;4.46159115e-17*
1	280511763	+	A	A->G	11,0,0,0	1,0,4,0;1.20694808e-11*
1	280511817	+	A	A->G	12,0,0,0	6,0,5,0;1.31702181e-12*
1	280512249	-	T	A->G	0,0,0,29	0,3,0,1;5.96336364e-09*
1	280526968	-	T	A->G	0,0,0,19	0,4,0,2;3.41460316e-11*
1	280550767	-	T	A->G	0,0,0,28	0,3,0,1;5.96336364e-09*
1	280554494	-	T	A->G	0,0,0,10	0,5,0,5;7.31802489e-13*
1	280554548	-	T	A->G	0,0,0,11	0,4,0,3;7.60749807e-11*
1	280568309	-	T	A->G	0,0,0,15	0,3,0,1;5.96336364e-09*
1	280611335	-	T	A->G	0,0,0,11	0,8,0,94;5.98413621e-13*
1	280611336	-	T	A->G	0,0,0,11	0,14,0,86;4.55560256e-25*
1	280614278	-	C	G->A	0,45,0,0	0,48,0,3;2.02709210e-05*
1	280614481	-	T	A->G	0,0,0,10	0,9,0,26;5.34998018e-19*
1	280717824	-	T	A->G	0,0,0,24	0,9,0,165;8.20407037e-13*
1	280718750	-	T	A->G	0,0,0,18	0,11,0,119;5.01151249e-16*
1	280718760	-	T	A->G	0,0,0,23	0,33,0,106;1.34186156e-15*
1	280721124	-	T	A->G	0,0,0,13	0,5,0,75;2.98963458e-08*
1	281732405	+	C	C->T	0,30,0,0	0,33,0,3;7.15644766e-06*
1	281949930	+	G	G->A	0,0,33,0	5,0,91,0;7.00698765e-08*
1	281950313	+	A	A->G	32,0,0,0	140,0,8,0;1.05303997e-11*
1	282505526	-	T	A->G	0,0,0,20	0,3,0,3;2.64983199e-08*
1	282505527	-	T	A->G	0,0,0,19	0,3,0,3;2.64983199e-08*
1	282505569	-	T	A->G	0,0,0,13	0,3,0,1;5.96336364e-09*
1	283051935	-	C	G->A	0,16,0,0	0,30,0,4;5.75769273e-08*
1	283976222	+	A	A->G	14,0,0,0	93,0,5,0;7.76385853e-08*
1	284426404	-	T	A->G	0,0,0,10	0,3,0,3;2.64983199e-08*
1	284426522	-	T	A->G	0,0,0,15	0,3,0,1;5.96336364e-09*
1	284426524	-	T	A->G	0,0,0,17	0,4,0,0;2.65392240e-12*
1	284426754	-	T	A->G	0,0,0,15	0,4,0,7;6.39192821e-10*
1	284426755	-	T	A->G	0,0,0,13	0,4,0,7;6.39192821e-10*
1	284426857	-	T	A->G	0,0,0,13	0,5,0,6;1.31702181e-12*
1	284426997	-	T	A->G	0,0,0,34	0,8,0,2;4.26058358e-22*
1	291582062	+	A	A->G	20,0,0,0	4,0,4,0;1.46346175e-10*
1	291598696	+	A	A->G	16,0,0,0	2,0,3,0;1.38293661e-08*
1	291598703	+	A	A->G	16,0,0,0	1,0,6,0;4.46159115e-17*
1	291598765	+	A	A->G	10,0,0,0	4,0,3,0;4.45628543e-08*
1	291598769	+	A	A->G	10,0,0,0	4,0,3,0;4.45628543e-08*
1	292937765	-	T	A->G	0,0,0,22	0,3,0,1;5.96336364e-09*
1	292949648	-	T	A->G	0,0,0,11	0,5,0,25;2.83706228e-10*
1	292949653	-	T	A->G	0,0,0,11	0,9,0,26;5.34998018e-19*
1	293000210	+	A	A->G	10,0,0,0	3,0,5,0;1.73620293e-13*
1	293000219	+	A	A->G	12,0,0,0	4,0,3,0;4.45628543e-08*
1	293000232	+	A	A->G	16,0,0,0	5,0,3,0;6.90453297e-08*
1	294591560	-	T	A->G	0,0,0,12	0,4,0,5;2.55770309e-10*
1	294644101	-	T	A->G	0,0,0,13	0,3,0,2;1.38293661e-08*
1	294715996	+	A	A->G	25,0,0,0	8,0,5,0;3.35013724e-12*
1	294716175	+	A	A->G	10,0,0,0	3,0,3,0;2.64983199e-08*
1	294716342	+	A	A->G	10,0,0,0	15,0,5,0;3.47751492e-11*
1	294803207	+	A	A->G	20,0,0,0	12,0,3,0;5.01793033e-07*
1	297393307	-	C	G->A	0,36,0,0	0,25,0,4;3.07836082e-08*
1	297395103	-	T	A->G	0,0,0,13	0,3,0,13;6.11752700e-07*
1	297395177	-	T	A->G	0,0,0,12	0,3,0,16;1.03390001e-06*
1	297395178	-	T	A->G	0,0,0,12	0,3,0,15;8.76253359e-07*
1	297395375	-	T	A->G	0,0,0,14	0,3,0,2;1.38293661e-08*
1	297395392	-	T	A->G	0,0,0,14	0,3,0,4;4.45628543e-08*
1	297421201	+	A	A->G	16,0,0,0	5,0,3,0;6.90453297e-08*
1	302298285	-	T	A->G	0,0,0,16	0,4,0,9;1.33256869e-09*
1	302298310	-	T	A->G	0,0,0,16	0,7,0,7;2.26823987e-17*
1	302298320	-	T	A->G	0,0,0,19	0,3,0,8;1.91093328e-07*
1	302298388	-	T	A->G	0,0,0,20	0,3,0,5;6.90453297e-08*
1	302590865	-	T	A->G	0,0,0,17	0,3,0,3;2.64983199e-08*
1	302592894	-	T	A->G	0,0,0,12	0,3,0,14;7.36563233e-07*
1	302592898	-	T	A->G	0,0,0,13	0,3,0,16;1.03390001e-06*
1	302593522	-	T	A->G	0,0,0,11	0,3,0,12;5.01793033e-07*
1	302670319	+	A	A->G	24,0,0,0	22,0,3,0;2.38022245e-06*
1	302670970	+	A	A->G	12,0,0,0	13,0,5,0;2.01334584e-11*
1	302670984	+	A	A->G	13,0,0,0	17,0,4,0;8.71165738e-09*
1	303866246	+	A	A->G	10,0,0,0	6,0,3,0;1.00983098e-07*
1	303866709	+	A	A->G	11,0,0,0	7,0,3,0;1.41473431e-07*
1	306145838	-	T	A->G	0,0,0,10	0,5,0,3;1.73620293e-13*
1	306562227	-	T	A->G	0,0,0,10	0,4,0,0;2.65392240e-12*
1	306564386	-	T	A->G	0,0,0,23	0,5,0,0;3.68791814e-15*
1	306790413	-	C	G->T	0,24,0,0	9,116,0,0;4.55078128e-14*
1	307036427	+	A	A->G	11,0,0,0	13,0,8,0;1.51307333e-18*
1	307473909	+	C	C->T	0,13,0,0	0,58,0,9;5.01151249e-16*
1	307473983	+	A	A->G	10,0,0,0	132,0,17,0;5.01151249e-16*
1	310024046	-	T	A->G	0,0,0,16	0,3,0,0;1.66981468e-09*
1	310034817	-	T	A->G	0,0,0,12	0,3,0,0;1.66981468e-09*
1	310061472	-	T	A->G	0,0,0,15	0,3,0,9;2.51165033e-07*
1	310061473	-	T	A->G	0,0,0,13	0,4,0,7;6.39192821e-10*
1	310061499	-	T	A->G	0,0,0,18	0,4,0,8;9.38323543e-10*
1	310061521	-	T	A->G	0,0,0,19	0,3,0,10;3.21887392e-07*
1	310086310	-	T	A->G	0,0,0,14	0,10,0,12;5.01151249e-16*
1	310086313	-	T	A->G	0,0,0,13	0,4,0,15;6.12748266e-09*
1	310086321	-	T	A->G	0,0,0,14	0,6,0,16;2.27019046e-13*
1	310086322	-	T	A->G	0,0,0,15	0,6,0,16;2.27019046e-13*
1	310087427	-	T	A->G	0,0,0,19	0,8,0,4;4.50065657e-21*
1	310087488	-	T	A->G	0,0,0,12	0,7,0,7;2.26823987e-17*
1	310087499	-	T	A->G	0,0,0,14	0,6,0,6;3.80012580e-15*
1	310087506	-	T	A->G	0,0,0,13	0,3,0,10;3.21887392e-07*
1	310087574	-	T	A->G	0,0,0,11	0,11,0,3;5.06201233e-30*
1	310087579	-	T	A->G	0,0,0,11	0,8,0,8;1.02698113e-19*
1	310087598	-	T	A->G	0,0,0,12	0,5,0,8;3.35013724e-12*
1	310087606	-	T	A->G	0,0,0,18	0,11,0,6;1.57567078e-28*
1	310092141	-	T	A->G	0,0,0,25	0,4,0,4;1.46346175e-10*
1	310092163	-	T	A->G	0,0,0,15	0,5,0,4;3.76822043e-13*
1	310093135	-	T	A->G	0,0,0,14	0,4,0,0;2.65392240e-12*
1	310095050	-	T	A->G	0,0,0,10	0,3,0,2;1.38293661e-08*
1	310139595	+	A	A->G	23,0,0,0	2,0,3,0;1.38293661e-08*
1	313865556	-	T	A->G	0,0,0,13	0,3,0,2;1.38293661e-08*
1	313865574	-	T	A->G	0,0,0,11	0,6,0,0;6.96728625e-18*
1	313865831	-	T	A->G	0,0,0,24	0,3,0,4;4.45628543e-08*
1	313865867	-	T	A->G	0,0,0,18	0,6,0,1;4.46159115e-17*
1	313865868	-	T	A->G	0,0,0,20	0,5,0,1;2.03991086e-14*
10	168274	+	A	A->G	10,0,0,0	1,0,3,0;5.96336364e-09*
10	168279	+	A	A->G	10,0,0,0	0,0,4,0;2.65392240e-12*
10	240257	+	A	A->G	12,0,0,0	3,0,3,0;2.64983199e-08*
10	2415429	+	A	A->G	14,0,0,0	42,0,13,0;9.11822959e-16*
10	2415451	+	A	A->G	12,0,0,0	38,0,13,0;5.01151249e-16*
10	2415724	+	A	A->G	11,0,0,0	29,0,10,0;5.60774973e-21*
10	2415725	+	A	A->G	11,0,0,0	35,0,7,0;8.42883760e-14*
10	2415804	+	A	A->G	16,0,0,0	41,0,7,0;2.19917039e-13*
10	4955678	+	A	A->G	11,0,0,0	1,0,4,0;1.20694808e-11*
10	10563369	-	T	A->G	0,0,0,13	0,3,0,5;6.90453297e-08*
10	10563379	-	T	A->G	0,0,0,17	0,3,0,5;6.90453297e-08*
10	10595083	-	T	A->G	0,0,0,10	0,5,0,2;6.77692844e-14*
10	11928764	-	T	A->G	0,0,0,16	0,3,0,0;1.66981468e-09*
10	12249736	-	T	A->G	0,0,0,20	0,3,0,28;4.56076451e-06*
10	12249807	-	T	A->G	0,0,0,11	0,4,0,23;2.36367355e-08*
10	12249843	-	T	A->G	0,0,0,13	0,7,0,19;1.76937074e-15*
10	12249979	-	T	A->G	0,0,0,20	0,6,0,48;5.59016193e-11*
10	12251768	-	T	A->G	0,0,0,15	0,4,0,10;1.83760054e-09*
10	14338749	-	T	A->G	0,0,0,17	0,3,0,0;1.66981468e-09*
10	14771977	+	A	A->G	19,0,0,0	2,0,3,0;1.38293661e-08*
10	15386640	+	A	A->G	14,0,0,0	38,0,3,0;1.05669976e-05*
10	15386686	+	A	A->G	21,0,0,0	45,0,3,0;1.69356668e-05*
10	15386688	+	A	A->G	21,0,0,0	38,0,7,0;1.39164934e-13*
10	15386706	+	A	A->G	20,0,0,0	41,0,3,0;1.30549476e-05*
10	15386715	+	A	A->G	18,0,0,0	36,0,4,0;1.07078515e-07*
10	15950929	+	A	A->G	13,0,0,0	4,0,4,0;1.46346175e-10*
10	15950941	+	A	A->G	11,0,0,0	5,0,3,0;6.90453297e-08*
10	17503037	-	A	T->C	41,0,2,0	3,0,4,0;7.60749807e-11*
10	17503079	-	C	G->A	0,33,0,2	0,5,0,4;2.55770309e-10*
10	17527886	-	T	A->G	0,0,0,12	0,3,0,1;5.96336364e-09*
10	17528136	-	T	A->G	0,0,0,17	0,3,0,0;1.66981468e-09*
10	17528137	-	T	A->G	0,0,0,17	0,3,0,0;1.66981468e-09*
10	19357912	+	C	C->T	0,13,0,0	0,133,0,13;9.11822959e-16*
10	19922958	+	A	A->G	12,0,0,0	1,0,4,0;1.20694808e-11*
10	19942070	+	A	A->G	14,0,0,0	31,0,4,0;6.47784421e-08*
10	19942074	-	T	A->G	0,0,0,16	0,13,0,15;5.01151249e-16*
10	19942077	-	T	A->G	0,0,0,16	0,16,0,11;2.44775642e-40*
10	19942090	+	A	A->G	16,0,0,0	18,0,17,0;8.50562726e-41*
10	19942091	+	A	A->G	14,0,0,0	27,0,8,0;1.42452541e-16*
10	19942092	-	T	A->G	0,0,0,16	0,12,0,14;1.24641728e-28*
10	19942093	-	T	A->G	0,0,0,14	0,7,0,20;3.00442656e-15*
10	19942094	-	T	A->G	0,0,0,17	0,20,0,7;2.23416474e-53*
10	19942318	+	A	A->G	10,0,0,0	14,0,4,0;4.87800301e-09*
10	19942457	-	T	A->G	0,0,0,13	0,7,0,17;1.34186156e-15*
10	19942460	-	T	A->G	0,0,0,14	0,3,0,26;3.73200210e-06*
10	19977527	+	A	A->G	13,0,0,0	1,0,3,0;5.96336364e-09*
10	20643374	-	T	A->G	0,0,0,16	0,3,0,1;5.96336364e-09*
10	20643398	-	T	A->G	0,0,0,19	0,4,0,1;1.20694808e-11*
10	20643399	-	T	A->G	0,0,0,21	0,3,0,3;2.64983199e-08*
10	21622413	-	T	A->G	0,0,0,12	0,3,0,13;6.11752700e-07*
10	21622438	-	T	A->G	0,0,0,10	0,6,0,10;2.66285832e-14*
10	21622461	-	T	A->G	0,0,0,13	0,3,0,13;6.11752700e-07*
10	21622462	-	T	A->G	0,0,0,12	0,6,0,9;1.75018878e-14*
10	21622474	-	T	A->G	0,0,0,15	0,3,0,12;5.01793033e-07*
10	21628976	-	T	A->G	0,0,0,17	0,4,0,0;2.65392240e-12*
10	21633084	-	T	A->G	0,0,0,17	0,3,0,2;1.38293661e-08*
10	21872850	+	A	A->G	11,0,0,0	4,0,5,0;3.76822043e-13*
10	21872913	+	A	A->G	10,0,0,0	4,0,6,0;9.29024977e-16*
10	21872946	+	A	A->G	11,0,0,0	8,0,3,0;1.91093328e-07*
10	21889253	+	A	A->G	21,0,0,0	18,0,4,0;1.05990153e-08*
10	21889270	+	A	A->G	17,0,0,0	18,0,5,0;7.41712609e-11*
10	21889274	+	A	A->G	15,0,0,0	18,0,3,0;1.40160866e-06*
10	26446077	-	T	A->G	0,0,0,12	0,3,0,5;6.90453297e-08*
10	26446154	-	T	A->G	0,0,0,10	0,4,0,6;4.16167273e-10*
10	26468209	-	T	A->G	0,0,0,19	0,5,0,28;4.60529139e-10*
10	26468258	-	T	A->G	0,0,0,12	0,3,0,20;1.84671670e-06*
10	27788269	-	T	A->G	0,0,0,16	0,5,0,2;6.77692844e-14*
10	28615773	-	T	A->G	0,0,0,20	0,7,0,21;4.47917416e-15*
10	28615782	-	T	A->G	0,0,0,18	0,4,0,23;2.36367355e-08*
10	28615793	-	T	A->G	0,0,0,18	0,8,0,17;5.01151249e-16*
10	29219072	-	T	A->G	0,0,0,15	0,3,0,51;2.40020319e-05*
10	32779852	+	A	A->G	11,0,0,0	3,0,3,0;2.64983199e-08*
10	32912050	-	T	A->G	0,0,0,11	0,3,0,1;5.96336364e-09*
10	33143689	+	A	A->G	31,0,0,0	10,0,3,0;3.21887392e-07*
10	33144232	+	A	A->G	10,0,0,0	10,0,4,0;1.83760054e-09*
10	33262221	+	A	A->G	16,0,0,0	168,0,16,0;5.01151249e-16*
10	33262222	+	A	A->G	18,0,0,0	166,0,21,0;1.34186156e-15*
10	33263284	+	A	A->G	10,0,0,0	156,0,13,0;6.47011499e-20*
10	33263744	+	A	A->G	10,0,0,0	25,0,4,0;3.07836082e-08*
10	33264856	-	T	A->G	0,0,0,12	0,4,0,0;2.65392240e-12*
10	33265275	+	A	A->G	10,0,0,0	3,0,3,0;2.64983199e-08*
10	33265287	+	A	A->G	13,0,0,0	1,0,4,0;1.20694808e-11*
10	33560887	+	A	A->G	22,0,0,0	0,0,3,0;1.66981468e-09*
10	35066547	-	T	A->G	1,0,0,21	0,3,0,7;1.41473431e-07*
10	35405752	+	A	A->G	13,0,0,0	4,0,4,0;1.46346175e-10*
10	36299563	-	T	A->G	0,0,0,14	0,3,0,2;1.38293661e-08*
10	37396442	-	T	A->G	0,0,0,11	0,3,0,2;1.38293661e-08*
10	37396489	-	T	A->G	0,0,0,11	0,3,0,2;1.38293661e-08*
10	37680796	+	A	A->G	11,0,0,0	2,0,3,0;1.38293661e-08*
10	37685463	-	T	A->G	0,0,0,11	0,58,0,82;5.01151249e-16*
10	37685470	-	T	A->G	0,0,0,12	0,13,0,106;5.01151249e-16*
10	37685502	-	T	A->G	0,0,0,20	0,8,0,114;2.44735198e-12*
10	37685509	-	T	A->G	0,0,0,21	0,53,0,58;1.10815623e-125*
10	37685516	-	T	A->G	0,0,0,25	0,28,0,94;5.01151249e-16*
10	37685527	-	T	A->G	0,0,0,25	0,39,0,85;9.80849715e-84*
10	37685799	-	T	A->G	0,0,0,12	0,15,0,108;9.11822959e-16*
10	37685825	-	T	A->G	0,0,0,10	0,10,0,105;5.01151249e-16*
10	37685979	-	T	A->G	0,0,0,17	0,14,0,84;5.01151249e-16*
10	37693450	-	T	A->G	0,0,0,14	0,3,0,9;2.51165033e-07*
10	37693456	-	T	A->G	0,0,0,13	0,5,0,7;2.21606193e-12*
10	37693460	-	T	A->G	0,0,0,13	0,5,0,9;5.11282267e-12*
10	37693616	-	T	A->G	0,1,0,16	0,3,0,3;2.64983199e-08*
10	38814278	-	T	A->G	0,0,0,30	0,140,0,0;0.00000000e+00*
10	43831215	-	T	A->G	0,0,0,16	0,8,0,21;5.01151249e-16*
10	43831262	-	T	A->G	0,0,0,13	0,3,0,20;1.84671670e-06*
10	43831280	-	T	A->G	0,0,0,12	0,5,0,14;2.70948964e-11*
10	43831283	-	T	A->G	0,0,0,12	0,4,0,15;6.12748266e-09*
10	43831299	-	T	A->G	0,0,0,12	0,3,0,15;8.76253359e-07*
10	43831300	-	T	A->G	0,0,0,11	0,6,0,13;8.61061488e-14*
10	44073673	+	A	A->G	16,0,0,0	108,0,11,0;5.01151249e-16*
10	44078317	-	T	A->G	0,0,0,21	0,5,0,32;8.23116216e-10*
10	44084767	+	A	A->G	14,0,0,0	4,0,4,0;1.46346175e-10*
10	44085630	+	A	A->G	12,0,0,0	2,0,7,0;2.80638241e-19*
10	44102032	-	T	A->G	0,0,0,11	0,3,0,17;1.20861701e-06*
10	44112568	-	T	A->G	0,0,0,19	0,3,0,2;1.38293661e-08*
10	45228325	+	A	A->G	14,0,0,0	2,0,5,0;6.77692844e-14*
10	45228382	+	A	A->G	25,0,0,0	4,0,4,0;1.46346175e-10*
10	45361005	+	A	A->G	12,0,0,0	3,0,3,0;2.64983199e-08*
10	47236188	-	T	A->G	0,0,0,19	0,3,0,3;2.64983199e-08*
10	47239951	-	T	A->G	0,0,0,12	0,4,0,4;1.46346175e-10*
10	47592827	+	T	T->C	0,1,0,22	0,7,0,0;8.74160448e-21*
10	48151032	-	T	A->G	0,0,0,26	0,3,0,0;1.66981468e-09*
10	48151073	-	T	A->G	0,0,0,24	0,3,0,0;1.66981468e-09*
10	48603829	-	T	A->G	0,0,0,14	0,3,0,3;2.64983199e-08*
10	49483257	+	A	A->G	10,0,0,0	2,0,3,0;1.38293661e-08*
10	49636572	+	A	A->G	15,0,0,0	0,0,6,0;6.96728625e-18*
10	49637297	+	A	A->G	11,0,0,0	0,0,4,0;2.65392240e-12*
10	51454304	+	A	A->G	13,0,0,0	30,0,6,0;4.94185248e-12*
10	52008582	-	T	A->G	0,0,0,10	0,7,0,117;1.46051666e-10*
10	52008599	-	T	A->G	0,0,0,12	0,6,0,108;3.93628554e-09*
10	52128707	+	A	A->G	22,0,0,0	11,0,4,0;2.23384746e-09*
10	52226796	+	A	A->G	10,0,0,0	8,0,3,0;1.91093328e-07*
10	52254944	+	A	A->G	13,0,0,0	6,0,6,0;3.80012580e-15*
10	52254986	+	A	A->G	12,0,0,0	3,0,7,0;9.17065216e-19*
10	52255005	+	A	A->G	14,0,0,0	6,0,5,0;1.31702181e-12*
10	52255034	+	A	A->G	12,0,0,0	6,0,4,0;4.16167273e-10*
10	52437226	+	A	A->G	10,0,0,0	13,0,3,0;6.11752700e-07*
10	52437243	+	A	A->G	11,0,0,0	16,0,3,0;1.03390001e-06*
10	52438074	+	A	A->G	16,0,0,0	4,0,6,0;9.29024977e-16*
10	52905109	-	T	A->G	0,0,0,10	0,3,0,0;1.66981468e-09*
10	53221403	+	G	G->A	1,0,27,0	4,0,10,0;1.83760054e-09*
10	53813385	-	T	A->G	0,0,0,13	0,3,0,9;2.51165033e-07*
10	53813394	-	T	A->G	0,0,0,12	0,4,0,8;9.38323543e-10*
10	53818483	-	T	A->G	0,0,0,12	0,3,0,8;1.91093328e-07*
10	53818518	-	T	A->G	0,0,0,12	0,3,0,7;1.41473431e-07*
10	53819753	-	T	A->G	0,0,0,16	0,4,0,5;2.55770309e-10*
10	53820666	-	T	A->G	0,0,0,13	0,3,0,1;5.96336364e-09*
10	53821117	-	T	A->G	0,0,0,12	0,3,0,3;2.64983199e-08*
10	54062594	+	A	A->G	18,0,0,0	22,0,9,0;1.57282700e-19*
10	54064309	+	A	A->G	19,0,0,0	16,0,6,0;2.27019046e-13*
10	54249884	+	A	A->G	10,0,0,0	1,0,3,0;5.96336364e-09*
10	55984918	-	T	A->G	0,0,0,14	0,5,0,13;2.01334584e-11*
10	57541112	-	T	A->G	0,0,0,10	0,4,0,0;2.65392240e-12*
10	57922802	+	A	A->G	15,0,0,0	4,0,3,0;4.45628543e-08*
10	58064039	+	G	G->A	0,0,27,0	9,0,105,0;2.03923992e-14*
10	59428901	+	A	A->G	15,0,0,0	0,0,4,0;2.65392240e-12*
10	59428910	+	A	A->G	13,0,0,0	2,0,3,0;1.38293661e-08*
10	59428934	+	A	A->G	11,0,0,0	1,0,5,0;2.03991086e-14*
10	59428935	+	A	A->G	11,0,0,0	2,0,4,0;3.41460316e-11*
10	67031970	+	A	A->G	10,0,0,0	6,0,3,0;1.00983098e-07*
10	68831739	-	T	A->G	0,0,0,21	0,7,0,13;4.57595824e-16*
10	70659391	+	G	G->A	0,0,27,0	3,0,30,0;5.50683336e-06*
10	71268316	+	A	A->G	17,0,0,0	0,0,3,0;1.66981468e-09*
10	71273476	+	A	A->G	12,0,0,0	0,0,4,0;2.65392240e-12*
10	71360125	-	T	A->G	0,0,0,19	0,3,0,0;1.66981468e-09*
10	71835654	+	T	T->C	0,0,0,24	0,3,0,2;1.38293661e-08*
10	76348310	-	T	A->G	0,0,0,12	0,3,0,0;1.66981468e-09*
10	76348315	-	T	A->G	0,0,0,14	0,3,0,0;1.66981468e-09*
10	76349147	-	T	A->G	0,0,0,13	0,3,0,3;2.64983199e-08*
10	76349196	-	T	A->G	0,0,0,21	0,3,0,3;2.64983199e-08*
10	76349244	-	T	A->G	0,0,0,35	0,3,0,4;4.45628543e-08*
10	76770445	+	A	A->G	15,0,0,0	1,0,7,0;6.50194470e-20*
10	77000145	+	G	G->T	0,0,12,0	0,0,362,32;9.11822959e-16*
10	77000148	+	G	G->T	0,0,12,0	0,0,361,21;1.34186156e-15*
10	77617879	-	C	G->A	0,44,0,0	0,39,0,3;1.13626682e-05*
11	309789	-	T	A->G	0,0,0,12	0,3,0,0;1.66981468e-09*
11	532904	-	G	C->T	1,0,14,0	116,0,141,0;4.35252321e-271*
11	2033536	-	T	A->G	0,0,0,20	0,3,0,3;2.64983199e-08*
11	4203737	+	A	A->G	38,0,0,0	13,0,3,0;6.11752700e-07*
11	5160589	-	T	A->G	0,0,0,10	0,3,0,2;1.38293661e-08*
11	5166458	-	T	A->G	0,0,0,21	0,3,0,7;1.41473431e-07*
11	5168237	-	T	A->G	0,0,0,11	0,7,0,85;1.94120449e-11*
11	5675506	-	T	A->G	0,0,0,15	0,3,0,0;1.66981468e-09*
11	5714444	+	A	A->G	21,0,0,0	12,0,9,0;2.67868721e-21*
11	6761342	-	C	G->T	0,12,0,0	10,35,0,0;2.58197720e-20*
11	7131405	+	G	G->A	0,0,30,0	29,0,533,0;1.76937074e-15*
11	7638206	-	T	A->G	0,0,0,11	0,4,0,6;4.16167273e-10*
11	7843449	+	T	T->A	0,0,0,10	9,0,0,0;1.19375796e-26*
11	7843452	+	C	C->G	0,10,0,0	0,0,10,0;1.36008708e-29*
11	7843453	+	C	C->A	0,11,0,0	9,0,0,0;1.19375796e-26*
11	7843454	+	T	T->G	0,0,0,10	0,0,10,0;1.36008708e-29*
11	8764467	+	A	A->G	10,0,0,0	0,0,3,0;1.66981468e-09*
11	8764474	+	A	A->G	11,0,0,0	0,0,3,0;1.66981468e-09*
11	11689485	-	T	A->G	0,0,0,18	0,3,0,3;2.64983199e-08*
11	12821637	-	T	A->G	0,0,0,21	0,3,0,0;1.66981468e-09*
11	15844234	+	A	A->G	15,0,0,0	9,0,3,0;2.51165033e-07*
11	15997322	+	A	A->G	19,0,0,0	2,0,3,0;1.38293661e-08*
11	18333793	+	A	A->G	12,0,0,0	18,0,3,0;1.40160866e-06*
11	18568499	-	T	A->G	0,0,0,11	0,4,0,18;1.05990153e-08*
11	18866546	-	T	A->G	0,0,0,10	0,11,0,30;3.11287739e-23*
11	19643247	+	A	A->G	13,0,0,0	73,0,4,0;1.36935809e-06*
11	19643415	+	A	A->G	12,0,0,0	90,0,9,0;5.68741113e-15*
11	19801708	-	T	A->G	0,0,0,10	0,9,0,12;2.67868721e-21*
11	20018136	+	A	A->G	18,0,0,0	3,0,6,0;4.91327681e-16*
11	20018141	+	A	A->G	17,0,0,0	6,0,3,0;1.00983098e-07*
11	22178068	+	A	A->G	14,0,0,0	7,0,7,0;2.26823987e-17*
11	22536604	-	T	A->G	0,0,0,12	0,3,0,49;2.14704720e-05*
11	22536605	-	T	A->G	0,0,0,12	0,5,0,46;3.68183442e-09*
11	22607576	+	A	A->G	10,0,0,0	9,0,3,0;2.51165033e-07*
11	22607630	+	A	A->G	21,0,0,0	7,0,3,0;1.41473431e-07*
11	23596743	-	T	A->G	0,0,0,11	0,7,0,9;7.09707765e-17*
11	23596753	-	T	A->G	0,0,0,10	0,6,0,9;1.75018878e-14*
11	23596787	-	T	A->G	0,0,0,14	0,3,0,9;2.51165033e-07*
11	23596794	-	T	A->G	0,0,0,15	0,5,0,9;5.11282267e-12*
11	23596814	-	T	A->G	0,0,0,15	0,5,0,9;5.11282267e-12*
11	23596860	-	T	A->G	0,0,0,22	0,5,0,3;1.73620293e-13*
11	24146761	+	A	A->G	18,0,0,0	1,0,3,0;5.96336364e-09*
11	24576584	-	T	A->G	0,0,0,13	0,5,0,11;1.08940542e-11*
11	24576590	-	T	A->G	0,0,0,11	0,4,0,13;3.81409813e-09*
11	24576593	-	T	A->G	0,0,0,12	0,4,0,13;3.81409813e-09*
11	24584280	-	T	A->G	0,0,0,11	0,4,0,2;3.41460316e-11*
11	24584316	-	T	A->G	0,0,0,14	0,4,0,4;1.46346175e-10*
11	24586702	-	T	A->G	0,0,0,10	0,3,0,0;1.66981468e-09*
11	24589431	-	T	A->G	0,0,0,10	0,4,0,3;7.60749807e-11*
11	24590386	-	T	A->G	0,0,0,11	0,3,0,3;2.64983199e-08*
11	25617005	-	T	A->G	0,0,0,13	0,3,0,1;5.96336364e-09*
11	25617006	-	T	A->G	0,0,0,12	0,4,0,0;2.65392240e-12*
11	26448715	+	A	A->G	24,0,0,0	133,0,25,0;9.11822959e-16*
11	26448716	+	A	A->G	23,0,0,0	144,0,12,0;1.82696872e-18*
11	26562758	-	T	A->G	0,0,0,18	0,5,0,0;3.68791814e-15*
11	26579365	-	T	A->G	0,0,0,16	0,3,0,51;2.40020319e-05*
11	26579389	-	T	A->G	0,0,0,11	0,4,0,42;1.86421219e-07*
11	26579390	-	T	A->G	0,0,0,11	0,10,0,37;9.11822959e-16*
11	26579398	-	T	A->G	0,0,0,13	0,11,0,35;1.25222485e-22*
11	26579497	-	T	A->G	0,0,0,10	0,8,0,45;3.00442656e-15*
11	26579642	-	T	A->G	0,0,0,11	0,5,0,20;1.12900906e-10*
11	26579659	-	T	A->G	0,0,0,11	0,7,0,29;2.80378188e-14*
11	26579677	-	T	A->G	0,0,0,11	0,6,0,52;8.42653063e-11*
11	26579679	-	T	A->G	0,0,0,11	0,3,0,54;2.81748988e-05*
11	26579683	-	T	A->G	0,0,0,12	0,4,0,50;3.44308586e-07*
11	26579691	-	T	A->G	0,0,0,13	0,15,0,46;9.11822959e-16*
11	26579724	-	T	A->G	0,0,0,13	0,26,0,47;5.01151249e-16*
11	26579767	-	T	A->G	0,0,0,15	0,19,0,56;5.01151249e-16*
11	26579791	-	T	A->G	0,0,0,18	0,9,0,59;2.80859629e-16*
11	26579792	-	T	A->G	0,0,0,19	0,18,0,49;5.01151249e-16*
11	42129437	-	T	A->G	0,0,0,19	0,4,0,0;2.65392240e-12*
11	42129443	-	T	A->G	0,0,0,19	0,3,0,0;1.66981468e-09*
11	42156083	-	T	A->G	0,0,0,13	0,3,0,4;4.45628543e-08*
11	42308425	-	T	A->G	0,0,0,10	0,3,0,5;6.90453297e-08*
11	42308439	-	T	A->G	0,0,0,10	0,3,0,6;1.00983098e-07*
11	42826709	-	T	A->G	0,0,0,16	0,4,0,7;6.39192821e-10*
11	42826771	-	T	A->G	0,0,0,17	0,5,0,4;3.76822043e-13*
11	49547979	-	T	A->G	0,0,0,11	0,8,0,79;1.72287180e-13*
11	52255462	+	A	A->G	12,0,0,0	1,0,4,0;1.20694808e-11*
11	52255465	+	A	A->G	14,0,0,0	1,0,4,0;1.20694808e-11*
11	52262891	+	A	A->G	19,0,0,0	3,0,3,0;2.64983199e-08*
11	52262892	+	A	A->G	20,0,0,0	3,0,3,0;2.64983199e-08*
11	52478168	+	A	A->G	21,0,0,0	3,0,3,0;2.64983199e-08*
11	53762556	+	A	A->G	11,0,0,0	0,0,3,0;1.66981468e-09*
11	53762626	+	A	A->G	12,0,0,0	0,0,3,0;1.66981468e-09*
11	53769380	-	T	A->G	0,0,0,28	0,4,0,3;7.60749807e-11*
11	56851888	+	A	A->G	11,0,0,0	16,0,8,0;5.25786695e-18*
11	56851893	+	A	A->G	10,0,0,0	16,0,8,0;5.25786695e-18*
11	56851895	+	A	A->G	10,0,0,0	18,0,5,0;7.41712609e-11*
11	56851965	+	A	A->G	10,0,0,0	15,0,4,0;6.12748266e-09*
11	56953810	+	A	A->G	16,0,0,0	0,0,3,0;1.66981468e-09*
11	57803165	+	A	A->G	11,0,0,0	17,0,3,0;1.20861701e-06*
11	57803186	+	A	A->G	12,0,0,0	16,0,3,0;1.03390001e-06*
11	59960728	-	T	A->G	0,0,0,24	0,3,0,2;1.38293661e-08*
11	59994987	-	T	A->G	0,0,0,17	0,4,0,5;2.55770309e-10*
11	63806399	+	A	A->G	11,0,0,0	2,0,3,0;1.38293661e-08*
11	67629763	+	A	A->G	18,0,0,0	0,0,3,0;1.66981468e-09*
11	67845333	+	A	A->G	12,0,0,0	0,0,3,0;1.66981468e-09*
11	68467116	+	A	A->G	12,0,0,0	3,0,4,0;7.60749807e-11*
11	68467147	+	A	A->G	16,0,0,0	4,0,3,0;4.45628543e-08*
11	68467180	+	A	A->G	17,0,0,0	0,0,5,0;3.68791814e-15*
11	72007810	+	A	A->G	14,0,0,0	15,0,3,0;8.76253359e-07*
11	72062395	-	T	A->G	0,0,0,23	0,3,0,8;1.91093328e-07*
11	72395221	-	T	A->G	0,0,0,11	0,4,0,0;2.65392240e-12*
11	72452704	+	A	A->G	23,0,0,0	1,0,3,0;5.96336364e-09*
11	74079087	+	T	T->C	0,0,0,11	0,29,0,0;4.12819383e-86*
11	74079091	+	C	C->A	0,13,0,0	29,0,0,0;4.12819383e-86*
11	74079112	+	G	G->T	0,0,15,0	0,0,0,26;3.70395257e-77*
11	74079120	+	T	T->C	0,0,0,14	0,27,0,0;3.82489796e-80*
11	74079161	+	G	G->A	0,0,18,0	80,0,0,0;1.31985915e-238*
11	74079178	+	C	C->A	0,24,0,0	75,0,0,0;1.17137500e-223*
11	74079200	+	C	C->T	0,26,0,0	0,0,0,77;1.24946667e-229*
11	74079234	+	G	G->A	0,0,32,0	84,0,0,0;1.39865672e-250*
11	74614921	+	A	A->G	12,0,0,0	23,0,5,0;2.00910714e-10*
11	74615065	+	A	A->G	16,0,0,0	20,0,5,0;1.12900906e-10*
11	74615396	+	A	A->G	10,0,0,0	9,0,24,0;1.13028920e-63*
11	74615399	+	A	A->G	11,0,0,0	29,0,4,0;5.08990643e-08*
11	74616618	+	C	C->T	0,16,0,1	0,11,0,3;4.05394268e-07*
11	76997963	-	T	A->G	0,0,0,17	0,3,0,1;5.96336364e-09*
11	77618507	-	T	A->G	0,0,0,11	0,5,0,2;6.77692844e-14*
11	83492424	+	A	A->G	19,0,0,0	3,0,3,0;2.64983199e-08*
11	83717793	+	A	A->G	15,0,0,0	26,0,4,0;3.53813227e-08*
11	83717799	+	A	A->G	15,0,0,0	28,0,5,0;4.60529139e-10*
11	83717812	+	A	A->G	14,0,0,0	30,0,3,0;5.50683336e-06*
11	83717824	+	A	A->G	16,0,0,0	27,0,4,0;4.05050643e-08*
11	86432545	-	C	G->A	0,13,0,0	0,1,0,3;5.96336364e-09*
11	86457377	+	A	A->G	13,0,0,0	1,0,3,0;5.96336364e-09*
11	86617146	+	A	A->G	32,0,0,0	1,0,7,0;6.50194470e-20*
11	86921345	-	T	A->G	0,0,0,10	0,7,0,0;8.74160448e-21*
11	87020839	-	T	A->G	0,0,0,14	0,4,0,18;1.05990153e-08*
12	108327	+	A	A->G	10,0,0,0	1,0,3,0;5.96336364e-09*
12	250182	-	T	A->G	0,0,0,10	0,4,0,11;2.23384746e-09*
12	761314	+	A	A->G	12,0,0,0	0,0,4,0;2.65392240e-12*
12	1587273	-	T	A->G	0,0,0,14	0,3,0,12;5.01793033e-07*
12	1587283	-	T	A->G	0,0,0,15	0,7,0,8;4.18040888e-17*
12	1587308	-	T	A->G	0,0,0,17	0,7,0,6;1.16762044e-17*
12	1592917	-	T	A->G	0,0,0,11	0,5,0,6;1.31702181e-12*
12	1592919	-	T	A->G	0,0,0,11	0,3,0,9;2.51165033e-07*
12	2826790	+	A	A->G	16,0,0,0	4,0,3,0;4.45628543e-08*
12	4426058	+	A	A->G	24,0,0,0	12,0,3,0;5.01793033e-07*
12	4426066	+	A	A->G	22,0,0,0	11,0,4,0;2.23384746e-09*
12	4426103	+	A	A->G	10,0,0,0	13,0,4,0;3.81409813e-09*
12	4426123	+	A	A->G	10,0,0,0	10,0,5,0;7.58147820e-12*
12	4629595	-	C	G->A	0,10,0,0	0,60,0,5;1.15316312e-08*
12	4714630	+	A	A->G	14,0,0,0	51,0,12,0;5.01151249e-16*
12	4714635	+	A	A->G	13,0,0,0	46,0,12,0;9.11822959e-16*
12	5446586	-	T	A->G	0,0,0,10	0,3,0,4;4.45628543e-08*
12	5473792	-	T	A->G	0,0,0,21	0,3,0,0;1.66981468e-09*
12	6038512	+	A	A->G	10,0,0,0	1,0,3,0;5.96336364e-09*
12	6449333	+	A	A->G	10,0,0,0	31,0,8,0;3.59441704e-16*
12	6449334	+	A	A->G	10,0,0,0	32,0,8,0;4.47701185e-16*
12	6629881	-	G	C->T	2,0,30,0	17,0,18,0;8.50562726e-41*
12	7975242	+	A	A->G	36,0,0,0	18,0,3,0;1.40160866e-06*
12	7975247	+	A	A->G	38,0,0,0	16,0,7,0;9.11822959e-16*
12	7975248	+	A	A->G	41,0,0,0	18,0,3,0;1.40160866e-06*
12	7975252	+	A	A->G	36,0,0,0	20,0,3,0;1.84671670e-06*
12	7975684	+	A	A->G	22,0,0,0	9,0,7,0;7.09707765e-17*
12	7977998	+	A	A->G	13,0,0,0	19,0,6,0;5.17721805e-13*
12	7978500	+	A	A->G	16,0,0,0	50,0,4,0;3.44308586e-07*
12	7979049	+	A	A->G	25,0,0,0	19,0,3,0;1.61305749e-06*
12	7979091	+	A	A->G	13,0,0,0	22,0,3,0;2.38022245e-06*
12	8060694	-	T	A->G	0,0,0,34	0,3,0,25;3.35440582e-06*
12	8060702	-	T	A->G	0,0,0,35	0,7,0,20;3.00442656e-15*
12	8060987	-	T	A->G	0,0,0,36	0,6,0,45;3.93269434e-11*
12	8061010	-	T	A->G	0,0,0,25	0,29,0,24;2.62310953e-71*
12	8061017	-	T	A->G	0,0,0,25	0,22,0,28;2.10051766e-51*
12	8061018	-	T	A->G	0,0,0,25	0,5,0,43;2.72078129e-09*
12	8061021	-	T	A->G	0,0,0,26	0,38,0,8;1.30441198e-104*
12	8061027	-	T	A->G	0,0,0,27	0,8,0,36;5.01151249e-16*
12	8061034	-	T	A->G	0,0,0,25	0,9,0,36;6.12888688e-18*
12	8062302	-	T	A->G	0,0,0,10	0,5,0,5;7.31802489e-13*
12	8062305	-	T	A->G	0,0,0,11	0,4,0,5;2.55770309e-10*
12	8062315	-	T	A->G	0,0,0,17	0,9,0,2;6.06695392e-25*
12	8062416	-	T	A->G	0,0,0,41	0,5,0,12;1.46570950e-11*
12	8062419	-	T	A->G	0,0,0,41	0,3,0,13;6.11752700e-07*
12	8948105	+	A	A->G	15,0,0,0	21,0,3,0;2.10301335e-06*
12	8959823	+	A	A->G	21,0,0,0	1,0,4,0;1.20694808e-11*
12	8970342	+	A	A->G	24,0,0,0	8,0,6,0;1.06970792e-14*
12	12135563	-	T	A->G	0,0,0,11	0,4,0,4;1.46346175e-10*
12	12139195	-	T	A->G	0,0,0,17	0,3,0,1;5.96336364e-09*
12	12218927	-	T	A->G	0,0,0,13	0,3,0,3;2.64983199e-08*
12	12453929	+	A	A->G	22,0,0,0	0,0,3,0;1.66981468e-09*
12	13143959	-	T	A->G	0,0,0,20	0,5,0,4;3.76822043e-13*
12	13608252	+	A	A->G	12,0,0,0	103,0,9,0;1.78841330e-14*
12	13702203	+	A	A->T	20,0,0,0	12,0,0,3;5.01793033e-07*
12	14070613	-	T	A->G	0,0,0,17	0,7,0,128;2.56776634e-10*
12	14070621	-	T	A->G	0,0,0,20	0,33,0,112;9.11822959e-16*
12	14070788	-	C	G->T	0,29,0,0	6,98,0,0;2.30261228e-09*
12	14141322	+	A	A->G	18,0,0,0	9,0,3,0;2.51165033e-07*
12	15172576	+	A	A->G	12,0,0,0	4,0,3,0;4.45628543e-08*
12	15233915	-	T	A->G	0,0,0,11	0,3,0,7;1.41473431e-07*
12	15809644	-	T	A->G	0,0,0,22	0,3,0,0;1.66981468e-09*
12	15810605	-	T	A->G	0,0,0,16	0,5,0,0;3.68791814e-15*
12	16199083	+	A	A->G	19,0,0,0	11,0,5,0;1.08940542e-11*
12	16199096	+	A	A->G	18,0,0,0	13,0,3,0;6.11752700e-07*
12	18010990	-	T	A->G	0,0,0,18	0,3,0,16;1.03390001e-06*
12	18010998	-	T	A->G	0,0,0,19	0,6,0,18;3.95865409e-13*
12	18011014	-	T	A->G	0,0,0,20	0,6,0,22;1.07193647e-12*
12	18011055	-	T	A->G	0,0,0,17	0,4,0,27;4.05050643e-08*
12	18011085	-	T	A->G	0,0,0,21	0,3,0,33;7.15644766e-06*
12	18011098	-	T	A->G	0,0,0,33	0,8,0,27;1.42452541e-16*
12	18944646	-	C	G->A	0,12,0,0	0,83,0,5;4.66052817e-08*
12	18970180	+	A	A->G	11,0,0,0	0,0,3,0;1.66981468e-09*
12	19158939	+	A	A->G	11,0,0,0	0,0,3,0;1.66981468e-09*
12	19457779	-	T	A->G	0,0,0,12	0,3,0,3;2.64983199e-08*
12	19519331	-	T	A->G	0,0,0,10	0,5,0,4;3.76822043e-13*
12	19519336	-	T	A->G	0,0,0,10	0,3,0,5;6.90453297e-08*
12	19559760	+	A	A->G	10,0,0,0	7,0,6,0;6.03474477e-15*
12	19563297	-	T	A->G	0,0,0,13	0,7,0,3;9.17065216e-19*
12	19563298	-	T	A->G	0,0,0,15	0,8,0,1;8.88861097e-23*
12	19563306	-	T	A->G	0,0,0,16	0,3,0,7;1.41473431e-07*
12	19563310	-	T	A->G	0,0,0,19	0,5,0,6;1.31702181e-12*
12	19563331	-	T	A->G	0,0,0,25	0,6,0,3;4.91327681e-16*
12	19670906	+	A	A->G	11,0,0,0	5,0,3,0;6.90453297e-08*
12	19878192	+	G	G->A	0,0,10,0	13,0,18,0;2.84602902e-30*
12	20029476	-	T	A->G	0,0,0,12	0,3,0,1;5.96336364e-09*
12	20104247	+	A	A->G	11,0,0,0	7,0,4,0;6.39192821e-10*
12	20122859	+	A	A->G	16,0,0,0	8,0,4,0;9.38323543e-10*
12	20166695	+	A	A->G	12,0,0,0	0,0,3,0;1.66981468e-09*
12	20498372	-	T	A->G	0,0,0,18	0,3,0,3;2.64983199e-08*
12	21812254	+	A	A->G	20,0,0,0	2,0,3,0;1.38293661e-08*
12	23205821	-	T	A->G	0,0,0,10	0,3,0,6;1.00983098e-07*
12	23211219	-	T	A->G	0,0,0,12	0,5,0,6;1.31702181e-12*
12	23308590	-	T	A->G	0,0,0,15	0,3,0,2;1.38293661e-08*
12	23411428	+	A	A->G	11,0,0,0	7,0,3,0;1.41473431e-07*
12	23411429	+	A	A->G	10,0,0,0	2,0,7,0;2.80638241e-19*
12	23411476	+	A	A->G	13,0,0,0	6,0,3,0;1.00983098e-07*
12	23420743	+	A	A->G	14,0,0,0	17,0,5,0;5.84024397e-11*
12	23420749	+	A	A->G	14,0,0,0	24,0,5,0;2.41544414e-10*
12	23420791	+	A	A->G	10,0,0,0	21,0,13,0;5.01151249e-16*
12	23420841	+	A	A->G	13,0,0,0	33,0,7,0;5.96824290e-14*
12	23423222	+	A	A->G	15,0,0,0	29,0,3,0;5.01936371e-06*
12	23992793	+	A	A->G	18,0,0,0	40,0,3,0;1.21924652e-05*
12	23998495	+	A	A->G	14,0,0,0	85,0,8,0;2.89659842e-13*
12	23998503	+	A	A->G	14,0,0,0	79,0,8,0;1.72287180e-13*
12	23998521	+	A	A->G	15,0,0,0	79,0,17,0;5.01151249e-16*
12	23998526	+	A	A->G	15,0,0,0	46,0,46,0;2.18833970e-110*
12	23998528	+	A	A->G	16,0,0,0	89,0,7,0;2.61196798e-11*
12	23998534	+	A	A->G	15,0,0,0	62,0,34,0;5.01151249e-16*
12	23998558	+	A	A->G	14,0,0,0	104,0,14,0;5.01151249e-16*
12	23998576	+	A	A->G	16,0,0,0	75,0,51,0;3.30805080e-116*
12	23998581	+	A	A->G	15,0,0,0	78,0,42,0;1.74362353e-92*
12	23998627	+	A	A->G	14,0,0,0	122,0,19,0;2.18433721e-33*
12	23998632	+	A	A->G	13,0,0,0	96,0,54,0;5.01151249e-16*
12	23998640	+	A	A->G	13,0,0,0	142,0,17,0;9.11822959e-16*
12	23998641	+	A	A->G	13,0,0,0	139,0,19,0;9.11822959e-16*
12	23998647	+	A	A->G	13,0,0,0	147,0,13,0;5.01151249e-16*
12	25041210	+	A	A->G	14,0,0,0	1,0,3,0;5.96336364e-09*
12	25113835	-	T	A->G	0,0,0,10	0,4,0,14;4.87800301e-09*
12	25858086	-	T	A->G	0,0,0,13	0,4,0,2;3.41460316e-11*
12	26660345	-	C	G->A	0,42,0,1	0,50,0,3;2.27074826e-05*
12	27501247	-	T	A->G	0,0,0,16	0,3,0,0;1.66981468e-09*
12	27523896	-	T	A->G	0,0,0,16	0,8,0,0;1.04238042e-23*
12	27523903	-	T	A->G	0,0,0,19	0,6,0,1;4.46159115e-17*
12	27526106	-	T	A->G	0,0,0,14	0,3,0,1;5.96336364e-09*
12	27559989	-	T	A->G	0,0,0,11	0,3,0,1;5.96336364e-09*
12	27562935	-	T	A->G	0,0,0,12	0,4,0,1;1.20694808e-11*
12	31732285	+	A	A->G	16,0,0,0	0,0,3,0;1.66981468e-09*
12	32011651	+	A	A->G	16,0,0,0	4,0,5,0;3.76822043e-13*
12	32142653	+	A	A->G	30,0,0,0	1,0,4,0;1.20694808e-11*
12	32314651	+	A	A->G	22,0,0,0	2,0,7,0;2.80638241e-19*
12	32314665	+	A	A->G	20,0,0,0	5,0,4,0;2.55770309e-10*
12	32375239	-	T	A->G	0,0,0,13	0,3,0,0;1.66981468e-09*
12	35271872	-	T	A->G	0,0,0,10	0,4,0,10;1.83760054e-09*
12	35271877	-	T	A->G	0,0,0,10	0,5,0,9;5.11282267e-12*
12	35275217	-	T	A->G	0,0,0,13	0,3,0,4;4.45628543e-08*
12	35275259	-	T	A->G	0,0,0,16	0,3,0,9;2.51165033e-07*
12	35275283	-	T	A->G	0,0,0,19	0,3,0,7;1.41473431e-07*
12	35275294	-	T	A->G	0,0,0,15	0,4,0,6;4.16167273e-10*
12	35275325	-	T	A->G	0,0,0,24	0,5,0,2;6.77692844e-14*
12	36040595	+	A	A->G	14,0,0,0	53,0,3,0;2.67434664e-05*
12	36040635	+	A	A->G	13,0,0,0	61,0,10,0;3.18028775e-18*
12	36820531	-	T	A->G	0,0,0,16	0,6,0,15;1.69243327e-13*
12	36823044	-	T	A->G	0,0,0,19	0,3,0,4;4.45628543e-08*
12	37110150	+	A	A->G	17,0,0,0	44,0,8,0;2.59341088e-15*
12	37110347	+	A	A->G	29,0,0,0	31,0,7,0;4.13326019e-14*
12	37110488	+	A	A->G	35,0,0,0	28,0,3,0;4.56076451e-06*
12	37110524	+	A	A->G	25,0,0,0	27,0,6,0;2.86408406e-12*
12	37191657	+	A	A->G	11,0,0,0	2,0,3,0;1.38293661e-08*
12	37324970	+	A	A->G	17,0,0,0	0,0,3,0;1.66981468e-09*
12	37702849	-	T	A->G	0,0,0,22	0,4,0,3;7.60749807e-11*
12	37704021	-	T	A->G	0,0,0,10	0,6,0,0;6.96728625e-18*
12	37704051	-	T	A->G	0,0,0,12	0,4,0,4;1.46346175e-10*
12	37710158	-	T	A->G	0,0,0,19	0,4,0,0;2.65392240e-12*
12	38526281	+	A	A->G	16,0,0,0	1,0,4,0;1.20694808e-11*
12	38526340	+	A	A->G	11,0,0,0	1,0,3,0;5.96336364e-09*
12	38526343	+	A	A->G	11,0,0,0	1,0,3,0;5.96336364e-09*
12	38527518	+	A	A->G	11,0,0,0	0,0,3,0;1.66981468e-09*
12	39725040	+	A	A->G	14,0,0,0	1,0,7,0;6.50194470e-20*
12	40608761	-	T	A->G	0,0,0,21	0,3,0,1;5.96336364e-09*
12	41190728	+	G	G->A	0,0,11,0	7,0,4,0;2.41885472e-18*
12	41267434	-	T	A->G	0,0,0,10	0,5,0,5;7.31802489e-13*
12	41450038	-	T	A->G	0,0,0,14	0,3,0,9;2.51165033e-07*
12	41738243	+	A	A->G	12,0,0,0	5,0,3,0;6.90453297e-08*
12	44250539	-	C	G->A	0,14,0,1	0,437,0,116;1.76937074e-15*
12	44329009	-	T	A->G	0,0,0,10	0,3,0,2;1.38293661e-08*
12	44335328	-	T	A->G	0,0,0,25	0,3,0,14;7.36563233e-07*
12	44335336	-	T	A->G	0,0,0,22	0,3,0,14;7.36563233e-07*
12	44343356	-	T	A->G	0,0,0,28	0,8,0,29;5.01151249e-16*
12	44377306	+	A	A->C	13,0,0,0	1,36,0,0;1.89283958e-105*
12	44377307	+	C	C->T	0,13,0,0	0,1,0,32;1.49972392e-93*
12	44384677	+	A	A->G	12,0,0,0	75,0,6,0;6.03204608e-10*
12	44384678	+	A	A->G	11,0,0,0	73,0,6,0;5.18396358e-10*
12	44431992	+	A	A->G	12,0,0,0	4,0,3,0;4.45628543e-08*
12	44771335	+	A	A->G	35,0,0,0	2,0,3,0;1.38293661e-08*
12	44776871	+	A	A->G	12,0,0,0	0,0,3,0;1.66981468e-09*
12	44779094	+	A	A->G	24,0,0,0	26,0,9,0;5.34998018e-19*
12	44779096	+	A	A->G	26,0,0,0	30,0,3,0;5.50683336e-06*
12	45408248	-	T	A->G	0,0,0,16	0,3,0,0;1.66981468e-09*
12	46836787	-	T	A->G	0,0,0,19	0,4,0,4;1.46346175e-10*
12	46839304	-	T	A->G	0,0,0,14	0,8,0,16;5.25786695e-18*
12	46839357	-	T	A->G	0,0,0,21	0,3,0,24;3.00695893e-06*
12	46839382	-	T	A->G	0,0,0,19	0,8,0,20;5.01151249e-16*
12	46839417	-	T	A->G	0,0,0,17	0,3,0,20;1.84671670e-06*
12	46839990	-	T	A->G	0,0,0,10	0,8,0,2;4.26058358e-22*
12	46840542	-	T	A->G	0,0,0,10	0,3,0,7;1.41473431e-07*
12	48619132	+	T	T->A	1,0,0,12	20,0,0,63;1.46281613e-40*
12	49251054	-	T	A->G	0,0,0,20	0,19,0,0;2.64717514e-56*
12	49251055	-	G	C->T	0,0,22,0	18,0,0,0;2.51908602e-53*
12	49268468	+	A	A->G	21,0,0,0	16,0,6,0;2.27019046e-13*
12	49423813	+	A	A->G	28,0,0,0	0,0,4,0;2.65392240e-12*
12	49450410	+	A	A->G	26,0,0,0	0,0,3,0;1.66981468e-09*
12	50193880	-	T	A->G	0,0,0,10	0,5,0,33;9.44305707e-10*
12	50268018	-	T	A->G	0,0,0,17	0,3,0,7;1.41473431e-07*
12	50537583	-	T	A->G	0,0,0,10	0,3,0,0;1.66981468e-09*
12	52126288	-	C	G->A	0,30,0,0	0,47,0,3;1.91175019e-05*
12	52665398	-	T	A->G	0,0,0,18	0,7,0,17;1.34186156e-15*
12	52665899	-	T	A->G	0,0,0,12	0,3,0,14;7.36563233e-07*
12	52708889	+	A	A->G	10,0,0,0	15,0,3,0;8.76253359e-07*
12	52742606	+	C	C->T	0,16,0,1	0,0,0,3;1.66981468e-09*
12	52742620	+	T	T->G	0,0,0,14	0,0,3,0;1.66981468e-09*
12	53712240	+	A	A->G	16,0,0,0	1,0,3,0;5.96336364e-09*
12	53983355	-	T	A->G	0,0,0,11	0,3,0,2;1.38293661e-08*
12	54009448	+	A	A->G	10,0,0,0	4,0,3,0;4.45628543e-08*
12	54327588	+	A	A->G	10,0,0,0	1,0,3,0;5.96336364e-09*
12	54522109	-	T	A->G	0,0,0,13	0,3,0,4;4.45628543e-08*
12	55492328	-	T	A->G	0,0,0,12	0,3,0,0;1.66981468e-09*
12	55492360	-	T	A->G	0,0,0,15	0,3,0,0;1.66981468e-09*
12	57978187	+	A	A->G	19,0,0,0	25,0,17,0;4.59977563e-39*
12	57979256	+	A	A->G	19,0,0,0	24,0,18,0;6.82670031e-42*
12	57979262	+	A	A->G	18,0,0,0	21,0,18,0;1.22268753e-42*
12	57979295	+	T	T->C	0,0,0,12	0,12,0,15;2.18336899e-28*
12	57984761	+	C	C->T	0,27,0,0	0,75,0,9;1.76937074e-15*
12	57984768	+	T	T->A	0,0,0,23	5,0,0,73;2.72244853e-08*
12	62744627	+	G	G->A	1,0,23,0	12,0,0,0;1.63828671e-35*
12	62744631	+	C	C->T	0,20,0,1	0,0,0,12;1.63828671e-35*
12	62744638	+	C	C->T	0,21,0,1	0,0,0,10;1.36008708e-29*
12	63479813	-	T	A->G	0,0,0,10	0,4,0,10;1.83760054e-09*
12	63555717	-	T	A->G	0,0,0,21	0,4,0,0;2.65392240e-12*
13	1117706	-	T	A->G	0,0,0,19	0,3,0,13;6.11752700e-07*
13	2426383	+	A	A->G	22,0,0,0	9,0,3,0;2.51165033e-07*
13	2821319	+	A	A->G	14,0,0,0	2,0,4,0;3.41460316e-11*
13	3560151	+	A	A->G	10,0,0,0	24,0,3,0;3.00695893e-06*
13	3560177	+	A	A->G	12,0,0,0	19,0,4,0;1.27382045e-08*
13	3560195	+	A	A->G	12,0,0,0	4,0,12,0;2.71443043e-32*
13	3560265	+	A	A->G	13,0,1,0	17,0,8,0;5.01151249e-16*
13	3561085	+	A	A->G	13,0,0,0	27,0,16,0;5.01151249e-16*
13	3561086	+	A	A->G	13,0,0,0	36,0,3,0;9.10058031e-06*
13	3561103	+	A	A->G	18,0,0,0	14,0,26,0;7.12819265e-67*
13	3561106	+	A	A->G	16,0,0,0	35,0,3,0;8.42061893e-06*
13	3561107	+	A	A->G	17,0,0,0	31,0,6,0;5.81699820e-12*
13	3580182	-	T	A->G	0,0,0,18	0,3,0,4;4.45628543e-08*
13	3583534	-	T	A->G	0,0,0,13	0,14,0,206;3.18804368e-20*
13	4270158	+	C	C->A	0,14,0,0	3,6,0,0;1.00983098e-07*
13	11378745	+	A	A->G	13,0,0,0	4,0,5,0;3.76822043e-13*
13	11378747	+	A	A->G	13,0,0,0	4,0,5,0;3.76822043e-13*
13	12436454	-	T	A->G	0,0,0,16	0,3,0,4;4.45628543e-08*
13	16455104	+	A	A->G	11,0,0,0	0,0,3,0;1.66981468e-09*
13	16467071	-	T	A->G	0,0,0,10	0,3,0,0;1.66981468e-09*
13	19535923	+	A	A->G	11,0,0,0	26,0,4,0;3.53813227e-08*
13	19535931	+	A	A->G	10,0,0,0	34,0,3,0;7.77099182e-06*
13	19785152	+	A	A->G	14,0,0,0	0,0,3,0;1.66981468e-09*
13	19785170	+	A	A->G	10,0,0,0	0,0,3,0;1.66981468e-09*
13	20405049	-	T	A->G	0,0,0,16	0,3,0,2;1.38293661e-08*
13	20972929	-	T	A->G	0,0,0,13	0,4,0,2;3.41460316e-11*
13	20977390	-	T	A->G	0,0,0,16	0,18,0,4;1.70723677e-49*
13	20977392	-	T	A->G	0,0,0,16	0,4,0,19;1.27382045e-08*
13	21241906	+	C	C->A	0,27,0,0	7,83,0,0;1.65974427e-11*
13	22784849	+	A	A->G	16,0,0,0	1,0,3,0;5.96336364e-09*
13	22784927	+	A	A->G	16,0,0,0	2,0,4,0;3.41460316e-11*
13	22784928	+	A	A->G	14,0,0,0	2,0,3,0;1.38293661e-08*
13	22784935	+	A	A->G	14,0,0,0	1,0,4,0;1.20694808e-11*
13	23492371	-	T	A->G	0,0,0,22	0,4,0,57;5.54261905e-07*
13	25287286	+	C	C->T	0,10,0,0	0,16,0,7;9.11822959e-16*
13	25300339	-	T	A->G	0,0,0,22	0,4,0,0;2.65392240e-12*
13	25487444	+	A	A->G	20,0,1,0	1,0,3,0;5.96336364e-09*
13	25490921	+	A	A->G	13,0,0,0	3,0,3,0;2.64983199e-08*
13	25497450	+	A	A->G	21,0,0,0	15,0,4,0;6.12748266e-09*
13	25497451	+	A	A->G	22,0,0,0	16,0,4,0;7.09255705e-09*
13	25497462	+	A	A->G	10,0,0,0	12,0,6,0;6.12425553e-14*
13	25497474	+	A	A->G	12,0,0,0	9,0,9,0;9.11822959e-16*
13	25497480	+	A	A->G	10,0,0,0	11,0,6,0;4.14675017e-14*
13	25497566	+	A	A->G	10,0,0,0	9,0,3,0;2.51165033e-07*
13	25498169	+	A	A->G	16,0,0,0	28,0,3,0;4.56076451e-06*
13	26460928	+	A	A->G	24,0,0,0	18,0,3,0;1.40160866e-06*
13	26465830	+	A	A->G	28,0,0,0	42,0,4,0;1.86421219e-07*
13	26465833	+	A	A->G	25,0,0,0	37,0,4,0;1.18453061e-07*
13	26465929	+	A	A->G	10,0,0,0	33,0,6,0;8.05442303e-12*
13	26474068	+	A	A->G	14,0,0,0	10,0,3,0;3.21887392e-07*
13	26474127	+	A	A->G	15,0,0,0	9,0,6,0;1.75018878e-14*
13	26474128	+	A	A->G	18,0,0,0	13,0,3,0;6.11752700e-07*
13	26474728	+	A	A->G	12,0,0,0	26,0,12,0;5.01151249e-16*
13	26474736	+	A	A->G	13,0,0,0	29,0,9,0;5.01151249e-16*
13	26474737	+	A	A->G	13,0,0,0	36,0,4,0;1.07078515e-07*
13	26493295	+	A	A->G	11,0,0,0	23,0,6,0;1.33215637e-12*
13	27014910	+	A	A->G	13,0,0,0	2,0,3,0;1.38293661e-08*
13	28739918	+	A	A->G	13,0,0,0	26,0,13,0;1.03721389e-28*
13	28739928	+	A	A->G	16,0,0,0	30,0,10,0;7.36954814e-21*
13	28833041	+	G	G->A	0,0,43,0	4,0,60,0;6.67516131e-07*
13	29020394	+	A	A->G	12,0,0,0	2,0,4,0;3.41460316e-11*
13	29020419	+	A	A->G	18,0,0,0	2,0,5,0;6.77692844e-14*
13	29020749	+	A	A->G	10,0,0,0	3,0,3,0;2.64983199e-08*
13	30332035	+	A	A->G	11,0,0,0	11,0,4,0;2.23384746e-09*
13	30332069	+	A	A->G	12,0,0,0	22,0,5,0;1.65760989e-10*
13	30332114	+	A	A->G	11,0,0,0	27,0,3,0;4.13116681e-06*
13	30332180	+	A	A->G	13,0,0,0	23,0,9,0;2.17498645e-19*
13	30332183	+	A	A->G	14,0,0,0	16,0,16,0;1.08691638e-38*
13	30332192	+	A	A->G	14,0,0,0	30,0,3,0;5.50683336e-06*
13	30333745	+	A	A->G	11,0,0,0	5,0,6,0;1.81587189e-15*
13	30333750	+	A	A->G	10,0,0,0	8,0,4,0;9.38323543e-10*
13	30334895	+	A	A->G	12,0,0,0	13,0,3,0;6.11752700e-07*
13	30334971	+	A	A->G	10,0,0,0	12,0,3,0;5.01793033e-07*
13	30337161	+	A	A->G	20,0,0,0	38,0,3,0;1.05669976e-05*
13	30543852	+	A	A->G	17,0,0,0	1,0,3,0;5.96336364e-09*
13	30550139	+	A	A->G	11,0,0,0	15,0,3,0;8.76253359e-07*
13	30744900	+	A	A->G	16,0,0,0	20,0,3,0;1.84671670e-06*
13	30757528	+	A	A->G	23,0,0,0	6,0,3,0;1.00983098e-07*
13	30757570	+	A	A->G	16,0,0,0	4,0,6,0;9.29024977e-16*
13	30757973	+	A	A->G	18,0,0,0	9,0,3,0;2.51165033e-07*
13	30758006	+	A	A->G	15,0,0,0	9,0,4,0;1.33256869e-09*
13	30758079	+	A	A->G	14,0,0,0	8,0,6,0;1.06970792e-14*
13	30758086	+	A	A->G	13,0,0,0	8,0,4,0;9.38323543e-10*
13	30758103	+	A	A->G	11,0,0,0	5,0,7,0;5.66239016e-18*
13	30758126	+	A	A->G	10,0,0,0	8,0,3,0;1.91093328e-07*
13	30761319	+	A	A->G	16,0,0,0	12,0,3,0;5.01793033e-07*
13	30761320	+	A	A->G	15,0,0,0	11,0,3,0;4.05394268e-07*
13	30761366	+	A	A->G	16,0,0,0	9,0,4,0;1.33256869e-09*
13	31084646	+	A	A->G	12,0,0,0	19,0,68,0;6.90931613e-184*
13	31084652	+	A	A->G	12,0,0,0	77,0,8,0;1.42639793e-13*
13	31084658	+	A	A->G	12,0,0,0	49,0,31,0;5.01151249e-16*
13	31084659	+	A	A->G	12,0,0,0	72,0,7,0;6.98035062e-12*
13	31084675	+	A	A->G	11,0,0,0	37,0,45,0;1.56250060e-110*
13	31084694	+	A	A->G	12,0,0,0	75,0,15,0;5.01151249e-16*
13	31084702	+	A	A->G	12,0,0,0	69,0,19,0;1.48438644e-37*
13	31084733	+	A	A->G	13,0,0,0	81,0,6,0;9.12728315e-10*
13	31084743	+	A	A->G	13,0,0,0	79,0,15,0;5.01151249e-16*
13	31084746	+	A	A->G	12,0,0,0	78,0,9,0;2.16747916e-15*
13	31085921	+	A	A->G	14,0,0,0	40,0,87,0;2.04925896e-226*
13	31085927	+	A	A->G	15,0,0,0	119,0,7,0;1.59435114e-10*
13	31085947	+	A	A->G	11,0,0,0	74,0,14,0;6.94450806e-26*
13	31694297	-	T	A->G	0,0,0,10	0,3,0,4;4.45628543e-08*
13	31806255	-	T	A->G	0,0,0,13	0,4,0,1;1.20694808e-11*
13	33371542	+	G	G->A	0,0,41,0	3,0,19,0;1.61305749e-06*
13	33555419	-	T	A->G	0,0,0,10	0,4,0,1;1.20694808e-11*
13	33556461	-	T	A->G	0,0,0,19	0,5,0,9;5.11282267e-12*
13	33556883	-	T	A->G	0,0,0,16	0,5,0,12;1.46570950e-11*
13	33556889	-	T	A->G	0,0,0,16	0,4,0,13;3.81409813e-09*
13	33556899	-	T	A->G	0,0,0,15	0,6,0,11;4.14675017e-14*
13	33556971	-	T	A->G	0,0,0,18	0,4,0,16;7.09255705e-09*
13	33557026	-	T	A->G	0,0,0,15	0,4,0,19;1.27382045e-08*
13	33557042	-	T	A->G	0,0,0,16	0,10,0,14;1.98938428e-23*
13	33557183	-	T	A->G	0,0,0,16	0,4,0,3;7.60749807e-11*
13	33557203	-	T	A->G	0,0,0,17	0,5,0,3;1.73620293e-13*
13	33557215	-	T	A->G	0,0,0,18	0,6,0,2;1.69539410e-16*
13	33557615	-	T	A->G	0,0,0,11	0,4,0,10;1.83760054e-09*
13	33559432	-	T	A->G	0,0,0,20	0,3,0,13;6.11752700e-07*
13	33559433	-	T	A->G	0,0,0,20	0,3,0,12;5.01793033e-07*
13	33848531	-	T	A->G	0,0,0,18	0,3,0,0;1.66981468e-09*
13	34314866	+	A	A->G	21,0,0,0	5,0,4,0;2.55770309e-10*
13	34315190	+	A	A->G	21,0,0,0	3,0,3,0;2.64983199e-08*
13	34727042	-	T	A->G	0,0,0,16	0,3,0,2;1.38293661e-08*
13	35080729	-	C	G->A	0,17,0,0	0,112,0,7;1.10046801e-10*
13	35151587	-	T	A->G	0,0,0,15	0,3,0,0;1.66981468e-09*
13	35454189	-	T	A->G	0,0,0,20	0,5,0,0;3.68791814e-15*
13	36404273	+	A	A->G	22,0,0,0	1,0,3,0;5.96336364e-09*
13	36425803	+	A	A->G	13,0,0,0	3,0,3,0;2.64983199e-08*
13	36655478	+	A	A->G	18,0,0,0	0,0,3,0;1.66981468e-09*
13	36910709	-	T	A->G	0,0,0,24	0,22,0,0;3.03268608e-65*
13	37280313	+	A	A->G	21,0,0,0	4,0,5,0;3.76822043e-13*
13	37280380	+	A	A->G	14,0,0,0	3,0,9,0;2.34442268e-24*
13	37280381	+	A	A->G	14,0,0,0	5,0,7,0;5.66239016e-18*
13	37280391	+	A	A->G	14,0,0,0	5,0,8,0;1.09953950e-20*
13	37280411	+	A	A->G	15,0,0,0	5,0,7,0;5.66239016e-18*
13	37280421	+	A	A->G	16,0,0,0	7,0,4,0;6.39192821e-10*
13	37280508	+	A	A->G	20,0,0,0	10,0,4,0;1.83760054e-09*
13	37281308	+	A	A->G	12,0,0,0	1,0,3,0;5.96336364e-09*
13	37602016	+	A	A->G	14,0,0,0	3,0,3,0;2.64983199e-08*
13	37602081	+	A	A->G	14,0,0,0	5,0,3,0;6.90453297e-08*
13	37789027	-	C	G->A	0,10,0,0	0,52,0,8;8.82706513e-15*
13	37898211	-	C	G->A	0,17,0,0	0,89,0,7;2.61196798e-11*
13	38035315	-	T	A->G	0,0,0,10	0,5,0,1;2.03991086e-14*
13	38036264	-	T	A->G	0,0,0,13	0,3,0,8;1.91093328e-07*
13	38036265	-	T	A->G	0,0,0,12	0,3,0,8;1.91093328e-07*
13	38036289	-	T	A->G	0,0,0,11	0,4,0,7;6.39192821e-10*
13	38036303	-	T	A->G	0,0,0,10	0,4,0,8;9.38323543e-10*
13	39034007	-	C	G->A	0,10,0,0	0,13,0,4;3.81409813e-09*
13	42294232	+	A	A->G	14,0,0,0	2,0,3,0;1.38293661e-08*
13	42432237	-	T	A->G	0,0,0,15	0,3,0,3;2.64983199e-08*
13	43331685	+	A	A->G	15,0,0,0	9,0,3,0;2.51165033e-07*
13	43331717	+	A	A->G	16,0,0,0	8,0,3,0;1.91093328e-07*
13	43331806	+	A	A->G	29,0,0,0	16,0,8,0;5.25786695e-18*
13	43331807	+	A	A->G	28,0,0,0	15,0,7,0;1.34186156e-15*
13	43331818	+	A	A->G	30,0,0,0	23,0,3,0;2.68234630e-06*
13	43331819	+	A	A->G	32,0,0,0	24,0,3,0;3.00695893e-06*
13	43332138	+	A	A->G	10,0,0,0	22,0,3,0;2.38022245e-06*
13	43388072	-	T	A->G	0,0,0,19	0,11,0,21;1.37349171e-24*
13	43425510	-	T	A->G	0,0,0,13	0,4,0,5;2.55770309e-10*
13	43770714	+	A	A->G	10,0,0,0	1,0,3,0;5.96336364e-09*
13	43770757	+	A	A->G	11,0,0,0	0,0,3,0;1.66981468e-09*
13	43899734	-	T	A->G	0,0,0,12	0,3,0,3;2.64983199e-08*
13	44017430	+	A	A->G	11,0,0,0	12,0,7,0;5.01151249e-16*
13	44017433	+	A	A->G	11,0,0,0	18,0,3,0;1.40160866e-06*
13	44018829	+	A	A->G	12,0,0,0	42,0,7,0;2.54128048e-13*
13	44018874	+	A	A->G	11,0,0,0	42,0,11,0;6.91817554e-22*
13	44033545	+	A	A->G	14,0,0,0	46,0,3,0;1.80149856e-05*
13	44037058	+	A	A->G	21,0,0,0	59,0,9,0;2.80859629e-16*
13	44037075	+	A	A->G	15,0,0,0	51,0,14,0;7.28054454e-28*
13	44037097	+	A	A->G	12,0,0,0	65,0,5,0;1.58278368e-08*
13	44037105	+	A	A->G	11,0,0,0	71,0,6,0;4.43969254e-10*
13	44037106	+	A	A->G	11,0,0,0	58,0,19,0;5.01151249e-16*
13	44037113	+	A	A->G	14,0,0,0	55,0,19,0;5.01151249e-16*
13	44037116	+	A	A->G	13,0,0,0	71,0,7,0;6.37780743e-12*
13	44037133	+	A	A->G	12,0,0,0	56,0,23,0;1.06481172e-48*
13	44305625	+	A	A->G	13,0,0,0	0,0,3,0;1.66981468e-09*
13	44756500	+	A	A->G	16,0,0,0	1,0,4,0;1.20694808e-11*
13	44756501	+	A	A->G	17,0,0,0	0,0,4,0;2.65392240e-12*
13	48424893	-	T	A->G	0,0,0,24	0,3,0,0;1.66981468e-09*
13	49821173	-	T	A->G	0,0,0,10	0,6,0,7;6.03474477e-15*
13	49821216	-	T	A->G	0,0,0,18	0,5,0,10;7.58147820e-12*
13	49821220	-	T	A->G	0,0,0,17	0,11,0,6;1.57567078e-28*
13	49831214	-	T	A->G	0,0,0,10	0,4,0,0;2.65392240e-12*
13	50226259	-	T	A->G	0,0,0,15	0,3,0,0;1.66981468e-09*
13	52731330	-	T	A->G	0,0,0,12	0,3,0,17;1.20861701e-06*
13	52731352	-	T	A->G	0,0,0,12	0,12,0,10;8.86856269e-30*
13	52731353	-	T	A->G	0,0,0,10	0,6,0,16;2.27019046e-13*
13	52732127	-	T	A->G	0,0,0,28	0,4,0,3;7.60749807e-11*
13	54481374	+	A	A->G	10,0,0,0	6,0,4,0;4.16167273e-10*
13	55004934	+	A	A->G	14,0,0,0	15,0,4,0;6.12748266e-09*
13	55005003	+	A	A->G	14,0,0,0	18,0,4,0;1.05990153e-08*
13	55005014	+	A	A->G	13,0,0,0	19,0,5,0;9.08778492e-11*
13	55040219	+	A	A->G	16,0,0,0	21,0,5,0;1.39055909e-10*
13	55479256	-	T	A->G	0,0,0,12	0,19,0,19;5.01151249e-16*
13	55479263	-	T	A->G	0,0,0,14	0,17,0,18;8.50562726e-41*
13	55519778	+	A	A->G	14,0,0,0	5,0,4,0;2.55770309e-10*
13	55519789	+	A	A->G	15,0,0,0	3,0,5,0;1.73620293e-13*
13	55519807	+	A	A->G	15,0,0,0	3,0,5,0;1.73620293e-13*
13	55519822	+	A	A->G	11,0,0,0	3,0,4,0;7.60749807e-11*
13	55519827	+	A	A->G	14,0,0,0	4,0,3,0;4.45628543e-08*
13	55519876	+	A	A->G	12,0,0,0	4,0,4,0;1.46346175e-10*
13	55520669	+	A	A->G	10,0,0,0	4,0,5,0;3.76822043e-13*
13	55520818	+	A	A->G	19,0,0,0	10,0,5,0;7.58147820e-12*
13	55520828	+	A	A->G	17,0,0,0	4,0,11,0;1.82065401e-29*
13	55520835	+	A	A->G	15,0,0,0	14,0,3,0;7.36563233e-07*
13	55520866	+	A	A->G	12,0,0,0	4,0,11,0;1.82065401e-29*
13	55520867	+	A	A->G	13,0,0,0	4,0,10,0;1.19978273e-26*
13	55520874	+	A	A->G	11,0,0,0	11,0,4,0;2.23384746e-09*
13	55520911	+	A	A->G	12,0,0,0	5,0,3,0;6.90453297e-08*
13	55522123	-	T	A->G	0,0,0,11	0,6,0,8;1.06970792e-14*
13	55522135	-	T	A->G	0,0,0,11	0,3,0,8;1.91093328e-07*
13	55522181	-	T	A->G	0,0,0,11	0,6,0,9;1.75018878e-14*
13	55522217	-	T	A->G	0,0,0,15	0,7,0,4;2.41885472e-18*
13	55522243	-	T	A->G	0,0,0,23	0,5,0,5;7.31802489e-13*
13	55522648	-	T	A->G	0,0,0,22	0,5,0,6;1.31702181e-12*
13	55524392	-	T	A->G	0,0,0,33	0,4,0,8;9.38323543e-10*
13	55524398	-	T	A->G	0,0,0,33	0,3,0,9;2.51165033e-07*
13	55524405	-	T	A->G	0,0,0,30	0,3,0,9;2.51165033e-07*
13	55525340	-	T	A->G	0,0,0,10	0,3,0,4;4.45628543e-08*
13	55683101	+	A	A->G	15,0,0,0	12,0,4,0;2.93982563e-09*
13	55683102	+	A	A->G	14,0,0,0	10,0,6,0;2.66285832e-14*
13	58772161	-	T	A->G	0,0,0,18	0,9,0,26;5.34998018e-19*
13	58774881	-	C	G->T	1,15,0,0	46,155,0,0;5.01151249e-16*
13	58777821	-	T	A->G	0,0,0,14	0,4,0,1;1.20694808e-11*
13	59567423	+	A	A->G	46,0,0,0	2,0,3,0;1.38293661e-08*
13	59567424	+	A	A->G	42,0,0,0	1,0,4,0;1.20694808e-11*
13	60028342	+	A	A->G	10,0,0,0	0,0,3,0;1.66981468e-09*
13	61559864	-	G	C->A	0,0,23,0	0,0,22,3;2.38022245e-06*
13	62021436	+	A	A->G	18,0,0,0	0,0,3,0;1.66981468e-09*
13	62321359	+	A	A->G	14,0,0,0	32,0,3,0;6.57580715e-06*
13	62321408	+	A	A->G	12,0,0,0	26,0,4,0;3.53813227e-08*
13	62321438	+	A	A->G	17,0,1,0	26,0,3,0;3.73200210e-06*
13	67268892	+	A	A->G	20,0,0,0	1,0,6,0;4.46159115e-17*
13	67268899	+	A	A->G	21,0,0,0	2,0,4,0;3.41460316e-11*
13	68050011	+	A	A->G	15,0,0,0	12,0,7,0;5.01151249e-16*
13	68050029	+	A	A->G	14,0,0,0	13,0,3,0;6.11752700e-07*
13	68050074	+	A	A->G	14,0,0,0	7,0,7,0;2.26823987e-17*
13	68050090	+	A	A->G	14,0,0,0	9,0,6,0;1.75018878e-14*
13	68050184	+	A	A->G	21,0,0,0	1,0,7,0;6.50194470e-20*
13	70315748	-	T	A->G	0,0,0,15	0,3,0,5;6.90453297e-08*
13	70315761	-	T	A->G	0,0,0,18	0,8,0,0;1.04238042e-23*
13	70315824	-	T	A->G	0,0,0,23	0,4,0,6;4.16167273e-10*
13	70315825	-	T	A->G	0,0,0,22	0,4,0,6;4.16167273e-10*
13	70315830	-	T	A->G	0,0,0,24	0,5,0,4;3.76822043e-13*
13	70332426	-	T	A->G	0,0,0,12	0,4,0,0;2.65392240e-12*
13	70593805	+	A	A->G	13,0,0,0	6,0,5,0;1.31702181e-12*
13	70593861	+	A	A->G	10,0,0,0	6,0,3,0;1.00983098e-07*
13	70593897	+	A	A->G	14,0,0,0	4,0,4,0;1.46346175e-10*
13	71252066	+	A	A->G	25,0,0,0	0,0,4,0;2.65392240e-12*
13	71252083	+	A	A->G	25,0,0,0	2,0,3,0;1.38293661e-08*
13	71257606	+	A	A->G	23,0,0,0	2,0,3,0;1.38293661e-08*
13	71257646	+	A	A->G	29,0,0,0	1,0,3,0;5.96336364e-09*
13	72779460	-	T	A->G	0,0,0,12	0,3,0,10;3.21887392e-07*
13	72807081	+	A	A->G	23,0,0,0	4,0,4,0;1.46346175e-10*
13	72811226	+	A	A->G	41,0,0,0	14,0,4,0;4.87800301e-09*
13	73069775	+	A	A->G	15,0,0,0	1,0,3,0;5.96336364e-09*
13	73077434	+	A	A->G	18,0,0,0	2,0,3,0;1.38293661e-08*
13	73077447	+	A	A->G	12,0,0,0	3,0,3,0;2.64983199e-08*
13	73130464	-	T	A->G	0,0,0,22	0,3,0,0;1.66981468e-09*
13	73144918	-	T	A->G	0,0,0,15	0,5,0,3;1.73620293e-13*
13	73180089	+	A	A->G	10,0,0,0	5,0,4,0;2.55770309e-10*
13	73181658	+	A	A->G	10,0,0,0	6,0,6,0;3.80012580e-15*
13	73194520	+	A	A->G	11,0,0,0	1,0,6,0;4.46159115e-17*
13	73194562	-	T	A->G	0,0,0,18	0,3,0,2;1.38293661e-08*
13	73273193	+	A	A->G	16,0,0,0	0,0,4,0;2.65392240e-12*
13	73389158	+	A	A->G	11,0,0,0	1,0,3,0;5.96336364e-09*
13	73389459	+	A	A->G	15,0,0,0	2,0,3,0;1.38293661e-08*
13	73596609	-	T	A->G	0,0,0,10	0,3,0,2;1.38293661e-08*
13	74631649	+	A	A->G	10,0,0,0	1,0,3,0;5.96336364e-09*
13	74634235	+	A	A->G	10,0,0,0	7,0,3,0;1.41473431e-07*
13	74634251	+	A	A->G	12,0,0,0	7,0,3,0;1.41473431e-07*
13	74635094	+	A	A->G	11,0,0,0	3,0,3,0;2.64983199e-08*
13	75355568	+	A	A->G	29,0,0,0	2,0,3,0;1.38293661e-08*
13	75856708	-	T	A->G	0,0,0,16	0,3,0,3;2.64983199e-08*
13	76549083	-	T	A->G	0,0,0,39	0,3,0,1;5.96336364e-09*
13	80688780	-	T	A->G	0,0,0,27	0,3,0,1;5.96336364e-09*
13	80728852	-	T	A->G	0,0,0,13	0,4,0,3;7.60749807e-11*
13	80733932	-	G	C->A	0,0,11,1	0,0,7,9;1.10969472e-22*
13	80914120	+	A	A->G	15,0,0,0	20,0,3,0;1.84671670e-06*
13	80914167	+	A	A->G	13,0,1,0	19,0,8,0;1.48024497e-17*
13	80914171	+	A	A->G	14,0,0,0	15,0,15,0;2.60355301e-36*
13	80914172	+	A	A->G	14,0,0,0	16,0,15,0;4.99394012e-36*
13	80914191	+	A	A->G	15,0,0,0	27,0,4,0;4.05050643e-08*
13	80914202	+	A	A->G	13,0,0,0	15,0,12,0;2.18336899e-28*
13	80915113	+	A	A->G	16,0,0,0	30,0,12,0;1.22486607e-25*
13	80915116	+	A	A->G	16,0,0,0	38,0,4,0;1.30716361e-07*
13	80915125	+	A	A->G	14,0,0,0	41,0,3,0;1.30549476e-05*
13	81809809	-	T	A->G	0,0,0,11	0,4,0,8;9.38323543e-10*
13	82230518	+	A	A->G	13,0,0,0	2,0,3,0;1.38293661e-08*
13	82444661	+	A	A->G	12,0,0,0	6,0,6,0;3.80012580e-15*
13	82444664	+	A	A->G	12,0,0,0	9,0,3,0;2.51165033e-07*
13	82479296	+	A	A->G	23,0,0,0	2,0,3,0;1.38293661e-08*
13	82479310	+	A	A->G	21,0,0,0	1,0,3,0;5.96336364e-09*
13	84494825	-	T	A->G	0,0,0,21	0,3,0,1;5.96336364e-09*
13	84494843	-	T	A->G	0,0,0,20	0,4,0,0;2.65392240e-12*
13	84515054	+	C	C->T	0,16,0,0	0,33,0,3;7.15644766e-06*
13	85585803	+	A	A->G	11,0,0,0	7,0,3,0;1.41473431e-07*
13	87057794	+	A	A->G	16,0,0,0	0,0,3,0;1.66981468e-09*
13	87083621	-	T	A->G	0,0,0,25	0,3,0,4;4.45628543e-08*
13	87083622	-	T	A->G	0,0,0,23	0,3,0,5;6.90453297e-08*
13	87083707	-	T	A->G	0,0,0,27	0,3,0,10;3.21887392e-07*
13	87892599	-	T	A->G	0,0,0,11	0,3,0,12;5.01793033e-07*
13	87892604	-	T	A->G	0,0,0,13	0,3,0,9;2.51165033e-07*
13	87898157	+	A	A->G	12,0,0,0	16,0,3,0;1.03390001e-06*
13	89302407	+	A	A->G	11,0,0,0	6,0,6,0;3.80012580e-15*
13	89302415	+	A	A->G	12,0,0,0	12,0,4,0;2.93982563e-09*
13	89302416	+	A	A->G	15,0,0,0	10,0,6,0;2.66285832e-14*
13	89306844	+	A	A->G	17,0,0,0	88,0,7,0;2.42609364e-11*
13	89306867	+	A	A->G	13,0,0,0	49,0,45,0;5.01151249e-16*
13	89306868	+	A	A->G	12,0,0,0	79,0,14,0;1.56049199e-25*
13	89306892	+	A	A->G	11,0,0,0	87,0,7,0;2.25099928e-11*
13	89306893	+	A	A->G	11,0,0,0	91,0,8,0;4.70408450e-13*
13	89983254	+	A	A->G	19,0,0,0	4,0,4,0;1.46346175e-10*
13	90142535	+	A	A->G	10,0,0,0	0,0,3,0;1.66981468e-09*
13	90146825	+	A	A->G	17,0,0,0	1,0,3,0;5.96336364e-09*
13	90386849	+	A	A->G	14,0,0,0	2,0,3,0;1.38293661e-08*
13	90393737	+	A	A->G	13,0,0,0	1,0,4,0;1.20694808e-11*
13	90874165	-	T	A->G	0,0,0,14	0,3,0,0;1.66981468e-09*
13	92372134	-	C	G->A	0,32,0,0	0,55,0,3;2.96672679e-05*
13	92425122	+	A	A->G	17,0,0,0	1,0,3,0;5.96336364e-09*
13	94321991	-	T	A->G	0,0,0,11	0,3,0,24;3.00695893e-06*
13	94321996	-	T	A->G	0,0,0,13	0,9,0,15;1.09828131e-20*
13	97748816	-	G	C->T	0,0,23,0	3,0,54,0;2.81748988e-05*
13	98013665	-	T	A->G	0,0,0,15	0,3,0,7;1.41473431e-07*
13	98015843	-	T	A->G	0,0,0,17	0,3,0,3;2.64983199e-08*
13	98015857	-	T	A->G	0,0,0,15	0,3,0,3;2.64983199e-08*
13	98015863	-	T	A->G	0,0,0,16	0,5,0,0;3.68791814e-15*
13	98020250	-	T	A->G	0,0,0,12	0,4,0,3;7.60749807e-11*
13	98020258	-	T	A->G	0,0,0,12	0,4,0,3;7.60749807e-11*
13	98750289	+	A	A->G	15,0,0,0	2,0,3,0;1.38293661e-08*
13	99005128	-	T	A->G	0,0,0,10	0,3,0,12;5.01793033e-07*
13	99005247	-	T	A->G	0,0,0,11	0,3,0,13;6.11752700e-07*
13	99005250	-	T	A->G	0,0,0,12	0,3,0,16;1.03390001e-06*
13	99015178	-	T	A->G	0,0,0,14	0,3,0,17;1.20861701e-06*
13	99015238	-	T	A->G	0,0,0,16	0,8,0,22;3.78910277e-17*
13	99015269	-	T	A->G	0,0,0,13	0,8,0,20;5.01151249e-16*
13	99015277	-	T	A->G	0,0,0,16	0,3,0,25;3.35440582e-06*
13	99015317	-	T	A->G	0,0,0,26	0,7,0,20;3.00442656e-15*
13	99015329	-	T	A->G	0,0,0,26	0,8,0,12;9.48273935e-19*
13	99015330	-	T	A->G	0,0,0,28	0,10,0,12;5.01151249e-16*
13	99017426	-	T	A->G	0,0,0,10	0,3,0,17;1.20861701e-06*
13	99017439	-	T	A->G	0,0,0,10	0,4,0,17;8.71165738e-09*
13	99057676	-	T	A->G	0,0,0,14	0,4,0,6;4.16167273e-10*
13	99057714	-	T	A->G	0,0,0,16	0,7,0,5;5.66239016e-18*
13	99057722	-	T	A->G	0,0,0,15	0,6,0,5;1.81587189e-15*
13	99453648	-	T	A->G	0,0,0,17	0,3,0,1;5.96336364e-09*
13	99497098	-	T	A->G	0,0,0,16	0,3,0,7;1.41473431e-07*
13	99497116	-	T	A->G	0,0,0,19	0,8,0,0;1.04238042e-23*
13	99497118	-	T	A->G	0,0,0,25	0,4,0,3;7.60749807e-11*
13	99651296	-	T	A->G	0,0,0,11	0,4,0,5;2.55770309e-10*
13	99651393	-	T	A->G	0,0,0,35	0,4,0,1;1.20694808e-11*
13	100690594	+	A	A->G	12,0,0,0	0,0,5,0;3.68791814e-15*
13	101353077	+	A	A->G	20,0,0,0	15,0,3,0;8.76253359e-07*
13	101353643	+	A	A->G	13,0,0,0	23,0,5,0;2.00910714e-10*
13	103700148	-	T	A->G	0,0,0,16	0,3,0,0;1.66981468e-09*
13	103717345	-	T	A->G	0,0,0,30	0,3,0,1;5.96336364e-09*
13	103797359	+	A	A->G	12,0,1,0	1,0,4,0;1.20694808e-11*
13	103849840	-	T	A->G	0,0,0,19	0,4,0,4;1.46346175e-10*
13	103849848	-	T	A->G	0,0,0,16	0,4,0,2;3.41460316e-11*
13	103850749	-	T	A->G	0,0,0,19	0,4,0,4;1.46346175e-10*
13	103850826	-	T	A->G	0,0,0,15	0,6,0,9;1.75018878e-14*
13	103850858	-	T	A->G	0,0,0,19	0,4,0,13;3.81409813e-09*
13	103850859	-	T	A->G	0,0,0,18	0,5,0,12;1.46570950e-11*
13	103850907	-	T	A->G	0,0,0,32	0,5,0,9;5.11282267e-12*
13	103850923	-	T	A->G	0,1,0,34	0,6,0,9;1.75018878e-14*
13	103866879	-	T	A->G	0,0,0,17	0,4,0,16;7.09255705e-09*
13	103868707	-	T	A->G	0,0,0,12	0,5,0,31;7.14251692e-10*
13	103868730	-	T	A->G	0,0,0,12	0,7,0,34;7.01466940e-14*
13	103868739	-	T	A->G	0,0,0,11	0,15,0,26;9.75017642e-34*
13	103868741	-	T	A->G	0,0,0,12	0,14,0,27;4.96806902e-31*
13	103868752	-	T	A->G	0,0,0,11	0,14,0,29;5.01151249e-16*
13	103868753	-	T	A->G	0,0,0,11	0,3,0,43;1.49118071e-05*
13	103868761	-	T	A->G	0,0,0,13	0,13,0,31;6.33928679e-28*
13	104385856	+	A	A->G	11,0,0,0	0,0,3,0;1.66981468e-09*
13	104420521	-	T	A->G	0,0,0,37	0,3,0,8;1.91093328e-07*
13	104420527	-	T	A->G	0,0,0,36	0,5,0,5;7.31802489e-13*
13	104421073	-	T	A->G	0,0,0,16	0,4,0,16;7.09255705e-09*
13	106750152	+	A	A->G	11,0,0,0	7,0,7,0;2.26823987e-17*
13	106991773	-	T	A->G	0,0,0,10	0,4,0,1;1.20694808e-11*
13	107435767	+	A	A->G	29,0,0,0	6,0,3,0;1.00983098e-07*
13	107456515	+	A	A->G	34,0,0,0	0,0,3,0;1.66981468e-09*
13	108079660	-	T	A->G	0,0,0,14	0,3,0,46;1.80149856e-05*
13	108423559	+	A	A->G	12,0,0,0	6,0,3,0;1.00983098e-07*
13	108423562	+	A	A->G	12,0,0,0	5,0,3,0;6.90453297e-08*
13	108424301	+	A	A->G	10,0,0,0	4,0,3,0;4.45628543e-08*
13	109156777	+	C	C->A	0,14,0,0	10,28,0,0;5.01151249e-16*
13	109252531	+	A	A->G	10,0,0,0	19,0,5,0;9.08778492e-11*
13	113357961	+	A	A->G	13,0,0,0	5,0,3,0;6.90453297e-08*
13	113361026	+	A	A->G	13,0,0,0	13,0,4,0;3.81409813e-09*
13	113361044	+	A	A->G	14,0,0,0	20,0,3,0;1.84671670e-06*
13	113361078	+	A	A->G	10,0,0,0	19,0,10,0;5.01151249e-16*
13	115087684	-	T	A->G	0,0,0,13	0,9,0,2;6.06695392e-25*
13	115087692	-	T	A->G	0,0,0,12	0,3,0,5;6.90453297e-08*
13	115087704	-	T	A->G	0,0,0,14	0,5,0,4;3.76822043e-13*
13	115087723	-	T	A->G	0,0,0,19	0,8,0,1;8.88861097e-23*
13	115087727	-	T	A->G	0,0,0,17	0,4,0,5;2.55770309e-10*
13	115088040	-	T	A->G	0,0,0,12	0,5,0,4;3.76822043e-13*
13	115642143	+	A	A->G	16,0,0,0	1,0,4,0;1.20694808e-11*
13	116455167	+	A	A->G	14,0,0,0	1,0,5,0;2.03991086e-14*
13	116456352	+	A	A->G	16,0,0,0	0,0,4,0;2.65392240e-12*
13	116459677	+	A	A->G	11,0,0,0	4,0,5,0;3.76822043e-13*
13	116459690	+	A	A->G	12,0,0,0	8,0,3,0;1.91093328e-07*
13	116459751	+	A	A->G	14,0,0,0	6,0,4,0;4.16167273e-10*
13	116460837	+	A	A->G	25,0,0,0	5,0,3,0;6.90453297e-08*
13	117332219	-	T	A->G	0,0,0,11	0,3,0,1;5.96336364e-09*
13	117525883	-	G	C->T	0,0,46,0	4,0,64,0;8.44999581e-07*
13	117991135	-	C	G->T	2,34,0,0	6,85,0,0;1.17825106e-09*
13	118590308	-	A	T->C	18,0,0,0	101,0,6,0;2.72919616e-09*
13	118653640	-	T	A->G	0,0,0,19	0,3,0,1;5.96336364e-09*
13	118725045	-	T	A->G	0,0,0,12	0,3,0,8;1.91093328e-07*
13	118725050	-	T	A->G	0,0,0,12	0,6,0,5;1.81587189e-15*
13	118874331	-	T	A->G	0,0,0,10	0,3,0,2;1.38293661e-08*
13	118874332	-	T	A->G	0,0,0,11	0,3,0,2;1.38293661e-08*
13	119881538	+	A	A->G	24,0,0,0	23,0,4,0;2.36367355e-08*
13	119882675	+	A	A->G	16,0,0,0	43,0,17,0;6.24031337e-36*
13	119882680	+	A	A->G	12,0,0,0	50,0,11,0;9.11822959e-16*
13	119882819	+	A	A->G	12,0,0,0	26,0,11,0;5.01151249e-16*
13	119882820	+	A	A->G	12,0,0,0	26,0,9,0;5.34998018e-19*
13	119882837	+	A	A->G	14,0,0,0	23,0,9,0;2.17498645e-19*
13	119883087	+	A	A->G	17,0,0,0	30,0,3,0;5.50683336e-06*
13	120969789	+	A	A->G	12,0,0,0	1,0,4,0;1.20694808e-11*
13	120969794	+	A	A->G	14,0,0,0	0,0,4,0;2.65392240e-12*
13	120969803	+	A	A->G	14,0,0,0	2,0,3,0;1.38293661e-08*
13	121061916	+	A	A->G	16,0,0,0	11,0,3,0;4.05394268e-07*
13	121061917	+	A	A->G	17,0,0,0	11,0,4,0;2.23384746e-09*
13	121194828	+	A	A->G	11,0,0,0	5,0,4,0;2.55770309e-10*
13	121194840	+	A	A->G	12,0,0,0	6,0,5,0;1.31702181e-12*
13	121341730	-	T	A->G	0,0,0,11	0,3,0,2;1.38293661e-08*
13	121341731	-	T	A->G	0,0,0,12	0,4,0,2;3.41460316e-11*
13	121341798	-	T	A->G	0,0,0,11	0,3,0,0;1.66981468e-09*
13	121342776	-	T	A->G	0,0,0,21	0,3,0,4;4.45628543e-08*
13	121342777	-	T	A->G	0,0,0,20	0,3,0,4;4.45628543e-08*
13	121365183	-	T	A->G	0,0,0,14	0,3,0,9;2.51165033e-07*
13	121365273	-	T	A->G	0,0,0,16	0,3,0,18;1.40160866e-06*
13	121365308	-	T	A->G	0,0,0,22	0,5,0,21;1.39055909e-10*
13	121365309	-	T	A->G	0,0,0,20	0,5,0,20;1.12900906e-10*
13	121439039	+	A	A->G	15,0,0,0	1,0,5,0;2.03991086e-14*
13	124259910	-	C	G->T	1,13,0,0	19,59,0,0;1.16043620e-38*
13	125012078	+	A	A->G	11,0,0,0	0,0,3,0;1.66981468e-09*
13	126274481	+	A	A->G	10,0,0,0	44,0,6,0;3.48735589e-11*
13	126710189	-	T	A->G	0,0,0,39	0,3,0,11;4.05394268e-07*
13	126713272	-	T	A->G	0,0,0,18	0,3,0,0;1.66981468e-09*
13	126715994	-	T	A->G	0,0,0,14	0,4,0,2;3.41460316e-11*
13	126760985	+	A	A->G	12,0,0,0	16,0,3,0;1.03390001e-06*
13	126767693	+	A	A->G	11,0,0,0	9,0,4,0;1.33256869e-09*
13	126767699	+	A	A->G	11,0,0,0	12,0,3,0;5.01793033e-07*
13	126769130	+	A	A->G	26,0,0,0	21,0,3,0;2.10301335e-06*
13	126769159	+	A	A->G	17,0,0,0	10,0,10,0;1.97478421e-24*
13	126769195	+	A	A->G	11,0,0,0	23,0,4,0;2.36367355e-08*
13	126769207	+	A	A->G	13,0,0,0	20,0,5,0;1.12900906e-10*
13	126769256	+	A	A->G	11,0,0,0	7,0,8,0;5.28001601e-20*
13	126769257	+	A	A->G	12,0,0,0	12,0,4,0;2.93982563e-09*
13	126769315	+	A	A->G	15,0,0,0	15,0,3,0;8.76253359e-07*
13	126769478	+	A	A->G	10,0,0,0	4,0,9,0;7.51821725e-24*
13	126769479	+	A	A->G	10,0,0,0	8,0,4,0;9.38323543e-10*
13	126770047	+	A	A->G	16,0,0,0	18,0,3,0;1.40160866e-06*
13	126770064	+	A	A->G	19,0,0,0	21,0,3,0;2.10301335e-06*
13	126770097	+	A	A->G	21,0,0,0	22,0,5,0;1.65760989e-10*
13	126772290	+	A	A->G	25,0,0,0	0,0,42,0;6.50763889e-125*
13	126772339	+	A	A->G	15,0,0,0	42,0,3,0;1.39633432e-05*
13	126772630	+	A	A->G	23,0,0,0	12,0,12,0;3.54649080e-29*
13	126772631	+	A	A->G	23,0,0,0	18,0,6,0;3.95865409e-13*
13	126772638	+	A	A->G	25,0,0,0	19,0,4,0;1.27382045e-08*
13	126772727	+	A	A->G	11,0,0,0	28,0,4,0;4.48566668e-08*
13	126772760	+	A	A->G	12,0,0,0	30,0,5,0;6.26745087e-10*
13	126772783	+	A	A->G	16,0,0,0	12,0,15,0;3.01649694e-37*
13	126773401	+	A	A->G	18,0,0,0	33,0,6,0;8.05442303e-12*
13	126773425	+	A	A->G	15,0,0,0	36,0,3,0;9.10058031e-06*
13	126773449	+	A	A->G	14,0,0,0	24,0,12,0;9.11822959e-16*
13	126773450	+	A	A->G	14,0,0,0	26,0,8,0;5.01151249e-16*
13	126872050	-	T	A->G	0,0,0,15	0,6,0,83;1.03125517e-09*
13	126872175	-	T	A->G	0,0,0,16	0,10,0,69;9.31956499e-18*
13	126872176	-	T	A->G	0,0,0,15	0,15,0,62;5.01151249e-16*
13	126872188	-	T	A->G	0,0,0,14	0,14,0,65;1.38824804e-26*
13	126872207	-	T	A->G	0,0,0,16	0,4,0,65;8.90781639e-07*
13	126872232	-	T	A->G	0,0,0,13	0,4,0,50;3.44308586e-07*
13	126872235	-	T	A->G	0,0,0,13	0,4,0,62;7.49970314e-07*
13	127163630	-	T	A->G	0,0,0,15	0,5,0,4;3.76822043e-13*
13	127832285	+	A	A->G	16,0,0,0	60,0,15,0;5.01151249e-16*
[truncated: 7,155 more rows]

## Sheet: Brain3
Chromosome	Coordinate	Strand	Gbase	EditType	Brain3.DNA_baseCount[A,C,G,T]	Brain3.RNA_baseCount[A,C,G,T];P_value
1	258033	-	T	A->G	0,0,0,15	0,3,0,2;1.39898067e-08*
1	265885	-	T	A->G	0,0,0,15	0,3,0,6;1.00416203e-07*
1	265886	-	T	A->G	0,0,0,14	0,4,0,5;2.55724897e-10*
1	2874116	+	A	A->G	36,0,0,0	1,0,4,0;1.22675548e-11*
1	2881133	+	A	A->G	24,0,0,0	13,0,5,0;2.04551392e-11*
1	2969769	+	A	A->G	19,0,0,0	1,0,3,0;6.01965384e-09*
1	3020098	+	A	A->T	9,0,0,1	12,0,0,4;2.95914827e-09*
1	3236729	-	T	A->G	0,0,0,13	0,3,0,16;1.02527388e-06*
1	3656278	+	A	A->G	15,0,0,0	3,0,19,0;4.76566201e-53*
1	3656302	+	A	A->G	13,0,0,0	20,0,3,0;1.83312540e-06*
1	3656314	+	A	A->G	13,0,0,0	14,0,6,0;1.24638315e-13*
1	3656326	+	A	A->G	12,0,0,0	15,0,8,0;3.78342814e-18*
1	3656327	+	A	A->G	11,0,0,0	20,0,4,0;1.46126812e-08*
1	3656343	+	A	A->G	11,0,0,0	15,0,13,0;5.30696357e-16*
1	3656357	+	A	A->G	10,0,0,0	10,0,15,0;6.78576493e-38*
1	3656955	+	A	A->G	11,0,0,0	6,0,3,0;1.00416203e-07*
1	3656961	+	A	A->G	10,0,0,0	5,0,5,0;7.49197263e-13*
1	3656976	+	A	A->G	10,0,0,0	3,0,7,0;9.76871255e-19*
1	4097813	+	A	A->G	16,0,0,0	33,0,3,0;7.12305159e-06*
1	4097858	+	A	A->G	10,0,0,0	42,0,7,0;2.60101023e-13*
1	4097875	+	A	A->G	12,0,0,0	45,0,3,0;1.68681120e-05*
1	4121426	+	A	A->G	16,0,0,0	8,0,4,0;9.42238953e-10*
1	4185568	+	A	A->G	12,0,0,0	0,0,3,0;1.67477172e-09*
1	4721912	+	A	A->G	13,0,0,0	2,0,4,0;3.45538357e-11*
1	4721949	+	A	A->G	15,0,0,0	1,0,3,0;6.01965384e-09*
1	6396732	-	T	A->G	0,0,0,12	0,3,0,2;1.39898067e-08*
1	6441235	-	T	A->G	0,0,0,19	0,3,0,3;2.64963404e-08*
1	6497472	-	T	A->G	0,0,0,22	0,3,0,16;1.02527388e-06*
1	6497504	-	T	A->G	0,0,0,14	0,7,0,12;5.30696357e-16*
1	6605681	-	T	A->G	0,0,0,14	0,3,0,1;6.01965384e-09*
1	6605686	-	T	A->G	0,0,0,14	0,3,0,1;6.01965384e-09*
1	8496244	-	T	A->G	0,0,0,13	0,3,0,0;1.67477172e-09*
1	9384870	-	T	A->G	0,0,0,31	0,3,0,5;6.87129502e-08*
1	9396340	+	A	A->G	15,0,0,0	3,0,3,0;2.64963404e-08*
1	9441308	-	T	A->G	0,0,0,11	0,3,0,2;1.39898067e-08*
1	9441312	-	T	A->G	0,0,0,12	0,3,0,2;1.39898067e-08*
1	10377858	+	A	A->G	11,0,0,0	0,0,6,0;7.33662921e-18*
1	10875818	-	T	A->G	0,0,0,18	0,3,0,5;6.87129502e-08*
1	10895840	-	T	A->G	0,0,0,18	0,4,0,8;9.42238953e-10*
1	10895847	-	T	A->G	0,0,0,18	0,3,0,9;2.48666175e-07*
1	10895848	-	T	A->G	0,0,0,18	0,4,0,8;9.42238953e-10*
1	10896986	-	T	A->G	0,0,0,16	0,5,0,10;7.71159391e-12*
1	10897731	-	T	A->G	0,0,0,22	0,4,0,11;2.24074167e-09*
1	10897741	-	T	A->G	0,0,0,22	0,3,0,15;8.69282329e-07*
1	10897743	-	T	A->G	0,0,0,22	0,3,0,14;7.29519208e-07*
1	10897744	-	T	A->G	0,0,0,23	0,4,0,14;4.88044710e-09*
1	10898435	-	T	A->G	0,0,0,23	0,9,0,10;5.30696357e-16*
1	10898453	-	T	A->G	0,0,0,17	0,17,0,2;4.81197555e-48*
1	10898603	-	T	A->G	0,0,0,26	0,3,0,16;1.02527388e-06*
1	10898661	-	T	A->G	0,0,0,14	0,11,0,0;1.71111111e-32*
1	10898670	-	T	A->G	0,0,0,13	0,10,0,2;9.21530435e-28*
1	10898678	-	T	A->G	0,0,0,12	0,3,0,9;2.48666175e-07*
1	10898679	-	T	A->G	0,0,0,12	0,8,0,2;4.60310526e-22*
1	10899299	-	T	A->G	0,0,0,19	0,4,0,19;1.28991822e-08*
1	10899316	-	T	A->G	0,0,0,18	0,5,0,17;5.88897080e-11*
1	10899346	-	T	A->G	0,0,0,16	0,3,0,20;1.83312540e-06*
1	10899347	-	T	A->G	0,0,0,18	0,7,0,15;1.39302695e-15*
1	10899385	-	T	A->G	0,0,0,20	0,7,0,18;2.24464709e-15*
1	10899387	-	T	A->G	0,0,0,21	0,13,0,17;1.85341372e-30*
1	10899405	-	T	A->G	0,0,0,18	0,3,0,26;3.70934154e-06*
1	10899661	-	T	A->G	0,0,0,13	0,8,0,11;5.30696357e-16*
1	10899669	-	T	A->G	0,0,0,12	0,12,0,8;1.96269068e-30*
1	10899693	-	T	A->G	0,0,0,10	0,4,0,20;1.46126812e-08*
1	10901405	-	T	A->G	0,0,0,14	0,3,0,2;1.39898067e-08*
1	10903340	-	T	A->G	0,0,0,15	0,3,0,6;1.00416203e-07*
1	10903343	-	T	A->G	0,0,0,15	0,3,0,4;4.44292984e-08*
1	10905919	-	T	A->G	0,0,0,18	0,4,0,8;9.42238953e-10*
1	11476218	-	C	G->A	0,23,0,0	0,188,0,14;5.30696357e-16*
1	13624190	+	A	A->G	11,0,0,0	27,0,5,0;3.97737496e-10*
1	13624195	+	A	A->G	11,0,0,0	29,0,4,0;5.07235877e-08*
1	16117868	-	T	A->G	0,0,0,20	0,12,0,44;6.12104581e-24*
1	16117876	-	T	A->G	0,0,0,18	0,4,0,55;4.84023753e-07*
1	16117881	-	T	A->G	0,0,0,17	0,58,0,2;1.83673251e-169*
1	16119028	-	T	A->G	0,1,0,15	0,13,0,37;4.57184681e-27*
1	16413737	+	A	A->G	27,0,0,0	0,0,5,0;3.85090823e-15*
1	16413740	+	A	A->G	24,0,0,0	1,0,5,0;2.13393764e-14*
1	17149629	-	T	A->G	0,0,0,17	0,3,0,0;1.67477172e-09*
1	17265675	-	T	A->G	0,0,0,19	0,3,0,6;1.00416203e-07*
1	17273801	-	T	A->G	0,0,0,11	0,4,0,9;1.34181362e-09*
1	17274476	-	T	A->G	0,0,0,17	0,3,0,13;6.06467306e-07*
1	17314179	-	C	G->A	0,11,0,1	0,40,0,7;1.92785915e-13*
1	18444227	+	A	A->G	14,0,0,0	2,0,3,0;1.39898067e-08*
1	18452537	+	A	A->G	16,0,0,0	1,0,3,0;6.01965384e-09*
1	18469465	+	A	A->G	24,0,0,0	4,0,4,0;1.46763312e-10*
1	18473917	+	A	A->G	19,0,0,0	25,0,3,0;3.33699689e-06*
1	18473966	+	A	A->G	18,0,0,0	20,0,7,0;3.11091134e-15*
1	18474040	+	A	A->G	14,0,0,0	25,0,3,0;3.33699689e-06*
1	18476191	+	A	A->G	25,0,0,0	15,0,9,0;1.19193714e-20*
1	18476289	+	A	A->G	17,0,0,0	12,0,10,0;5.30696357e-16*
1	18476298	+	A	A->G	17,0,0,0	11,0,9,0;1.65553713e-21*
1	18495912	-	T	A->G	0,0,0,15	0,3,0,1;6.01965384e-09*
1	18495916	-	T	A->G	0,0,0,12	0,3,0,1;6.01965384e-09*
1	18593129	+	A	A->G	25,0,0,0	23,0,3,0;2.66509129e-06*
1	18640302	+	A	A->G	14,0,0,0	50,0,5,0;5.37393052e-09*
1	18640359	+	A	A->G	16,0,0,0	50,0,5,0;5.37393052e-09*
1	18640397	+	A	A->G	30,0,0,0	42,0,11,0;7.45671316e-22*
1	18640598	+	A	A->G	25,0,0,0	26,0,7,0;1.56022806e-14*
1	18640621	+	A	A->G	17,0,0,0	15,0,15,0;3.01258580e-36*
1	18640640	+	A	A->G	17,0,0,0	31,0,3,0;5.99527143e-06*
1	18640717	+	A	A->G	27,0,0,0	32,0,12,0;2.49204989e-25*
1	18640912	+	G	G->A	0,0,34,0	6,0,49,0;6.30142013e-11*
1	18733884	+	A	A->G	20,0,0,0	0,0,49,0;8.50208333e-146*
1	18733885	+	G	G->A	0,0,20,0	50,0,0,0;8.63703704e-149*
1	18746314	-	C	G->A	0,13,0,1	0,39,0,13;8.11169743e-27*
1	18766111	+	A	A->G	21,0,0,0	16,0,14,0;2.51743665e-33*
1	18860453	-	T	A->G	0,0,0,20	0,3,0,0;1.67477172e-09*
1	18860454	-	T	A->G	0,0,0,19	0,3,0,0;1.67477172e-09*
1	20305642	-	T	A->G	0,0,0,12	0,3,0,0;1.67477172e-09*
1	20898890	+	A	A->G	12,0,0,0	0,0,3,0;1.67477172e-09*
1	20923100	+	A	A->G	10,0,0,0	3,0,3,0;2.64963404e-08*
1	21033326	+	A	A->G	11,0,0,0	4,0,3,0;4.44292984e-08*
1	21189537	+	A	A->G	14,0,0,0	0,0,3,0;1.67477172e-09*
1	21493529	-	T	A->G	0,0,0,14	0,3,0,1;6.01965384e-09*
1	21493530	-	T	A->G	0,0,0,14	0,3,0,1;6.01965384e-09*
1	21940071	+	A	A->G	13,0,0,0	23,0,3,0;2.66509129e-06*
1	23568658	+	A	A->G	10,0,0,0	229,0,13,0;5.30696357e-16*
1	23570566	+	A	A->G	20,0,0,0	0,0,3,0;1.67477172e-09*
1	24159476	-	T	A->G	0,0,0,31	0,5,0,0;3.85090823e-15*
1	24211438	+	A	A->G	11,0,0,0	5,0,4,0;2.55724897e-10*
1	24212521	+	A	A->G	15,0,0,0	1,0,4,0;1.22675548e-11*
1	24729049	+	A	A->G	12,0,0,0	8,0,3,0;1.89533089e-07*
1	24729139	+	A	A->G	10,0,0,0	8,0,3,0;1.89533089e-07*
1	24827350	+	A	A->G	21,0,0,0	4,0,3,0;4.44292984e-08*
1	24827418	+	A	A->G	24,0,0,0	4,0,4,0;1.46763312e-10*
1	24827434	+	A	A->G	27,0,0,0	3,0,5,0;1.77129098e-13*
1	24827448	+	A	A->G	24,0,0,0	2,0,6,0;1.81210799e-16*
1	25507382	-	T	A->G	0,0,0,17	0,6,0,5;1.87688653e-15*
1	28866588	-	T	A->G	0,0,0,17	0,5,0,13;2.04551392e-11*
1	28866645	-	T	A->G	0,0,0,10	0,5,0,12;1.49134655e-11*
1	29220338	-	T	A->G	0,0,0,10	0,3,0,1;6.01965384e-09*
1	29225689	-	T	A->G	0,0,0,18	0,3,0,1;6.01965384e-09*
1	29333269	-	T	A->G	0,0,0,11	0,3,0,2;1.39898067e-08*
1	29333324	-	T	A->G	0,0,0,11	0,3,0,3;2.64963404e-08*
1	29498897	-	T	A->G	0,0,0,13	0,3,0,0;1.67477172e-09*
1	30787479	+	A	A->G	45,0,0,0	0,0,3,0;1.67477172e-09*
1	30839746	-	T	A->G	0,0,0,18	0,4,0,5;2.55724897e-10*
1	31195325	-	T	A->G	0,0,0,17	0,5,0,16;4.57595758e-11*
1	31195369	-	T	A->G	0,0,0,20	0,4,0,24;2.66048136e-08*
1	31195400	-	T	A->G	0,0,0,31	0,7,0,23;7.13184655e-15*
1	31195408	-	T	A->G	0,0,0,32	0,4,0,24;2.66048136e-08*
1	31298000	-	C	G->T	2,29,0,0	10,75,0,0;5.30696357e-16*
1	32125260	+	A	A->G	13,0,0,0	1,0,5,0;2.13393764e-14*
1	32125290	+	A	A->G	14,0,0,0	2,0,3,0;1.39898067e-08*
1	32125301	+	A	A->G	17,0,0,0	2,0,3,0;1.39898067e-08*
1	32540800	+	A	A->G	12,0,0,0	1,0,5,0;2.13393764e-14*
1	32540808	+	A	A->G	13,0,0,0	2,0,4,0;3.45538357e-11*
1	32540809	+	A	A->G	12,0,0,0	3,0,3,0;2.64963404e-08*
1	32542595	+	A	A->G	13,0,0,0	5,0,7,0;6.02346551e-18*
1	32542615	+	A	A->G	15,0,0,0	6,0,4,0;4.15746865e-10*
1	32542621	+	A	A->G	14,0,0,0	6,0,4,0;4.15746865e-10*
1	32595247	-	G	C->T	0,0,15,0	31,0,7,0;6.68693103e-85*
1	32595312	-	C	G->T	1,11,0,0	114,7,0,0;0.00000000e+00*
1	33136704	+	A	A->G	12,0,0,0	0,0,4,0;2.69506356e-12*
1	33136890	+	A	A->G	10,0,0,0	6,0,3,0;1.00416203e-07*
1	33136898	+	A	A->G	11,0,0,0	1,0,6,0;4.72558179e-17*
1	33136902	+	A	A->G	14,0,0,0	1,0,6,0;4.72558179e-17*
1	33136917	+	A	A->G	16,0,0,0	2,0,4,0;3.45538357e-11*
1	33138343	+	A	A->G	12,0,0,0	4,0,3,0;4.44292984e-08*
1	33138355	+	A	A->G	11,0,0,0	3,0,4,0;7.64137186e-11*
1	33141142	+	A	A->G	10,0,0,0	1,0,3,0;6.01965384e-09*
1	33141171	+	A	A->G	15,0,0,0	3,0,3,0;2.64963404e-08*
1	33234379	+	A	A->G	22,0,0,0	2,0,3,0;1.39898067e-08*
1	33391942	+	A	A->G	12,0,0,0	21,0,4,0;1.73154411e-08*
1	33391963	+	A	A->G	10,0,0,0	20,0,5,0;1.13304690e-10*
1	33391969	+	A	A->G	10,0,0,0	17,0,7,0;1.39302695e-15*
1	33406736	-	T	A->G	0,0,0,20	0,6,0,0;7.33662921e-18*
1	34431835	-	T	A->G	0,0,0,20	0,6,0,11;4.31048511e-14*
1	34434272	-	T	A->G	0,0,0,11	0,4,0,17;8.80095436e-09*
1	34434280	-	T	A->G	0,0,0,13	0,6,0,15;1.73218744e-13*
1	34434328	-	T	A->G	0,0,0,24	0,5,0,18;7.46663157e-11*
1	34435616	-	T	A->G	0,0,0,21	0,9,0,11;1.65553713e-21*
1	34435617	-	T	A->G	0,0,0,21	0,14,0,5;2.37053105e-37*
1	34435625	-	T	A->G	0,0,0,21	0,6,0,12;6.34238866e-14*
1	34435648	-	T	A->G	0,0,0,31	0,6,0,16;2.32089843e-13*
1	34435691	-	T	A->G	0,0,0,35	0,3,0,15;8.69282329e-07*
1	34473016	+	A	A->G	26,0,0,0	24,0,3,0;2.98967871e-06*
1	34473064	+	A	A->G	10,0,0,0	15,0,16,0;6.45822794e-39*
1	34473078	+	A	A->G	10,0,0,0	18,0,11,0;5.30696357e-16*
1	34474764	+	A	A->G	18,0,0,0	36,0,7,0;1.02832297e-13*
1	34474801	+	A	A->G	17,0,0,0	31,0,4,0;6.45348493e-08*
1	34474924	+	A	A->G	17,0,0,0	30,0,3,0;5.47828860e-06*
1	34930135	-	T	A->G	0,0,0,27	0,8,0,17;5.30696357e-16*
1	36022231	+	A	A->G	19,0,0,0	2,0,3,0;1.39898067e-08*
1	36022720	+	A	A->G	22,0,0,0	0,0,6,0;7.33662921e-18*
1	36269310	+	A	A->G	23,0,1,0	11,0,4,0;2.24074167e-09*
1	36269312	+	A	A->G	23,0,1,0	11,0,3,0;4.01739084e-07*
1	36269379	+	A	A->G	12,0,0,0	27,0,3,0;4.10954338e-06*
1	38655515	-	T	A->G	0,0,0,23	0,3,0,0;1.67477172e-09*
1	39468190	+	A	A->G	18,0,0,0	37,0,11,0;2.28284926e-22*
1	39468371	+	A	A->G	24,0,0,0	54,0,24,0;2.26023001e-51*
1	39471833	+	A	A->G	16,0,0,0	47,0,3,0;1.90441518e-05*
1	39471895	+	A	A->G	22,0,0,0	55,0,3,0;2.96356990e-05*
1	39471943	+	A	A->G	20,0,0,0	70,0,4,0;1.16364032e-06*
1	39473454	+	A	A->G	22,0,0,0	40,0,19,0;5.30696357e-16*
1	39473461	+	A	A->G	20,0,0,0	38,0,12,0;1.37946408e-24*
1	39473462	+	A	A->G	19,0,0,0	48,0,7,0;5.95731528e-13*
1	39473488	+	A	A->G	20,0,0,0	38,0,5,0;1.75569903e-09*
1	39473518	+	A	A->G	15,0,0,0	52,0,4,0;3.95778178e-07*
1	39473550	+	A	A->G	10,0,0,0	39,0,14,0;3.43410656e-29*
1	39473561	+	A	A->G	10,0,0,0	44,0,10,0;1.95206795e-19*
1	39473583	+	A	A->G	11,0,0,0	29,0,18,0;9.49111320e-16*
1	39473589	+	A	A->G	10,0,0,0	42,0,5,0;2.44948265e-09*
1	39473604	+	A	A->G	13,0,0,0	53,0,6,0;9.37640418e-11*
1	39473653	+	A	A->G	32,0,0,0	51,0,3,0;2.39635140e-05*
1	39474116	+	A	A->G	18,0,0,0	36,0,7,0;1.02832297e-13*
1	39474129	+	A	A->G	15,0,0,0	24,0,14,0;5.30696357e-16*
1	39474140	+	A	A->G	15,0,0,0	33,0,3,0;7.12305159e-06*
1	39474172	+	A	A->G	11,0,0,0	42,0,3,0;1.39078829e-05*
1	39474227	+	A	A->G	11,0,0,0	45,0,5,0;3.34610226e-09*
1	39474287	+	A	A->G	11,0,0,0	52,0,3,0;2.53068343e-05*
1	39474289	+	A	A->G	11,0,0,0	43,0,16,0;5.30696357e-16*
1	39474296	+	A	A->G	11,0,0,0	36,0,23,0;5.30696357e-16*
1	39476447	+	A	A->G	11,0,0,0	3,0,4,0;7.64137186e-11*
1	39476483	+	A	A->G	12,0,0,0	6,0,3,0;1.00416203e-07*
1	39476499	+	A	A->G	13,0,0,0	5,0,4,0;2.55724897e-10*
1	39476524	+	A	A->G	14,0,0,0	5,0,3,0;6.87129502e-08*
1	39579991	+	A	A->G	18,0,1,0	0,0,3,0;1.67477172e-09*
1	39579998	+	A	A->G	21,0,0,0	0,0,3,0;1.67477172e-09*
1	39580027	+	A	A->G	15,0,0,0	1,0,3,0;6.01965384e-09*
1	40761833	-	T	A->G	0,0,0,24	0,3,0,4;4.44292984e-08*
1	40781279	-	T	A->G	0,0,0,13	0,18,0,89;5.30696357e-16*
1	40781290	-	T	A->G	0,0,0,11	0,11,0,105;5.30696357e-16*
1	40781308	-	T	A->G	0,0,0,12	0,11,0,123;2.55184109e-17*
1	40781430	-	T	A->G	0,0,0,15	0,20,0,111;9.49111320e-16*
1	40781478	-	T	A->G	0,0,0,11	0,11,0,122;2.37019224e-17*
1	40781497	-	T	A->G	0,0,0,10	0,9,0,128;1.05321297e-13*
1	40781507	-	T	A->G	0,0,0,10	0,41,0,90;9.49111320e-16*
1	40781509	-	T	A->G	0,0,0,11	0,32,0,101;2.16857268e-64*
1	40781640	-	C	G->T	0,42,0,0	6,81,0,0;9.14998836e-10*
1	40782340	-	G	C->T	1,0,21,0	7,0,72,0;7.10441876e-12*
1	40850624	-	T	A->G	0,0,0,10	0,4,0,13;3.83379036e-09*
1	42847576	-	T	A->G	0,0,0,21	0,4,0,5;2.55724897e-10*
1	42893555	-	T	A->G	0,0,0,23	0,3,0,0;1.67477172e-09*
1	43060585	+	A	A->G	42,0,0,0	22,0,3,0;2.36554440e-06*
1	43107936	+	A	A->G	15,0,0,0	0,0,4,0;2.69506356e-12*
1	43108369	+	A	A->G	11,0,0,0	5,0,7,0;6.02346551e-18*
1	43108371	+	A	A->G	11,0,0,0	10,0,3,0;3.19284421e-07*
1	43120205	-	T	A->G	0,0,0,12	0,3,0,0;1.67477172e-09*
1	43169686	-	T	A->G	0,0,0,11	0,5,0,18;7.46663157e-11*
1	43169727	-	T	A->G	0,0,0,12	0,7,0,33;6.19533966e-14*
1	43169736	-	T	A->G	0,0,0,11	0,3,0,39;1.13156275e-05*
1	43169755	-	T	A->G	0,0,0,11	0,6,0,31;5.92325398e-12*
1	43169756	-	T	A->G	0,0,0,11	0,6,0,30;5.01712966e-12*
1	43184311	-	T	A->G	0,0,0,20	0,4,0,7;6.40233102e-10*
1	43899984	-	T	A->G	0,0,0,16	0,3,0,8;1.89533089e-07*
1	43899997	-	T	A->G	0,0,0,17	0,3,0,10;3.19284421e-07*
1	44442113	+	A	A->G	14,0,0,0	1,0,5,0;2.13393764e-14*
1	45821667	+	A	A->G	14,0,0,0	33,0,5,0;9.47852319e-10*
1	45821681	+	A	A->G	13,0,0,0	26,0,12,0;5.30696357e-16*
1	45822845	+	A	A->G	20,0,0,0	32,0,5,0;8.24997934e-10*
1	45822889	+	A	A->G	19,0,0,0	32,0,3,0;6.54501716e-06*
1	45822908	+	A	A->G	21,0,0,0	17,0,13,0;1.85341372e-30*
1	45822922	+	A	A->G	20,0,0,0	28,0,4,0;4.47082193e-08*
1	48263236	+	G	G->T	0,0,27,0	0,0,21,3;2.08765265e-06*
1	48347279	-	T	A->G	0,0,0,14	0,3,0,0;1.67477172e-09*
1	48982510	-	G	C->T	1,0,26,0	6,0,97,0;2.19715227e-09*
1	49232531	-	T	A->G	0,0,0,12	0,3,0,1;6.01965384e-09*
1	49232533	-	T	A->G	0,1,0,13	0,3,0,1;6.01965384e-09*
1	49630003	+	G	G->A	0,0,41,0	7,0,53,0;1.09391885e-12*
1	54869180	-	T	A->G	0,0,0,25	0,3,0,0;1.67477172e-09*
1	55167077	-	T	A->G	0,0,0,10	0,4,0,7;6.40233102e-10*
1	55167082	-	T	A->G	0,0,0,12	0,6,0,9;1.82817222e-14*
1	55168918	-	T	A->G	0,0,0,31	0,3,0,19;1.60088476e-06*
1	55169541	-	T	A->G	0,0,0,10	0,6,0,4;9.82543034e-16*
1	55175707	-	T	A->G	0,0,0,13	0,3,0,11;4.01739084e-07*
1	55175755	-	T	A->G	0,0,0,11	0,3,0,6;1.00416203e-07*
1	55175756	-	T	A->G	0,0,0,11	0,4,0,5;2.55724897e-10*
1	55289908	+	A	A->G	13,0,0,0	0,0,3,0;1.67477172e-09*
1	55289911	+	A	A->G	12,0,0,0	0,0,3,0;1.67477172e-09*
1	55528919	+	A	A->G	27,0,0,0	3,0,3,0;2.64963404e-08*
1	55528944	+	A	A->G	20,0,0,0	0,0,5,0;3.85090823e-15*
1	55528945	+	A	A->G	20,0,0,0	1,0,4,0;1.22675548e-11*
1	55529001	+	A	A->G	13,0,0,0	6,0,5,0;1.34047551e-12*
1	55569797	+	A	A->G	21,0,0,0	5,0,4,0;2.55724897e-10*
1	55569828	+	A	A->G	16,0,0,0	6,0,3,0;1.00416203e-07*
1	55569846	+	A	A->G	14,0,0,0	7,0,3,0;1.40532275e-07*
1	56922195	+	A	A->G	23,0,0,0	4,0,3,0;4.44292984e-08*
1	57010743	+	A	A->G	12,0,0,0	9,0,7,0;7.53859668e-17*
1	57010744	+	A	A->G	11,0,0,0	9,0,8,0;9.49111320e-16*
1	57010754	+	A	A->G	12,0,0,0	13,0,5,0;2.04551392e-11*
1	57010769	+	A	A->G	14,0,0,0	11,0,10,0;4.00754160e-24*
1	57010825	+	A	A->G	18,0,0,0	8,0,7,0;4.39694160e-17*
1	57664878	+	C	C->A	2,30,0,0	15,38,0,0;1.00536730e-31*
1	58173223	+	A	A->G	13,0,0,0	1,0,4,0;1.22675548e-11*
1	58583177	+	C	C->A	2,24,0,0	21,159,0,0;2.16290431e-35*
1	58583537	+	C	C->A	1,14,0,0	18,296,0,0;1.39302695e-15*
1	60948364	-	T	A->G	0,0,0,14	0,3,0,1;6.01965384e-09*
1	60948372	-	T	A->G	0,0,0,15	0,3,0,0;1.67477172e-09*
1	60950293	-	T	A->G	0,0,0,25	0,4,0,1;1.22675548e-11*
1	60967895	-	T	A->G	0,0,0,11	0,3,0,0;1.67477172e-09*
1	61057012	-	T	A->G	0,0,0,19	0,3,0,7;1.40532275e-07*
1	61057079	-	T	A->G	0,0,0,26	0,4,0,10;1.85194689e-09*
1	61057408	-	T	A->G	0,0,0,11	0,3,0,6;1.00416203e-07*
1	61057415	-	T	A->G	0,0,0,12	0,4,0,4;1.46763312e-10*
1	61058149	-	T	A->G	0,0,0,14	0,5,0,1;2.13393764e-14*
1	61058173	-	T	A->G	0,0,0,14	0,5,0,1;2.13393764e-14*
1	61060081	-	C	G->A	0,29,0,0	0,76,0,6;6.48853628e-10*
1	62567870	+	A	A->G	14,0,0,0	0,0,3,0;1.67477172e-09*
1	62586254	+	A	A->G	14,0,0,0	15,0,4,0;6.12971626e-09*
1	62802822	-	T	A->G	0,0,0,11	0,3,0,0;1.67477172e-09*
1	63937332	-	T	A->G	0,0,0,13	0,3,0,2;1.39898067e-08*
1	63939356	-	T	A->G	0,0,0,17	0,3,0,0;1.67477172e-09*
1	63972589	+	A	A->G	12,0,0,0	2,0,3,0;1.39898067e-08*
1	64113641	-	T	A->G	0,0,0,10	0,7,0,8;4.39694160e-17*
1	64113724	-	T	A->G	0,0,0,13	0,3,0,9;2.48666175e-07*
1	64113726	-	T	A->G	0,0,0,14	0,6,0,8;1.11413611e-14*
1	64114288	-	T	A->G	0,0,0,10	0,3,0,4;4.44292984e-08*
1	64114302	-	T	A->G	0,0,0,10	0,4,0,6;4.15746865e-10*
1	64114441	-	T	A->G	0,0,0,18	0,5,0,7;2.25168032e-12*
1	64115983	-	T	A->G	0,0,0,10	0,5,0,36;1.37339517e-09*
1	65224601	-	T	A->G	0,0,0,13	0,3,0,2;1.39898067e-08*
1	65224617	-	T	A->G	0,0,0,13	0,4,0,1;1.22675548e-11*
1	72516894	+	A	A->G	21,0,0,0	3,0,3,0;2.64963404e-08*
1	74942006	-	C	G->A	0,11,0,0	0,3,0,3;2.64963404e-08*
1	74974740	+	A	A->G	11,0,0,0	18,0,5,0;7.46663157e-11*
1	74974741	+	A	A->G	12,0,0,0	15,0,8,0;3.78342814e-18*
1	74974742	+	A	A->G	12,0,0,0	19,0,4,0;1.28991822e-08*
1	74974759	+	A	A->G	13,0,0,0	20,0,7,0;3.11091134e-15*
1	74975864	+	A	A->G	15,0,0,0	15,0,3,0;8.69282329e-07*
1	74975867	+	A	A->G	15,0,0,0	14,0,6,0;1.24638315e-13*
1	74975868	+	A	A->G	15,0,0,0	15,0,3,0;8.69282329e-07*
1	74976181	+	A	A->G	11,0,0,0	8,0,7,0;4.39694160e-17*
1	74976212	+	A	A->G	11,0,0,0	10,0,6,0;2.77078580e-14*
1	74979657	+	A	A->G	11,0,0,0	15,0,5,0;3.51337909e-11*
1	74980245	+	A	A->G	12,0,0,0	21,0,9,0;1.20238751e-19*
1	74980272	+	A	A->G	12,0,0,0	24,0,3,0;2.98967871e-06*
1	74980276	+	A	A->G	13,0,0,0	17,0,8,0;5.30696357e-16*
1	74980289	+	A	A->G	13,0,0,0	23,0,5,0;2.01261117e-10*
1	74980554	+	A	A->G	10,0,0,0	16,0,3,0;1.02527388e-06*
1	74980948	+	A	A->G	14,0,0,0	2,0,5,0;6.96444658e-14*
1	74980960	+	A	A->G	12,0,0,0	12,0,3,0;4.96818745e-07*
1	74980995	+	A	A->G	20,0,0,0	9,0,8,0;9.49111320e-16*
1	74980999	+	A	A->G	23,0,0,0	7,0,12,0;7.99641548e-31*
1	74981804	+	A	A->G	14,0,0,0	9,0,5,0;5.21160792e-12*
1	74981913	+	A	A->G	14,0,0,0	8,0,9,0;2.51588948e-22*
1	74981914	+	A	A->G	13,0,0,0	13,0,5,0;2.04551392e-11*
1	74981965	+	A	A->G	12,0,0,0	19,0,8,0;1.55072381e-17*
1	74981974	+	A	A->G	18,0,0,0	22,0,4,0;2.03778360e-08*
1	74981975	+	A	A->G	17,0,0,0	24,0,3,0;2.98967871e-06*
1	75065513	-	T	A->G	0,0,0,39	0,3,0,28;4.53840312e-06*
1	75099500	-	T	A->G	0,0,0,28	0,4,0,0;2.69506356e-12*
1	75099525	-	T	A->G	0,0,0,23	0,4,0,0;2.69506356e-12*
1	75099550	-	T	A->G	0,0,0,24	0,3,0,0;1.67477172e-09*
1	75099556	-	T	A->G	0,0,0,22	0,3,0,0;1.67477172e-09*
1	75140682	+	A	A->G	19,0,0,0	6,0,6,0;3.95225408e-15*
1	75141622	+	A	A->G	10,0,0,0	138,0,81,0;9.49111320e-16*
1	75141625	+	A	A->G	11,0,0,0	185,0,27,0;2.34513681e-46*
1	75141626	+	A	A->G	11,0,0,0	167,0,41,0;1.83341231e-15*
1	75141646	+	A	A->G	10,0,0,0	155,0,23,0;5.30696357e-16*
1	75141738	+	A	A->G	10,0,0,0	91,0,5,0;6.97772912e-08*
1	75141745	+	A	A->G	10,0,0,0	35,0,57,0;2.39008738e-144*
1	75141752	+	A	A->G	10,0,0,0	90,0,13,0;5.30696357e-16*
1	75141956	+	A	A->G	10,0,0,0	79,0,21,0;4.39971073e-41*
1	75142038	+	A	A->G	12,0,0,0	105,0,16,0;4.56774749e-28*
1	75142045	+	A	A->G	13,0,0,0	121,0,7,0;1.78302120e-10*
1	75142057	+	A	A->G	14,0,0,0	108,0,10,0;9.49111320e-16*
1	75142549	+	G	G->C	0,0,21,0	0,15,99,0;2.41300210e-26*
1	75142740	+	A	A->G	18,0,0,0	116,0,11,0;1.41430680e-17*
1	75142741	+	A	A->G	18,0,0,0	114,0,8,0;2.48774560e-12*
1	75142779	+	A	A->G	17,0,0,0	113,0,11,0;1.10361253e-17*
1	75142784	+	A	A->G	17,0,0,0	115,0,9,0;4.42218816e-14*
1	75143455	+	A	A->G	12,0,0,0	77,0,16,0;5.46060663e-30*
1	75143459	+	A	A->G	12,0,0,0	87,0,6,0;1.35076711e-09*
1	75143698	+	A	A->G	19,0,0,0	148,0,11,0;9.49111320e-16*
1	75143729	+	A	A->G	13,0,0,0	71,0,51,0;5.30696357e-16*
1	75143755	+	A	A->G	16,0,0,0	115,0,15,0;5.30696357e-16*
1	75143799	+	A	A->G	13,0,0,0	49,0,84,0;1.06234019e-213*
1	75143801	+	A	A->G	13,0,0,0	115,0,16,0;9.49111320e-16*
1	75143812	+	A	A->G	14,0,0,0	107,0,16,0;9.49111320e-16*
1	75143814	+	A	A->G	15,0,0,0	85,0,42,0;3.89488354e-91*
1	75143847	+	A	A->G	14,0,0,0	119,0,15,0;2.95884161e-25*
1	75143852	+	A	A->G	13,0,0,0	61,0,77,0;1.04551150e-189*
1	75143859	+	A	A->G	14,0,0,0	52,0,96,0;5.82965695e-246*
1	75143861	+	A	A->G	13,0,0,0	55,0,91,0;1.10229062e-230*
1	75143884	+	A	A->G	15,0,0,0	58,0,76,0;4.95133556e-188*
1	75143896	+	A	A->G	16,0,0,0	109,0,24,0;3.83296575e-45*
1	77428479	+	A	A->G	12,0,0,0	13,0,3,0;6.06467306e-07*
1	77428487	+	A	A->G	14,0,0,0	2,0,16,0;3.91961149e-45*
1	77428488	+	A	A->G	14,0,0,0	14,0,3,0;7.29519208e-07*
1	80366429	-	T	A->G	0,0,0,16	0,3,0,2;1.39898067e-08*
1	82780097	-	T	A->G	0,0,0,11	0,3,0,0;1.67477172e-09*
1	82951893	+	A	A->G	33,0,0,0	3,0,3,0;2.64963404e-08*
1	82951941	+	A	A->G	18,0,0,0	2,0,3,0;1.39898067e-08*
1	83580856	-	T	A->G	0,0,0,16	0,3,0,2;1.39898067e-08*
1	83833541	+	A	A->G	13,0,0,0	0,0,3,0;1.67477172e-09*
1	84057881	+	A	A->G	10,0,0,0	5,0,5,0;7.49197263e-13*
1	84070365	+	G	G->A	0,0,17,0	9,0,148,0;3.46812109e-13*
1	84264446	+	A	A->G	19,0,0,0	19,0,3,0;1.60088476e-06*
1	84264554	+	A	A->G	14,0,0,0	16,0,4,0;7.16495984e-09*
1	84265054	+	A	A->G	11,0,0,0	11,0,4,0;2.24074167e-09*
1	84265066	+	A	A->G	10,0,0,0	10,0,5,0;7.71159391e-12*
1	84265080	+	A	A->G	12,0,0,0	14,0,5,0;2.75093862e-11*
1	84265095	+	A	A->G	11,0,0,0	13,0,6,0;8.84597402e-14*
1	84265122	+	A	A->G	11,0,0,0	14,0,3,0;7.29519208e-07*
1	85713262	+	T	T->A	0,0,0,39	3,0,0,47;1.90441518e-05*
1	85730488	-	T	A->G	0,0,0,18	0,3,0,8;1.89533089e-07*
1	86294653	-	T	A->G	0,0,0,17	0,5,0,0;3.85090823e-15*
1	86394430	-	T	A->G	0,0,0,24	0,3,0,2;1.39898067e-08*
1	86394544	-	T	A->G	0,0,0,22	0,4,0,1;1.22675548e-11*
1	86672565	-	T	A->G	0,0,0,20	0,3,0,15;8.69282329e-07*
1	86674306	-	T	A->G	0,0,0,12	0,3,0,35;8.37661486e-06*
1	86677736	-	T	A->G	0,0,0,11	0,4,0,7;6.40233102e-10*
1	86677750	-	T	A->G	0,0,0,13	0,3,0,9;2.48666175e-07*
1	86677761	-	T	A->G	0,0,0,15	0,4,0,11;2.24074167e-09*
1	86677798	-	T	A->G	0,0,0,15	0,5,0,10;7.71159391e-12*
1	86966545	+	A	A->G	12,0,0,0	7,0,3,0;1.40532275e-07*
1	86983218	+	A	A->G	23,0,0,0	3,0,3,0;2.64963404e-08*
1	87029822	+	A	A->G	44,0,0,0	2,0,4,0;3.45538357e-11*
1	87029870	+	A	A->G	16,0,0,0	2,0,4,0;3.45538357e-11*
1	87038059	+	A	A->G	13,0,0,0	0,0,4,0;2.69506356e-12*
1	89954979	-	T	A->G	0,0,0,12	0,3,0,2;1.39898067e-08*
1	89954980	-	T	A->G	0,0,0,13	0,3,0,2;1.39898067e-08*
1	91835399	-	G	C->T	1,0,20,0	17,0,4,0;1.60611516e-46*
1	91835462	-	T	A->G	0,0,0,18	0,3,0,11;4.01739084e-07*
1	91835463	-	T	A->G	0,0,0,17	0,3,0,12;4.96818745e-07*
1	92002055	-	T	A->G	0,0,0,16	0,3,0,7;1.40532275e-07*
1	92002056	-	T	A->G	0,0,0,16	0,4,0,6;4.15746865e-10*
1	92771274	-	T	A->G	0,0,0,36	0,3,0,1;6.01965384e-09*
1	92774837	-	T	A->G	0,0,0,33	0,3,0,0;1.67477172e-09*
1	93241931	+	A	A->G	12,0,0,0	16,0,3,0;1.02527388e-06*
1	93242425	+	A	A->G	17,0,0,0	21,0,3,0;2.08765265e-06*
1	93242522	+	A	A->G	13,0,0,0	17,0,14,0;4.56634662e-33*
1	93242570	+	A	A->G	15,0,0,0	23,0,3,0;2.66509129e-06*
1	93242599	+	A	A->G	26,0,0,0	30,0,3,0;5.47828860e-06*
1	93245517	+	A	A->G	10,0,0,0	27,0,7,0;1.94830341e-14*
1	93245524	+	A	A->G	10,0,0,0	25,0,11,0;9.49111320e-16*
1	93245525	+	A	A->G	10,0,0,0	33,0,3,0;7.12305159e-06*
1	93245537	+	A	A->G	10,0,0,0	16,0,10,0;5.64363615e-23*
1	93245618	+	A	A->G	15,0,0,0	14,0,6,0;1.24638315e-13*
1	93245626	+	A	A->G	15,0,0,0	14,0,7,0;5.30696357e-16*
1	93245627	+	A	A->G	14,0,0,0	14,0,7,0;5.30696357e-16*
1	93245651	+	A	A->G	17,0,0,0	15,0,6,0;1.73218744e-13*
1	93245667	+	A	A->G	19,0,0,0	18,0,5,0;7.46663157e-11*
1	94449937	+	A	A->C	14,0,0,0	0,53,0,0;9.32800000e-158*
1	94449993	+	C	C->A	0,21,0,0	55,0,0,0;9.95365854e-164*
1	94450006	+	T	T->C	0,0,0,24	0,53,0,0;9.32800000e-158*
1	94550110	+	A	A->G	14,0,0,0	0,0,3,0;1.67477172e-09*
1	96912869	+	A	A->G	15,0,0,0	0,0,3,0;1.67477172e-09*
1	97118764	-	T	A->G	0,0,0,12	0,3,0,3;2.64963404e-08*
1	100977113	-	T	A->G	0,0,0,12	0,3,0,7;1.40532275e-07*
1	100977118	-	T	A->G	0,0,0,14	0,5,0,4;3.87665797e-13*
1	100977140	-	T	A->G	0,0,0,14	0,3,0,9;2.48666175e-07*
1	100977241	-	T	A->G	0,0,0,21	0,10,0,7;2.36827658e-25*
1	100977484	-	T	A->G	0,0,0,13	0,3,0,7;1.40532275e-07*
1	100977793	-	T	A->G	0,0,0,18	0,3,0,8;1.89533089e-07*
1	100977811	-	T	A->G	0,0,0,14	0,5,0,7;2.25168032e-12*
1	100977822	-	T	A->G	0,0,0,15	0,4,0,10;1.85194689e-09*
1	100977908	-	T	A->G	0,0,0,14	0,5,0,17;5.88897080e-11*
1	100977942	-	T	A->G	0,0,0,16	0,3,0,18;1.39062564e-06*
1	100990764	-	T	A->G	0,0,0,15	0,7,0,25;1.19394625e-14*
1	100990773	-	T	A->G	0,0,0,16	0,19,0,16;1.08428695e-46*
1	100990806	-	T	A->G	0,0,0,22	0,5,0,29;5.38015789e-10*
1	100990844	-	T	A->G	0,0,0,21	0,17,0,19;9.49111320e-16*
1	101030645	-	T	A->G	0,0,0,10	0,3,0,0;1.67477172e-09*
1	101167838	-	T	A->G	0,0,0,10	0,15,0,24;4.39322312e-34*
1	101167850	-	T	A->G	0,0,0,10	0,15,0,22;5.30696357e-16*
1	101167902	-	T	A->G	0,0,0,20	0,19,0,21;3.31516129e-45*
1	101169684	-	T	A->G	0,0,0,21	0,4,0,18;1.07060834e-08*
1	101169702	-	T	A->G	0,0,0,17	0,3,0,23;2.66509129e-06*
1	101169703	-	T	A->G	0,0,0,16	0,12,0,15;2.45647791e-28*
1	101169711	-	T	A->G	0,0,0,18	0,7,0,21;4.68632082e-15*
1	101169792	-	T	A->G	0,0,0,13	0,3,0,25;3.33699689e-06*
1	101169809	-	T	A->G	0,0,0,14	0,5,0,23;2.01261117e-10*
1	101169826	-	T	A->G	0,0,0,17	0,6,0,23;1.35360067e-12*
1	101180816	-	T	A->G	0,0,0,18	0,3,0,3;2.64963404e-08*
1	101180910	-	T	A->G	0,0,0,25	0,5,0,5;7.49197263e-13*
1	101182138	-	T	A->G	0,0,0,11	0,3,0,3;2.64963404e-08*
1	101205172	-	T	A->G	0,0,0,29	0,3,0,1;6.01965384e-09*
1	101767425	-	T	A->G	0,0,0,11	0,3,0,1;6.01965384e-09*
1	101837879	-	T	A->G	0,0,0,18	0,4,0,7;6.40233102e-10*
1	103294799	-	T	A->G	0,0,0,15	0,5,0,23;2.01261117e-10*
1	103326130	-	T	A->G	0,0,0,28	0,3,0,0;1.67477172e-09*
1	103326716	-	T	A->G	0,0,0,26	0,3,0,0;1.67477172e-09*
1	103326752	-	T	A->G	0,0,0,18	0,3,0,0;1.67477172e-09*
1	103393573	+	C	C->T	0,10,0,0	0,42,0,3;1.39078829e-05*
1	105556284	-	T	A->G	0,0,0,18	0,8,0,33;5.73574142e-16*
1	105556286	-	T	A->G	0,0,0,19	0,15,0,27;1.69859124e-33*
1	105556331	-	T	A->G	0,0,0,22	0,5,0,36;1.37339517e-09*
1	105556361	-	T	A->G	0,0,0,21	0,9,0,39;1.17071680e-17*
1	105556362	-	T	A->G	0,0,0,19	0,19,0,31;7.21421980e-43*
1	105556386	-	T	A->G	0,0,0,18	0,3,0,42;1.39078829e-05*
1	105556410	-	T	A->G	0,0,0,18	0,6,0,37;1.44524402e-11*
1	105556429	-	T	A->G	0,0,0,12	0,9,0,31;2.12122540e-18*
1	106033130	+	A	A->G	16,0,0,0	12,0,4,0;2.95914827e-09*
1	106527423	-	T	A->G	0,0,0,13	0,25,0,180;1.76725180e-42*
1	106527442	-	T	A->G	0,0,0,15	0,24,0,159;5.30696357e-16*
1	106527443	-	T	A->G	0,0,0,15	0,30,0,158;9.49111320e-16*
1	106527503	-	T	A->G	0,0,0,26	0,11,0,102;4.11013889e-18*
1	106527504	-	T	A->G	0,0,0,24	0,6,0,105;3.39208871e-09*
1	106527528	-	T	A->G	0,0,0,32	0,10,0,96;5.30696357e-16*
1	106527529	-	T	A->G	0,0,0,33	0,14,0,97;2.23732769e-24*
1	106528265	-	T	A->G	0,0,0,11	0,19,0,148;7.01013201e-32*
1	106528338	-	T	A->G	0,0,0,22	0,9,0,109;2.88599692e-14*
1	106528345	-	T	A->G	0,0,0,21	0,31,0,79;5.30696357e-16*
1	108438467	-	T	A->G	0,0,0,14	0,3,0,30;5.47828860e-06*
1	108444258	-	T	A->G	0,0,0,10	0,3,0,2;1.39898067e-08*
1	108444639	-	T	A->G	0,0,0,15	0,3,0,5;6.87129502e-08*
1	108444700	-	T	A->G	0,0,0,11	0,3,0,3;2.64963404e-08*
1	110395805	+	A	A->G	20,0,0,0	0,0,4,0;2.69506356e-12*
1	110411197	+	A	A->G	14,0,0,0	9,0,4,0;1.34181362e-09*
1	110411598	+	A	A->G	19,0,0,0	16,0,5,0;4.57595758e-11*
1	110411618	+	A	A->G	17,0,0,0	17,0,4,0;8.80095436e-09*
1	110411639	+	A	A->G	13,0,0,0	10,0,9,0;5.30696357e-16*
1	110411656	+	A	A->G	10,0,0,0	13,0,7,0;4.88878336e-16*
1	110411698	+	A	A->G	10,0,0,0	8,0,8,0;1.09807709e-19*
1	110415518	+	A	A->G	19,0,0,0	10,0,5,0;7.71159391e-12*
1	110415552	+	A	A->G	17,0,0,0	3,0,8,0;1.65411570e-21*
1	110415584	+	A	A->G	17,0,0,0	3,0,6,0;5.20827532e-16*
1	110415610	+	A	A->G	16,0,0,0	3,0,6,0;5.20827532e-16*
1	110415629	+	A	A->G	17,0,0,0	9,0,8,0;9.49111320e-16*
1	110415699	+	A	A->G	13,0,0,0	14,0,8,0;5.30696357e-16*
1	114131087	+	A	A->G	22,0,0,0	4,0,3,0;4.44292984e-08*
1	114131160	+	A	A->G	10,0,0,0	1,0,4,0;1.22675548e-11*
1	114131178	+	A	A->G	17,0,0,0	1,0,4,0;1.22675548e-11*
1	114192685	+	A	A->G	13,0,0,0	3,0,4,0;7.64137186e-11*
1	114192722	+	A	A->G	10,0,0,0	3,0,5,0;1.77129098e-13*
1	117155387	-	T	A->G	0,0,0,14	0,3,0,1;6.01965384e-09*
1	117292558	-	T	A->G	0,0,0,15	0,3,0,0;1.67477172e-09*
1	117654313	+	A	A->G	15,0,0,0	9,0,3,0;2.48666175e-07*
1	117654353	+	A	A->G	14,0,0,0	10,0,4,0;1.85194689e-09*
1	117660508	+	A	A->G	13,0,0,0	2,0,3,0;1.39898067e-08*
1	117662729	+	A	A->G	28,0,0,0	7,0,3,0;1.40532275e-07*
1	118307150	-	T	A->G	0,0,0,12	0,3,0,2;1.39898067e-08*
1	118326124	-	T	A->G	0,0,0,11	0,3,0,6;1.00416203e-07*
1	118417706	-	T	A->G	0,0,0,11	0,3,0,0;1.67477172e-09*
1	118417729	-	T	A->G	0,0,0,16	0,3,0,0;1.67477172e-09*
1	118547683	-	T	A->G	0,0,0,19	0,3,0,0;1.67477172e-09*
1	118840835	+	A	A->G	21,0,0,0	11,0,6,0;4.31048511e-14*
1	118840864	+	A	A->G	27,0,0,0	14,0,3,0;7.29519208e-07*
1	118840891	+	A	A->G	22,0,0,0	9,0,3,0;2.48666175e-07*
1	119696009	-	T	A->G	0,0,0,23	0,4,0,4;1.46763312e-10*
1	119696021	-	T	A->G	0,0,0,17	0,4,0,3;7.64137186e-11*
1	119698727	-	T	A->G	0,0,0,19	0,3,0,9;2.48666175e-07*
1	119698739	-	T	A->G	0,0,0,14	0,3,0,10;3.19284421e-07*
1	119698740	-	T	A->G	0,0,0,16	0,5,0,8;3.40162308e-12*
1	119698752	-	T	A->G	0,0,0,16	0,5,0,6;1.34047551e-12*
1	119698787	-	T	A->G	0,0,0,11	0,3,0,8;1.89533089e-07*
1	120110940	+	A	A->G	26,0,0,0	5,0,4,0;2.55724897e-10*
1	120124849	-	T	A->G	0,0,0,16	0,3,0,0;1.67477172e-09*
1	120135062	-	T	A->G	0,0,0,13	0,3,0,7;1.40532275e-07*
1	120137097	-	T	A->G	0,0,0,10	0,3,0,1;6.01965384e-09*
1	120138679	-	T	A->G	0,0,0,13	0,3,0,3;2.64963404e-08*
1	120141482	-	T	A->G	0,0,0,11	0,3,0,4;4.44292984e-08*
1	121358061	+	A	A->G	20,0,0,0	2,0,5,0;6.96444658e-14*
1	121358069	+	A	A->G	17,0,0,0	3,0,4,0;7.64137186e-11*
1	122527450	+	A	A->G	20,0,0,0	3,0,9,0;2.54193922e-24*
1	122527470	+	A	A->G	16,0,0,0	8,0,4,0;9.42238953e-10*
1	124545162	-	T	A->G	0,0,0,27	0,3,0,2;1.39898067e-08*
1	124918006	+	A	A->G	12,0,0,0	8,0,3,0;1.89533089e-07*
1	124918023	+	A	A->G	12,0,0,0	18,0,3,0;1.39062564e-06*
1	124966438	-	T	A->G	0,0,0,12	0,3,0,0;1.67477172e-09*
1	124966446	-	T	A->G	0,0,0,12	0,3,0,0;1.67477172e-09*
1	124973461	-	T	A->G	0,0,0,16	0,3,0,0;1.67477172e-09*
1	124981796	-	T	A->G	0,0,0,17	0,3,0,0;1.67477172e-09*
1	124981813	-	T	A->G	0,0,0,14	0,3,0,0;1.67477172e-09*
1	124981818	-	T	A->G	0,0,0,17	0,3,0,0;1.67477172e-09*
1	124981871	-	T	A->G	0,0,0,22	0,3,0,1;6.01965384e-09*
1	125150701	+	A	A->G	12,0,0,0	10,0,5,0;7.71159391e-12*
1	125150715	+	A	A->G	16,0,0,0	10,0,3,0;3.19284421e-07*
1	125151372	+	A	A->G	18,0,0,0	2,0,3,0;1.39898067e-08*
1	125336830	+	A	A->G	10,0,0,0	3,0,3,0;2.64963404e-08*
1	126853840	-	T	A->G	0,0,0,21	0,5,0,0;3.85090823e-15*
1	127000623	-	T	A->G	0,0,0,20	0,3,0,0;1.67477172e-09*
1	127204788	-	T	A->G	0,0,0,23	0,3,0,3;2.64963404e-08*
1	127205244	-	T	A->G	0,0,0,11	0,3,0,6;1.00416203e-07*
1	127700334	+	A	A->G	20,0,0,0	3,0,3,0;2.64963404e-08*
1	127701989	+	A	A->G	19,0,0,0	4,0,8,0;4.80697823e-21*
1	127702029	+	A	A->G	12,0,0,0	6,0,4,0;4.15746865e-10*
1	127705050	+	A	A->G	11,0,0,0	3,0,3,0;2.64963404e-08*
1	127709216	+	A	A->G	11,0,0,0	2,0,3,0;1.39898067e-08*
1	127709223	+	A	A->G	14,0,0,0	2,0,3,0;1.39898067e-08*
1	127710237	+	A	A->G	28,0,0,0	11,0,4,0;2.24074167e-09*
1	128811553	+	A	A->G	21,0,0,0	27,0,3,0;4.10954338e-06*
1	128893611	+	A	A->G	13,0,0,0	20,0,5,0;1.13304690e-10*
1	128947447	-	T	A->G	0,0,0,11	0,3,0,0;1.67477172e-09*
1	129014732	+	A	A->G	32,0,0,0	1,0,3,0;6.01965384e-09*
1	129038272	+	A	A->G	17,0,0,0	0,0,3,0;1.67477172e-09*
1	129166400	+	T	T->A	0,0,0,18	10,0,0,179;3.68595944e-14*
1	132091822	+	A	A->G	18,0,0,0	2,0,15,0;3.25389624e-42*
1	132091823	+	A	A->G	18,0,0,0	15,0,3,0;8.69282329e-07*
1	132091847	+	A	A->G	15,0,0,0	14,0,3,0;7.29519208e-07*
1	132091849	+	A	A->G	15,0,0,0	7,0,9,0;1.19956859e-22*
1	132091896	+	A	A->G	17,0,0,0	10,0,6,0;2.77078580e-14*
1	132091936	+	A	A->G	16,0,0,0	17,0,6,0;3.11738519e-13*
1	132091961	+	A	A->G	24,0,0,0	9,0,7,0;7.53859668e-17*
1	132091984	+	A	A->G	30,0,0,0	19,0,3,0;1.60088476e-06*
1	132091986	+	A	A->G	30,0,0,0	20,0,3,0;1.83312540e-06*
1	132092400	+	A	A->G	15,0,0,0	8,0,4,0;9.42238953e-10*
1	132092414	+	A	A->G	23,0,0,0	6,0,3,0;1.00416203e-07*
1	132185512	+	A	A->G	29,0,0,0	6,0,3,0;1.00416203e-07*
1	132185520	+	A	A->G	27,0,0,0	5,0,4,0;2.55724897e-10*
1	132223350	+	A	A->G	13,0,0,0	73,0,4,0;1.35703860e-06*
1	132223360	+	A	A->G	12,0,0,0	58,0,15,0;5.30696357e-16*
1	132224211	+	A	A->G	31,0,0,0	51,0,28,0;6.76127532e-62*
1	132224233	+	A	A->G	36,0,0,0	82,0,9,0;3.55184334e-15*
1	132227799	+	A	A->G	13,0,0,0	5,0,3,0;6.87129502e-08*
1	132227821	+	A	A->G	12,0,0,0	3,0,5,0;1.77129098e-13*
1	132438178	+	A	A->G	25,0,0,0	4,0,4,0;1.46763312e-10*
1	132439031	+	A	A->G	14,0,0,0	3,0,9,0;2.54193922e-24*
1	132678291	+	A	A->G	21,0,0,0	452,0,29,0;1.39302695e-15*
1	132678363	+	A	A->G	10,0,0,0	467,0,35,0;2.24464709e-15*
1	132961878	-	T	A->G	0,0,0,20	0,3,0,0;1.67477172e-09*
1	133146713	+	A	A->G	12,0,0,0	2,0,4,0;3.45538357e-11*
1	133146749	+	A	A->G	15,0,0,0	5,0,4,0;2.55724897e-10*
1	133146762	+	A	A->G	14,0,0,0	6,0,3,0;1.00416203e-07*
1	133173650	+	A	A->G	10,0,0,0	0,0,4,0;2.69506356e-12*
1	133175158	+	A	A->G	12,0,0,0	3,0,3,0;2.64963404e-08*
1	133175167	+	A	A->G	14,0,0,0	3,0,4,0;7.64137186e-11*
1	133176142	+	A	A->G	11,0,0,0	2,0,5,0;6.96444658e-14*
1	133269355	+	A	A->T	13,0,0,0	438,0,0,68;1.39302695e-15*
1	133334703	+	A	A->G	19,0,0,0	0,0,4,0;2.69506356e-12*
1	134572613	+	A	A->G	23,0,0,0	55,0,20,0;5.30696357e-16*
1	134572630	+	A	A->G	11,0,0,0	14,0,30,0;5.49339472e-78*
1	134572637	+	A	A->G	11,0,0,0	29,0,9,0;5.30696357e-16*
1	134572642	+	A	A->G	11,0,0,0	20,0,15,0;5.92577528e-35*
1	134572650	+	A	A->G	11,0,0,0	29,0,6,0;4.19367364e-12*
1	134572657	+	A	A->G	11,0,0,0	7,0,26,0;1.84715175e-70*
1	134572739	+	A	A->G	11,0,0,0	2,0,3,0;1.39898067e-08*
1	134572752	+	A	A->G	12,0,0,0	4,0,3,0;4.44292984e-08*
1	134572766	+	A	A->G	11,0,0,0	3,0,5,0;1.77129098e-13*
1	134572787	+	A	A->G	19,0,0,0	10,0,11,0;4.65728607e-27*
1	134572800	+	A	A->G	17,0,0,0	6,0,18,0;3.79285711e-48*
1	134620519	+	A	A->G	12,0,0,0	1,0,3,0;6.01965384e-09*
1	134621788	+	A	A->G	10,0,0,0	4,0,5,0;3.87665797e-13*
1	134621870	+	A	A->G	15,0,0,0	5,0,4,0;2.55724897e-10*
1	134627426	+	A	A->G	17,0,0,0	6,0,3,0;1.00416203e-07*
1	134630970	+	A	A->G	35,0,0,0	0,0,5,0;3.85090823e-15*
1	134670565	+	A	A->G	21,0,0,0	0,0,8,0;1.11808219e-23*
1	134670567	+	A	A->G	22,0,0,0	0,0,8,0;1.11808219e-23*
1	134670577	+	A	A->G	22,0,0,0	4,0,4,0;1.46763312e-10*
1	134681967	+	A	A->G	16,0,0,0	1,0,4,0;1.22675548e-11*
1	134681979	+	A	A->G	12,0,0,0	1,0,4,0;1.22675548e-11*
1	134681993	+	A	A->G	12,0,0,0	2,0,3,0;1.39898067e-08*
1	134748848	-	T	A->G	0,0,0,21	0,9,0,163;7.57069402e-13*
1	135117588	+	A	A->G	12,0,0,0	1,0,3,0;6.01965384e-09*
1	135117589	+	A	A->G	11,0,0,0	2,0,3,0;1.39898067e-08*
1	136148936	-	C	G->A	0,26,0,0	0,24,0,3;2.98967871e-06*
1	136154212	-	T	A->G	0,0,0,37	0,3,0,0;1.67477172e-09*
1	136401302	+	A	A->G	16,0,0,0	6,0,3,0;1.00416203e-07*
1	136401349	+	A	A->G	20,0,0,0	6,0,3,0;1.00416203e-07*
1	136407141	+	A	A->G	11,0,0,0	1,0,3,0;6.01965384e-09*
1	136465467	+	A	A->G	21,0,0,0	3,0,4,0;7.64137186e-11*
1	136465554	+	A	A->G	15,0,0,0	2,0,7,0;2.99304105e-19*
1	137645738	+	A	A->G	16,0,0,0	1,0,3,0;6.01965384e-09*
1	137647387	+	A	A->G	10,0,0,0	0,0,7,0;9.43583815e-21*
1	137647424	+	A	A->G	12,0,0,0	2,0,3,0;1.39898067e-08*
1	137656740	+	A	A->G	27,0,0,0	5,0,4,0;2.55724897e-10*
1	137660954	+	A	A->G	14,0,0,0	3,0,6,0;5.20827532e-16*
1	137667169	+	A	A->G	15,0,0,0	66,0,4,0;9.36490529e-07*
1	137667496	+	A	A->G	20,0,0,0	46,0,5,0;3.70262987e-09*
1	137668561	+	A	A->G	28,0,0,0	57,0,3,0;3.27893692e-05*
1	138043725	-	G	C->A	0,0,25,1	0,0,99,13;5.30696357e-16*
1	138043743	-	A	T->A	22,0,0,0	73,0,0,6;5.18150455e-10*
1	140667902	+	A	A->G	14,0,0,0	0,0,19,0;3.33824131e-56*
1	140669025	+	A	A->G	32,0,0,0	35,0,4,0;9.80620623e-08*
1	140670298	+	A	A->G	12,0,0,0	12,0,7,0;5.30696357e-16*
1	140670311	+	A	A->G	12,0,0,0	18,0,5,0;7.46663157e-11*
1	140792135	+	A	A->G	15,0,0,0	0,0,3,0;1.67477172e-09*
1	140886989	-	T	A->G	0,0,0,18	0,4,0,0;2.69506356e-12*
1	140886991	-	T	A->G	0,0,0,16	0,4,0,0;2.69506356e-12*
1	141191897	-	T	A->G	0,0,0,16	0,3,0,1;6.01965384e-09*
1	141434648	-	T	A->G	0,0,0,12	0,3,0,35;8.37661486e-06*
1	141434653	-	T	A->G	0,0,0,13	0,4,0,34;8.82139335e-08*
1	141434660	-	T	A->G	0,0,0,12	0,13,0,24;5.30696357e-16*
1	141435371	-	T	A->G	0,0,0,11	0,8,0,35;9.49111320e-16*
1	141435372	-	T	A->G	0,0,0,11	0,21,0,22;5.30696357e-16*
1	141435967	-	T	A->G	0,0,0,16	0,3,0,35;8.37661486e-06*
1	142314070	-	T	A->G	0,0,0,15	0,3,0,7;1.40532275e-07*
1	142684052	-	T	A->G	0,0,0,17	0,6,0,13;8.84597402e-14*
1	142946331	-	T	A->G	0,0,0,10	0,4,0,10;1.85194689e-09*
1	142946332	-	T	A->G	0,0,0,10	0,9,0,9;9.49111320e-16*
1	142946375	-	T	A->G	0,0,0,13	0,3,0,15;8.69282329e-07*
1	142946407	-	T	A->G	0,0,0,14	0,6,0,13;8.84597402e-14*
1	142946423	-	T	A->G	0,0,0,16	0,6,0,13;8.84597402e-14*
1	142946436	-	T	A->G	0,0,0,14	0,7,0,12;5.30696357e-16*
1	142946462	-	T	A->G	0,0,0,22	0,4,0,10;1.85194689e-09*
1	142954536	-	T	A->G	0,0,0,11	0,6,0,15;1.73218744e-13*
1	142954559	-	T	A->G	0,0,0,10	0,9,0,9;9.49111320e-16*
1	142954647	-	T	A->G	0,0,0,13	0,4,0,10;1.85194689e-09*
1	142957244	-	T	A->G	0,0,0,10	0,4,0,22;2.03778360e-08*
1	142957262	-	T	A->G	0,0,0,11	0,4,0,24;2.66048136e-08*
1	142959137	-	T	A->G	0,0,0,12	0,3,0,4;4.44292984e-08*
1	142959206	-	T	A->G	0,0,0,14	0,4,0,4;1.46763312e-10*
1	142959248	-	T	A->G	0,0,0,17	0,3,0,2;1.39898067e-08*
1	142959732	-	T	A->G	0,0,0,12	0,3,0,1;6.01965384e-09*
1	142959733	-	T	A->G	0,0,0,12	0,3,0,1;6.01965384e-09*
1	143130041	-	T	A->G	0,0,0,27	0,3,0,35;8.37661486e-06*
1	143130058	-	T	A->G	0,0,0,15	0,3,0,34;7.73460783e-06*
1	143130069	-	T	A->G	0,0,0,20	0,5,0,30;6.26402170e-10*
1	143130076	-	T	A->G	0,0,0,18	0,5,0,28;4.60283502e-10*
1	143130082	-	T	A->G	0,0,0,17	0,5,0,30;6.26402170e-10*
1	143130085	-	T	A->G	0,0,0,17	0,22,0,11;6.54019035e-57*
1	143130090	-	T	A->G	0,0,0,16	0,19,0,16;1.08428695e-46*
1	143130092	-	T	A->G	0,0,0,16	0,18,0,15;2.58383489e-44*
1	143130097	-	T	A->G	0,0,0,13	0,34,0,1;2.10621765e-99*
1	143130118	-	T	A->G	0,0,0,16	0,10,0,21;4.49272322e-22*
1	143130162	-	T	A->G	0,0,0,16	0,9,0,9;9.49111320e-16*
1	143130173	-	T	A->G	0,0,0,14	0,3,0,14;7.29519208e-07*
1	143130185	-	T	A->G	0,0,0,16	0,5,0,14;2.75093862e-11*
1	143130186	-	T	A->G	0,0,0,16	0,8,0,12;1.01033990e-18*
1	143130192	-	T	A->G	0,0,0,16	0,12,0,7;7.99641548e-31*
1	143130199	-	T	A->G	0,0,0,17	0,3,0,14;7.29519208e-07*
1	143130209	-	T	A->G	0,0,0,13	0,4,0,14;4.88044710e-09*
1	143130212	-	T	A->G	0,0,0,17	0,4,0,15;6.12971626e-09*
1	143130213	-	T	A->G	0,0,0,17	0,3,0,14;7.29519208e-07*
1	143130221	-	T	A->G	0,0,0,20	0,3,0,17;1.19767961e-06*
1	143130222	-	T	A->G	0,0,0,20	0,3,0,17;1.19767961e-06*
1	143130701	-	T	A->G	0,0,0,17	0,10,0,20;3.05424623e-22*
1	143130702	-	T	A->G	0,0,0,15	0,14,0,16;2.51743665e-33*
1	143130714	-	T	A->G	0,0,0,12	0,27,0,3;1.92104360e-76*
1	143130715	-	T	A->G	0,0,0,12	0,19,0,11;1.54546699e-48*
1	143130738	-	T	A->G	0,0,0,11	0,4,0,21;1.73154411e-08*
1	143130797	-	T	A->G	0,0,0,12	0,5,0,19;9.11429532e-11*
1	143130804	-	T	A->G	0,0,0,14	0,8,0,16;5.61557478e-18*
1	143130809	-	T	A->G	0,0,0,14	0,17,0,8;2.70411630e-44*
1	143130818	-	T	A->G	0,0,0,15	0,25,0,1;1.17131464e-72*
1	143130836	-	T	A->G	0,0,0,12	0,3,0,20;1.83312540e-06*
1	143130860	-	T	A->G	0,0,0,16	0,8,0,14;5.30696357e-16*
1	143130866	-	T	A->G	0,0,0,17	0,5,0,15;3.51337909e-11*
1	143131069	-	T	A->G	0,0,0,12	0,5,0,14;2.75093862e-11*
1	143131070	-	T	A->G	0,0,0,12	0,6,0,14;1.24638315e-13*
1	143131438	-	T	A->G	0,0,0,16	0,3,0,14;7.29519208e-07*
1	143131441	-	T	A->G	0,0,0,15	0,12,0,4;3.06737154e-32*
1	143131859	-	T	A->G	0,0,0,13	0,5,0,10;7.71159391e-12*
1	143132435	-	T	A->G	0,0,0,28	0,3,0,27;4.10954338e-06*
1	143246978	+	A	A->G	15,0,0,0	0,0,3,0;1.67477172e-09*
1	143246979	+	A	A->G	15,0,0,0	0,0,4,0;2.69506356e-12*
1	143247009	+	A	A->G	18,0,0,0	1,0,3,0;6.01965384e-09*
1	143247013	+	A	A->G	18,0,0,0	0,0,4,0;2.69506356e-12*
1	143247027	+	A	A->G	16,0,0,0	0,0,4,0;2.69506356e-12*
1	143265379	+	A	A->G	11,0,0,0	0,0,3,0;1.67477172e-09*
1	143463653	+	A	A->G	14,0,0,0	3,0,3,0;2.64963404e-08*
1	143713081	-	T	A->G	0,0,0,18	0,7,0,75;9.19758645e-12*
1	143719159	-	T	A->G	0,0,0,13	0,3,0,1;6.01965384e-09*
1	143734513	+	A	A->G	19,0,0,0	20,0,6,0;6.88367009e-13*
1	143734518	+	A	A->G	21,0,0,0	20,0,5,0;1.13304690e-10*
1	143734521	+	A	A->G	19,0,0,0	20,0,5,0;1.13304690e-10*
1	143736025	+	A	A->G	15,0,0,0	9,0,7,0;7.53859668e-17*
1	143751827	-	T	A->G	0,1,0,14	0,3,0,3;2.64963404e-08*
1	143801351	+	A	A->G	17,0,0,0	0,0,3,0;1.67477172e-09*
1	143849526	+	C	C->A	1,13,0,0	5,31,0,0;7.15299127e-10*
1	143914043	-	T	A->G	0,0,0,21	0,5,0,18;7.46663157e-11*
1	143914047	-	T	A->G	0,0,0,22	0,7,0,16;9.49111320e-16*
1	143937932	-	T	A->G	0,0,0,12	0,4,0,2;3.45538357e-11*
1	143937960	-	T	A->G	0,0,0,10	0,3,0,4;4.44292984e-08*
1	143938611	-	T	A->G	0,0,0,14	0,3,0,0;1.67477172e-09*
1	143966179	-	T	A->G	0,0,0,14	0,3,0,8;1.89533089e-07*
1	143977048	-	T	A->G	0,0,0,14	0,6,0,8;1.11413611e-14*
1	143977065	-	T	A->G	0,0,0,15	0,8,0,5;1.18974873e-20*
1	143979534	-	T	A->G	0,0,0,16	0,6,0,13;8.84597402e-14*
1	143979553	-	T	A->G	0,0,0,15	0,7,0,14;5.30696357e-16*
1	143979580	-	T	A->G	0,0,0,14	0,7,0,19;1.83341231e-15*
1	143979591	-	T	A->G	0,0,0,13	0,6,0,20;6.88367009e-13*
1	143979611	-	T	A->G	0,0,0,13	0,8,0,13;1.61519502e-18*
1	143979650	-	T	A->G	0,0,0,23	0,4,0,15;6.12971626e-09*
1	143980433	-	T	A->G	0,0,0,14	0,6,0,4;9.82543034e-16*
1	143980434	-	T	A->G	0,0,0,14	0,6,0,4;9.82543034e-16*
1	143980969	-	T	A->G	0,0,0,10	0,6,0,13;8.84597402e-14*
1	144003910	+	A	A->G	31,0,0,0	3,0,4,0;7.64137186e-11*
1	144005365	+	A	A->G	15,0,0,0	4,0,3,0;4.44292984e-08*
1	144024663	+	A	A->G	21,0,0,0	4,0,3,0;4.44292984e-08*
1	144351533	+	A	A->G	15,0,0,0	11,0,7,0;9.49111320e-16*
1	144351667	+	A	A->G	11,0,0,0	19,0,6,0;5.33837723e-13*
1	144351671	+	A	A->G	14,0,0,0	20,0,7,0;3.11091134e-15*
1	144351672	+	A	A->G	13,0,0,0	17,0,9,0;2.77350491e-20*
1	144351720	+	A	A->G	20,0,0,0	33,0,4,0;7.90627519e-08*
1	144356033	+	A	A->G	12,0,0,0	2,0,4,0;3.45538357e-11*
1	144356042	+	A	A->G	12,0,0,0	1,0,6,0;4.72558179e-17*
1	144356075	+	A	A->G	11,0,0,0	2,0,5,0;6.96444658e-14*
1	144356142	+	A	A->G	17,0,0,0	4,0,3,0;4.44292984e-08*
1	144357185	+	A	A->G	18,0,0,0	2,0,3,0;1.39898067e-08*
1	144925864	+	A	A->G	11,0,0,0	5,0,5,0;7.49197263e-13*
1	145024347	-	T	A->G	0,0,0,15	0,4,0,0;2.69506356e-12*
1	145284458	+	A	A->G	14,0,0,0	5,0,3,0;6.87129502e-08*
1	145596024	+	A	A->G	30,0,0,0	0,0,3,0;1.67477172e-09*
1	145597439	+	A	A->G	11,0,0,0	2,0,5,0;6.96444658e-14*
1	145731252	+	A	A->G	15,0,0,0	2,0,3,0;1.39898067e-08*
1	145731283	+	A	A->G	12,0,0,0	3,0,3,0;2.64963404e-08*
1	145991333	-	T	A->G	0,0,0,10	0,5,0,1;2.13393764e-14*
1	146015849	-	T	A->G	0,0,0,13	0,3,0,5;6.87129502e-08*
1	146017914	-	T	A->G	0,0,0,15	0,4,0,3;7.64137186e-11*
1	146017917	-	T	A->G	0,0,0,16	0,7,0,0;9.43583815e-21*
1	146019618	-	T	A->G	0,0,0,24	0,13,0,68;4.02582330e-24*
1	146019644	-	T	A->G	0,0,0,28	0,9,0,80;2.24464709e-15*
1	146437945	+	A	A->G	13,0,0,0	1,0,3,0;6.01965384e-09*
1	146599231	-	C	G->T	0,30,0,0	87,1,0,0;1.81657191e-257*
1	146599239	-	T	A->G	0,0,0,28	0,95,0,0;2.47333333e-283*
1	146599244	-	G	C->A	0,0,28,0	0,0,0,99;2.67606557e-295*
1	146599300	-	C	G->T	0,19,0,0	150,0,0,0;0.00000000e+00*
1	146599367	-	A	T->C	11,0,0,0	0,0,66,0;1.24610687e-196*
1	146895243	+	A	A->G	24,0,0,0	3,0,3,0;2.64963404e-08*
1	146895273	+	A	A->G	27,0,0,0	2,0,3,0;1.39898067e-08*
1	146895291	+	A	A->G	24,0,0,0	0,0,4,0;2.69506356e-12*
1	146895996	+	A	A->G	18,0,0,0	5,0,3,0;6.87129502e-08*
1	146896325	+	A	A->G	16,0,0,0	2,0,8,0;4.60310526e-22*
1	146896326	+	A	A->G	15,0,0,0	6,0,4,0;4.15746865e-10*
1	146896350	+	A	A->G	11,0,0,0	2,0,9,0;6.54641825e-25*
1	146896351	+	A	A->G	11,0,0,0	7,0,4,0;6.40233102e-10*
1	146896367	+	A	A->G	12,0,0,0	5,0,6,0;1.87688653e-15*
1	148272085	-	T	A->G	0,0,0,26	0,3,0,40;1.21431145e-05*
1	148273332	-	T	A->G	0,0,0,11	0,4,0,26;3.53889358e-08*
1	148508304	-	T	A->G	0,0,0,35	0,4,0,1;1.22675548e-11*
1	148508340	-	T	A->G	0,0,0,38	0,3,0,1;6.01965384e-09*
1	149924975	-	T	A->G	0,0,0,10	0,4,0,4;1.46763312e-10*
1	152358699	+	A	A->G	39,0,0,0	29,0,7,0;2.91997003e-14*
1	152358771	+	A	A->G	18,0,0,0	18,0,12,0;1.17220271e-27*
1	152358778	+	A	A->G	13,0,0,0	9,0,20,0;3.02970057e-52*
1	152358796	+	A	A->G	11,0,0,0	23,0,12,0;1.07874529e-26*
1	152358797	+	A	A->G	11,0,0,0	27,0,8,0;1.51584555e-16*
1	152358893	+	A	A->G	12,0,0,0	25,0,3,0;3.33699689e-06*
1	152358897	+	A	A->G	12,0,0,0	21,0,7,0;4.68632082e-15*
1	152358906	+	A	A->G	13,0,0,0	25,0,4,0;3.07695030e-08*
1	152358911	+	A	A->G	12,0,0,0	28,0,5,0;4.60283502e-10*
1	152358917	+	A	A->G	11,0,0,0	29,0,3,0;4.99530790e-06*
1	152358921	+	A	A->G	14,0,0,0	20,0,13,0;5.30696357e-16*
1	152359315	+	A	A->G	12,0,0,0	20,0,9,0;5.30696357e-16*
1	152359327	+	A	A->G	13,0,0,0	23,0,6,0;1.35360067e-12*
1	152359328	+	A	A->G	12,0,0,0	22,0,4,0;2.03778360e-08*
1	152359333	+	A	A->G	13,0,0,0	23,0,3,0;2.66509129e-06*
1	152359340	+	A	A->G	13,0,0,0	12,0,14,0;1.73410084e-34*
1	152359341	+	A	A->G	13,0,0,0	23,0,4,0;2.38358378e-08*
1	152360625	+	A	A->G	27,0,0,0	41,0,3,0;1.30065316e-05*
1	152360627	+	A	A->G	27,0,0,0	41,0,3,0;1.30065316e-05*
1	152360628	+	A	A->G	25,0,0,0	41,0,4,0;1.69235930e-07*
1	152360636	+	A	A->G	23,0,0,0	46,0,3,0;1.79270663e-05*
1	152360641	+	A	A->G	23,0,0,0	46,0,3,0;1.79270663e-05*
1	152365399	+	A	A->G	22,0,0,0	6,0,3,0;1.00416203e-07*
1	152365770	+	A	A->G	21,0,0,0	3,0,5,0;1.77129098e-13*
1	152365790	+	A	A->G	21,0,0,0	0,0,9,0;1.29350238e-26*
1	152365857	+	A	A->G	16,0,0,0	8,0,3,0;1.89533089e-07*
1	152367730	+	A	A->G	19,0,0,0	2,0,3,0;1.39898067e-08*
1	152656741	+	A	A->G	13,0,0,0	34,0,5,0;1.07030138e-09*
1	152712631	+	A	A->G	10,0,0,0	9,0,4,0;1.34181362e-09*
1	152712685	+	A	A->G	11,0,0,0	11,0,6,0;4.31048511e-14*
1	152712707	+	A	A->G	10,0,0,0	9,0,3,0;2.48666175e-07*
1	152712739	+	A	A->G	11,0,0,0	3,0,10,0;3.82575427e-27*
1	152712740	+	A	A->G	13,0,0,0	4,0,8,0;4.80697823e-21*
1	152712765	+	A	A->G	13,0,0,0	6,0,6,0;3.95225408e-15*
1	152713862	+	A	A->G	19,0,0,0	20,0,3,0;1.83312540e-06*
1	152713870	+	A	A->G	20,0,0,0	20,0,5,0;1.13304690e-10*
1	152713875	+	A	A->G	20,0,0,0	8,0,14,0;6.21232337e-36*
1	152713876	+	A	A->G	20,0,0,0	11,0,11,0;5.30696357e-16*
1	152713900	+	A	A->G	19,0,0,0	19,0,9,0;5.30696357e-16*
1	152713938	+	A	A->G	20,0,0,0	23,0,9,0;2.32684694e-19*
1	152714003	+	A	A->G	21,0,0,0	17,0,4,0;8.80095436e-09*
1	153206208	-	T	A->G	0,0,0,18	0,4,0,0;2.69506356e-12*
1	153241044	-	T	A->G	0,0,0,14	0,3,0,1;6.01965384e-09*
1	153577583	-	T	A->G	0,0,0,16	0,3,0,1;6.01965384e-09*
1	154645956	+	A	A->G	10,0,0,0	7,0,8,0;5.66123043e-20*
1	154645973	+	A	A->G	10,0,0,0	9,0,6,0;1.82817222e-14*
1	154646033	+	A	A->G	10,0,0,0	11,0,4,0;2.24074167e-09*
1	156086050	-	C	G->A	0,38,0,0	0,12,0,4;2.95914827e-09*
1	157003938	+	A	A->G	31,0,0,0	10,0,7,0;9.49111320e-16*
1	157003940	+	A	A->G	30,0,0,0	6,0,11,0;1.77332077e-28*
1	157003949	+	A	A->G	28,0,0,0	4,0,9,0;8.08741258e-24*
1	157004019	+	A	A->G	20,0,0,0	7,0,4,0;6.40233102e-10*
1	157108903	-	T	A->G	0,0,0,25	0,4,0,1;1.22675548e-11*
1	157479966	+	A	A->G	11,0,0,0	0,0,3,0;1.67477172e-09*
1	157479977	+	A	A->G	13,0,0,0	0,0,4,0;2.69506356e-12*
1	157480318	+	A	A->G	14,0,0,0	0,0,3,0;1.67477172e-09*
1	157480398	+	A	A->G	12,0,0,0	1,0,5,0;2.13393764e-14*
1	157480399	+	A	A->G	15,0,0,0	0,0,7,0;9.43583815e-21*
1	157480402	+	A	A->G	13,0,0,0	4,0,3,0;4.44292984e-08*
1	157767413	-	T	A->G	0,0,0,10	0,3,0,10;3.19284421e-07*
1	157767483	-	T	A->G	0,1,0,14	0,4,0,4;1.46763312e-10*
1	157792908	-	T	A->G	0,0,0,10	0,3,0,6;1.00416203e-07*
1	157792954	-	T	A->G	0,0,0,11	0,4,0,10;1.85194689e-09*
1	157792969	-	T	A->G	0,0,0,12	0,4,0,11;2.24074167e-09*
1	157828490	-	T	A->G	0,0,0,24	0,3,0,2;1.39898067e-08*
1	157860278	-	T	A->G	0,0,0,18	0,3,0,11;4.01739084e-07*
1	157860292	-	T	A->G	0,0,0,19	0,3,0,14;7.29519208e-07*
1	157860374	-	T	A->G	0,0,0,39	0,6,0,2;1.81210799e-16*
1	157874562	+	A	A->G	17,0,0,0	1,0,4,0;1.22675548e-11*
1	157893702	+	A	A->G	11,0,0,0	3,0,5,0;1.77129098e-13*
1	157893712	+	A	A->G	13,0,0,0	3,0,5,0;1.77129098e-13*
1	158746139	+	A	A->G	29,0,0,0	2,0,14,0;2.66017026e-39*
1	159351088	+	A	A->G	11,0,0,0	2,0,3,0;1.39898067e-08*
1	159351111	+	A	A->G	10,0,0,0	1,0,4,0;1.22675548e-11*
1	159351123	+	A	A->G	17,0,0,0	2,0,3,0;1.39898067e-08*
1	159859713	-	T	A->G	0,0,0,28	0,5,0,2;6.96444658e-14*
1	159969048	+	A	A->G	34,0,0,0	3,0,5,0;1.77129098e-13*
1	159969070	+	A	A->G	31,0,0,0	11,0,5,0;1.11000467e-11*
1	159969072	+	A	A->G	34,0,0,0	8,0,9,0;2.51588948e-22*
1	159969097	+	A	A->G	34,0,0,0	17,0,5,0;5.88897080e-11*
1	159969112	+	A	A->G	37,0,0,0	22,0,3,0;2.36554440e-06*
1	159969118	+	A	A->G	37,0,0,0	18,0,10,0;5.30696357e-16*
1	159969120	+	A	A->G	30,0,0,0	15,0,13,0;5.30696357e-16*
1	159970131	+	A	A->G	41,0,0,0	15,0,8,0;3.78342814e-18*
1	159970229	+	A	A->G	30,0,0,0	1,0,5,0;2.13393764e-14*
1	159970279	+	A	A->G	31,0,0,0	3,0,4,0;7.64137186e-11*
1	159970280	+	A	A->G	32,0,0,0	2,0,4,0;3.45538357e-11*
1	159970624	+	A	A->G	16,0,0,0	9,0,3,0;2.48666175e-07*
1	159970694	+	A	A->G	17,0,0,0	18,0,5,0;7.46663157e-11*
1	159970724	+	A	A->G	22,0,0,0	20,0,9,0;5.30696357e-16*
1	159970726	+	A	A->G	22,0,0,0	20,0,6,0;6.88367009e-13*
1	159970731	+	A	A->G	20,0,0,0	10,0,14,0;3.67531733e-35*
1	159970792	+	A	A->G	29,0,0,0	29,0,3,0;4.99530790e-06*
1	159970828	+	A	A->G	40,0,0,0	21,0,12,0;5.30696357e-16*
1	159970834	+	A	A->G	41,0,0,0	32,0,4,0;7.06356471e-08*
1	159970837	+	A	A->G	40,0,0,0	30,0,9,0;1.65044955e-18*
1	159970866	+	A	A->G	38,0,0,0	31,0,19,0;7.21421980e-43*
1	159970867	+	A	A->G	39,0,0,0	47,0,3,0;1.90441518e-05*
1	159970878	+	A	A->G	43,0,0,0	27,0,25,0;1.67131703e-59*
1	159970879	+	A	A->G	45,0,0,0	50,0,3,0;2.26672711e-05*
1	159998160	-	T	A->G	0,0,0,13	0,3,0,6;1.00416203e-07*
1	159998189	-	T	A->G	0,0,0,15	0,3,0,8;1.89533089e-07*
1	159998254	-	T	A->G	0,0,0,31	0,4,0,5;2.55724897e-10*
1	167019623	-	T	A->G	0,0,0,19	0,6,0,110;4.38832841e-09*
1	167021587	-	A	T->A	20,0,0,0	117,0,0,11;5.30696357e-16*
1	167022682	-	T	A->G	0,0,0,14	0,3,0,54;2.81428341e-05*
1	167022686	-	T	A->G	0,0,0,12	0,4,0,45;2.35655238e-07*
1	167022696	-	T	A->G	0,0,0,16	0,13,0,39;8.11169743e-27*
1	167022759	-	T	A->G	0,0,0,25	0,14,0,33;9.49111320e-16*
1	167022769	-	T	A->G	0,0,0,25	0,12,0,37;1.05631622e-24*
1	167022771	-	T	A->G	0,0,0,26	0,6,0,45;3.96777567e-11*
1	167200139	+	A	A->G	11,0,0,0	9,0,3,0;2.48666175e-07*
1	169430431	-	T	A->G	0,0,0,16	0,3,0,0;1.67477172e-09*
1	170787037	+	G	G->A	0,0,27,0	8,0,98,0;8.25170756e-13*
1	173669761	+	A	A->G	16,0,0,0	3,0,3,0;2.64963404e-08*
1	175813291	+	A	A->G	45,0,0,0	50,0,9,0;5.30696357e-16*
1	175813351	+	A	A->G	23,0,0,0	39,0,9,0;1.17071680e-17*
1	175813389	+	A	A->G	14,0,0,0	45,0,5,0;3.34610226e-09*
1	175813390	+	A	A->G	13,0,0,0	46,0,4,0;2.52324514e-07*
1	175813397	+	A	A->G	14,0,0,0	29,0,20,0;7.17442597e-46*
1	175813413	+	A	A->G	13,0,0,0	28,0,22,0;2.59913255e-51*
1	175813420	+	A	A->G	13,0,0,0	32,0,20,0;3.15678409e-45*
1	175813450	+	A	A->G	12,0,0,0	54,0,3,0;2.81428341e-05*
1	175813464	+	A	A->G	15,0,0,0	41,0,13,0;1.37255532e-26*
1	175813495	+	A	A->G	16,0,0,0	52,0,5,0;6.03580553e-09*
1	175813500	+	A	A->G	23,0,0,0	54,0,3,0;2.81428341e-05*
1	175814480	+	A	A->G	15,0,0,0	32,0,12,0;2.49204989e-25*
1	175814491	+	A	A->G	16,0,0,0	44,0,7,0;3.49046112e-13*
1	175814510	+	A	A->G	19,0,0,0	48,0,9,0;5.30696357e-16*
1	175814531	+	A	A->G	17,0,0,0	60,0,6,0;1.80875181e-10*
1	175814584	+	A	A->G	16,0,0,0	61,0,7,0;2.61928399e-12*
1	175814588	+	A	A->G	16,0,0,0	53,0,15,0;6.46097751e-30*
1	175814595	+	A	A->G	17,0,0,0	35,0,30,0;1.27159079e-70*
1	175814608	+	A	A->G	16,0,0,0	63,0,6,0;2.36905738e-10*
1	175814619	+	A	A->G	13,0,0,0	44,0,22,0;4.89824142e-48*
1	175814624	+	A	A->G	11,0,0,0	54,0,3,0;2.81428341e-05*
1	175814632	+	A	A->G	11,0,0,0	47,0,9,0;4.87760715e-17*
1	175814637	+	A	A->G	10,0,0,0	47,0,9,0;4.87760715e-17*
1	175814645	+	A	A->G	10,0,0,0	58,0,9,0;5.30696357e-16*
1	175814646	+	A	A->G	10,0,0,0	55,0,11,0;9.58116483e-21*
1	176722912	-	T	A->G	0,0,0,13	0,3,0,3;2.64963404e-08*
1	176723004	-	T	A->G	0,0,0,21	0,3,0,5;6.87129502e-08*
1	176723040	-	T	A->G	0,0,0,23	0,4,0,2;3.45538357e-11*
1	176723049	-	T	A->G	0,0,0,23	0,5,0,2;6.96444658e-14*
1	177390024	-	T	A->G	0,0,0,34	0,3,0,6;1.00416203e-07*
1	179131148	+	A	A->G	14,0,0,0	0,0,6,0;7.33662921e-18*
1	179391343	+	A	A->G	10,0,0,0	3,0,5,0;1.77129098e-13*
1	179452367	-	G	C->T	0,0,11,0	3,0,27,0;4.10954338e-06*
1	179458213	-	T	A->G	0,0,0,10	0,3,0,3;2.64963404e-08*
1	179458239	-	T	A->G	0,0,0,15	0,3,0,2;1.39898067e-08*
1	179991867	-	T	A->G	0,0,0,23	0,5,0,2;6.96444658e-14*
1	179991912	-	T	A->G	0,0,0,18	0,9,0,0;1.29350238e-26*
1	180715818	-	T	A->G	0,0,0,12	0,3,0,2;1.39898067e-08*
1	180979338	-	T	A->G	0,0,0,15	0,4,0,2;3.45538357e-11*
1	181360201	-	T	A->G	0,0,0,22	0,3,0,1;6.01965384e-09*
1	181402550	-	T	A->G	0,0,0,13	0,5,0,2;6.96444658e-14*
1	182106435	-	T	A->G	0,0,0,11	0,5,0,11;1.11000467e-11*
1	182110109	-	T	A->G	0,0,0,12	0,3,0,16;1.02527388e-06*
1	182168825	+	A	A->G	21,0,0,0	1,0,5,0;2.13393764e-14*
1	182168857	+	A	A->G	13,0,0,0	1,0,3,0;6.01965384e-09*
1	184437900	+	A	A->G	12,0,0,0	41,0,3,0;1.30065316e-05*
1	184438208	+	A	A->G	13,0,0,0	22,0,4,0;2.03778360e-08*
1	184438211	+	A	A->G	13,0,0,0	22,0,4,0;2.03778360e-08*
1	184438271	+	A	A->G	11,0,0,0	19,0,11,0;6.48587610e-25*
1	184438277	+	A	A->G	11,0,0,0	26,0,4,0;3.53889358e-08*
1	184439889	+	A	A->G	14,0,0,0	9,0,25,0;2.16539090e-66*
1	184439890	+	A	A->G	14,0,0,0	21,0,12,0;5.30696357e-16*
1	184439909	+	A	A->G	11,0,0,0	27,0,3,0;4.10954338e-06*
1	186652298	-	T	A->G	0,0,0,23	0,3,0,4;4.44292984e-08*
1	186659406	-	T	A->G	0,0,0,19	0,3,0,0;1.67477172e-09*
1	186659407	-	T	A->G	0,0,0,19	0,3,0,0;1.67477172e-09*
1	186659445	-	T	A->G	0,0,0,21	0,4,0,2;3.45538357e-11*
1	188056794	+	A	A->G	11,0,0,0	32,0,4,0;7.06356471e-08*
1	188056833	+	A	A->G	10,0,0,0	29,0,3,0;4.99530790e-06*
1	188058335	+	A	A->G	14,0,0,0	25,0,3,0;3.33699689e-06*
1	188058343	+	A	A->G	13,0,0,0	8,0,24,0;4.14565686e-64*
1	188058348	+	A	A->G	13,0,0,0	26,0,8,0;5.30696357e-16*
1	188058377	+	A	A->G	11,0,0,0	30,0,5,0;6.26402170e-10*
1	188058385	+	A	A->G	13,0,0,0	29,0,8,0;5.30696357e-16*
1	188058386	+	A	A->G	13,0,0,0	35,0,4,0;9.80620623e-08*
1	188058392	+	A	A->G	12,0,0,0	29,0,7,0;2.91997003e-14*
1	188058468	+	A	A->G	20,0,0,0	34,0,9,0;5.30696357e-16*
1	188058469	+	A	A->G	21,0,0,0	38,0,3,0;1.05263656e-05*
1	188058698	+	A	A->G	26,0,0,0	34,0,10,0;2.20311653e-20*
1	188058748	+	G	G->A	0,0,21,0	3,0,42,0;1.39078829e-05*
1	188156556	-	T	A->G	0,0,0,17	0,4,0,3;7.64137186e-11*
1	188426460	-	T	A->G	0,0,0,22	0,3,0,3;2.64963404e-08*
1	188431001	-	T	A->G	0,0,0,14	0,4,0,6;4.15746865e-10*
1	188431112	-	T	A->G	0,0,0,33	0,3,0,7;1.40532275e-07*
1	188431727	-	T	A->G	0,0,0,20	0,3,0,4;4.44292984e-08*
1	188433367	-	T	A->G	0,0,0,15	0,7,0,6;1.22215998e-17*
1	188433373	-	T	A->G	0,0,0,14	0,6,0,6;3.95225408e-15*
1	188433412	-	T	A->G	0,0,0,23	0,4,0,9;1.34181362e-09*
1	188433458	-	T	A->G	0,0,0,26	0,5,0,10;7.71159391e-12*
1	188435122	-	T	A->G	0,0,0,10	0,5,0,23;2.01261117e-10*
1	188435187	-	T	A->G	0,0,0,10	0,3,0,22;2.36554440e-06*
1	188436111	-	T	A->G	0,0,0,13	0,5,0,26;3.36745846e-10*
1	188436154	-	T	A->G	0,0,0,18	0,6,0,27;2.90759939e-12*
1	188436171	-	T	A->G	0,0,0,17	0,7,0,24;9.59124380e-15*
1	188436172	-	T	A->G	0,0,0,18	0,3,0,29;4.99530790e-06*
1	188436174	-	T	A->G	0,0,0,19	0,5,0,26;3.36745846e-10*
1	188447354	-	T	A->G	0,0,0,10	0,4,0,0;2.69506356e-12*
1	188779202	-	T	A->G	0,0,0,10	0,3,0,2;1.39898067e-08*
1	188779704	-	T	A->G	0,0,0,12	0,4,0,1;1.22675548e-11*
1	191700803	+	A	A->G	10,0,0,0	4,0,3,0;4.44292984e-08*
1	194973226	-	T	A->G	0,0,0,17	0,6,0,17;3.11738519e-13*
1	194973236	-	T	A->G	0,0,0,17	0,4,0,25;3.07695030e-08*
1	194973237	-	T	A->G	0,0,0,18	0,7,0,20;3.11091134e-15*
1	194973304	-	T	A->G	0,0,0,18	0,10,0,24;5.30696357e-16*
1	194973722	-	T	A->G	0,0,0,21	0,5,0,16;4.57595758e-11*
1	194973747	-	T	A->G	0,0,0,20	0,7,0,11;9.49111320e-16*
1	194973758	-	T	A->G	0,0,0,22	0,4,0,12;2.95914827e-09*
1	194973783	-	T	A->G	0,0,0,22	0,3,0,13;6.06467306e-07*
1	194973838	-	T	A->G	0,0,0,20	0,4,0,15;6.12971626e-09*
1	194973844	-	T	A->G	0,0,0,22	0,3,0,13;6.06467306e-07*
1	194973856	-	T	A->G	0,0,0,19	0,3,0,16;1.02527388e-06*
1	194973878	-	T	A->G	0,0,0,19	0,5,0,16;4.57595758e-11*
1	195029747	+	A	A->G	18,0,0,0	1,0,3,0;6.01965384e-09*
1	195029749	+	A	A->G	16,0,0,0	0,0,4,0;2.69506356e-12*
1	195039557	+	A	A->G	16,0,0,0	2,0,3,0;1.39898067e-08*
1	195143267	+	A	A->G	28,0,0,0	3,0,3,0;2.64963404e-08*
1	195143364	+	A	A->G	17,0,0,0	5,0,3,0;6.87129502e-08*
1	195173056	+	A	A->G	27,0,0,0	1,0,4,0;1.22675548e-11*
1	195205198	+	A	A->G	19,0,0,0	2,0,3,0;1.39898067e-08*
1	195296216	+	A	A->G	18,0,0,0	6,0,3,0;1.00416203e-07*
1	197526230	-	T	A->G	0,0,0,12	0,4,0,2;3.45538357e-11*
1	197526265	-	T	A->G	0,0,0,15	0,4,0,2;3.45538357e-11*
1	197782776	+	A	A->G	15,0,0,0	4,0,3,0;4.44292984e-08*
1	197782794	+	A	A->G	15,0,0,0	3,0,3,0;2.64963404e-08*
1	199861336	+	A	A->G	31,0,0,0	4,0,3,0;4.44292984e-08*
1	199867646	+	A	A->G	10,0,0,0	12,0,3,0;4.96818745e-07*
1	199867659	+	A	A->G	12,0,0,0	14,0,4,0;4.88044710e-09*
1	199867703	+	A	A->G	16,0,0,0	13,0,4,0;3.83379036e-09*
1	199868035	+	A	A->G	25,0,0,0	10,0,8,0;9.49111320e-16*
1	199868045	+	A	A->G	23,0,0,0	10,0,3,0;3.19284421e-07*
1	199868050	+	A	A->G	23,0,0,0	7,0,7,0;2.39590761e-17*
1	199868052	+	A	A->G	22,0,0,0	6,0,8,0;2.70139137e-20*
1	199956162	-	T	A->G	0,0,0,11	0,4,0,4;1.46763312e-10*
1	199970277	+	A	A->G	21,0,0,0	0,0,3,0;1.67477172e-09*
1	199982129	-	T	A->G	0,0,0,10	0,3,0,8;1.89533089e-07*
1	199982160	-	T	A->G	0,0,0,10	0,4,0,5;2.55724897e-10*
1	199982257	-	T	A->G	0,0,0,24	0,7,0,2;2.99304105e-19*
1	200260585	+	A	A->G	15,0,0,0	2,0,4,0;3.45538357e-11*
1	200398491	-	T	A->G	0,0,0,14	0,4,0,11;2.24074167e-09*
1	200398493	-	T	A->G	0,0,0,14	0,3,0,12;4.96818745e-07*
1	200398518	-	T	A->G	0,0,0,14	0,3,0,10;3.19284421e-07*
1	200398538	-	T	A->G	0,0,0,20	0,4,0,10;1.85194689e-09*
1	200398540	-	T	A->G	0,0,0,20	0,4,0,10;1.85194689e-09*
1	200398541	-	T	A->G	0,0,0,19	0,9,0,4;8.08741258e-24*
1	200398548	-	T	A->G	0,0,0,20	0,3,0,12;4.96818745e-07*
1	200398549	-	T	A->G	0,0,0,20	0,5,0,11;1.11000467e-11*
1	200400204	-	T	A->G	0,0,0,13	0,3,0,3;2.64963404e-08*
1	200400241	-	T	A->G	0,0,0,11	0,3,0,3;2.64963404e-08*
1	200400317	-	T	A->G	0,0,0,17	0,4,0,0;2.69506356e-12*
1	200400318	-	T	A->G	0,0,0,17	0,5,0,0;3.85090823e-15*
1	200401300	-	T	A->G	0,0,0,16	0,5,0,7;2.25168032e-12*
1	200401301	-	T	A->G	0,0,0,17	0,4,0,9;1.34181362e-09*
1	200401373	-	T	A->G	0,0,0,16	0,3,0,7;1.40532275e-07*
1	200401378	-	T	A->G	0,0,0,14	0,6,0,6;3.95225408e-15*
1	200401383	-	T	A->G	0,0,0,15	0,10,0,2;9.21530435e-28*
1	200422157	+	A	A->G	17,0,0,0	92,0,6,0;1.83102516e-09*
1	200422229	+	A	A->G	10,0,0,0	112,0,6,0;4.85870956e-09*
1	200422330	-	T	A->G	0,0,0,11	0,3,0,9;2.48666175e-07*
1	200423107	-	T	A->G	0,0,0,16	0,4,0,11;2.24074167e-09*
1	200423112	-	T	A->G	0,0,0,19	0,9,0,5;2.17763401e-23*
1	200423600	-	T	A->G	0,0,0,11	0,7,0,5;6.02346551e-18*
1	200423941	-	T	A->G	0,0,0,18	0,6,0,6;3.95225408e-15*
1	200423946	-	T	A->G	0,0,0,16	0,5,0,6;1.34047551e-12*
1	200426315	+	A	A->G	12,0,0,0	1,0,4,0;1.22675548e-11*
1	200625987	+	A	A->G	14,0,0,0	6,0,3,0;1.00416203e-07*
1	200851127	-	T	A->G	0,0,0,14	0,4,0,5;2.55724897e-10*
1	200917526	-	T	A->G	0,0,0,18	0,4,0,1;1.22675548e-11*
1	200917587	-	T	A->G	0,0,0,12	0,3,0,5;6.87129502e-08*
1	200917588	-	T	A->G	0,0,0,13	0,4,0,2;3.45538357e-11*
1	200952230	+	A	A->G	24,0,0,0	1,0,3,0;6.01965384e-09*
1	200952236	+	A	A->G	19,0,0,0	1,0,3,0;6.01965384e-09*
1	200984947	-	T	A->G	0,0,0,18	0,5,0,6;1.34047551e-12*
1	200984966	-	T	A->G	0,0,0,21	0,5,0,3;1.77129098e-13*
1	200984975	-	T	A->G	0,0,0,20	0,6,0,2;1.81210799e-16*
1	200984980	-	T	A->G	0,0,0,21	0,9,0,0;1.29350238e-26*
1	200984982	-	T	A->G	0,0,0,21	0,11,0,0;1.71111111e-32*
1	200984993	-	T	A->G	0,0,0,17	0,3,0,9;2.48666175e-07*
1	201007133	-	T	A->G	0,0,0,26	0,4,0,2;3.45538357e-11*
1	201007149	-	T	A->G	0,0,0,21	0,3,0,2;1.39898067e-08*
1	201007299	-	T	A->G	0,0,0,23	0,6,0,0;7.33662921e-18*
1	201008556	-	T	A->G	0,0,0,11	0,3,0,2;1.39898067e-08*
1	201696692	+	A	A->G	34,0,0,0	46,0,3,0;1.79270663e-05*
1	201908638	-	T	A->G	0,0,0,19	0,3,0,4;4.44292984e-08*
1	201908643	-	T	A->G	0,0,0,19	0,4,0,2;3.45538357e-11*
1	201971067	-	T	A->G	0,0,0,14	0,3,0,33;7.12305159e-06*
1	202446666	-	T	A->G	0,0,0,11	0,3,0,0;1.67477172e-09*
1	202446667	-	T	A->G	0,0,0,11	0,3,0,0;1.67477172e-09*
1	202446672	-	T	A->G	0,0,0,10	0,3,0,0;1.67477172e-09*
1	202455639	-	T	A->G	0,0,0,40	0,3,0,1;6.01965384e-09*
1	202590935	+	A	A->G	17,0,0,0	8,0,4,0;9.42238953e-10*
1	202591122	+	A	A->G	24,0,0,0	4,0,3,0;4.44292984e-08*
1	202602475	+	A	A->G	20,0,0,0	5,0,3,0;6.87129502e-08*
1	202602482	+	A	A->G	20,0,0,0	3,0,4,0;7.64137186e-11*
1	202602671	+	A	A->G	19,0,0,0	7,0,3,0;1.40532275e-07*
1	202602924	+	A	A->G	12,0,0,0	1,0,6,0;4.72558179e-17*
1	202603624	+	A	A->G	23,0,0,0	14,0,3,0;7.29519208e-07*
1	202604802	+	A	A->G	13,0,0,0	1,0,5,0;2.13393764e-14*
1	202604803	+	A	A->G	13,0,0,0	1,0,5,0;2.13393764e-14*
1	202604833	+	A	A->G	12,0,0,0	13,0,3,0;6.06467306e-07*
1	202604839	+	A	A->G	12,0,0,0	13,0,4,0;3.83379036e-09*
1	202604840	+	A	A->G	11,0,0,0	10,0,5,0;7.71159391e-12*
1	202604846	+	A	A->G	11,0,0,0	6,0,11,0;1.77332077e-28*
1	202624643	+	A	A->G	14,0,0,0	0,0,7,0;9.43583815e-21*
1	202811990	-	T	A->G	0,0,0,25	0,4,0,0;2.69506356e-12*
1	202840095	+	A	A->G	10,0,0,0	2,0,3,0;1.39898067e-08*
1	202921475	-	T	A->G	0,0,0,24	0,8,0,15;3.78342814e-18*
1	202921576	-	T	A->G	0,0,0,14	0,4,0,17;8.80095436e-09*
1	202922819	-	T	A->G	0,0,0,10	0,4,0,2;3.45538357e-11*
1	204308395	-	T	A->G	0,0,0,10	0,10,0,175;3.11129282e-14*
1	204871866	-	T	A->G	0,0,0,10	0,5,0,1;2.13393764e-14*
1	204911302	+	A	A->G	21,0,0,0	4,0,3,0;4.44292984e-08*
1	204911307	+	A	A->G	21,0,0,0	2,0,5,0;6.96444658e-14*
1	204915827	+	A	A->G	23,0,0,0	5,0,3,0;6.87129502e-08*
1	205095388	-	T	A->G	0,0,0,13	0,3,0,7;1.40532275e-07*
1	205096656	-	T	A->G	0,0,0,10	0,3,0,3;2.64963404e-08*
1	205096658	-	T	A->G	0,0,0,10	0,3,0,3;2.64963404e-08*
1	205258811	-	T	A->G	0,0,0,15	0,3,0,1;6.01965384e-09*
1	205258835	-	T	A->G	0,0,0,11	0,3,0,1;6.01965384e-09*
1	205469776	+	A	A->G	13,0,0,0	4,0,3,0;4.44292984e-08*
1	205469804	+	A	A->G	12,0,0,0	0,0,6,0;7.33662921e-18*
1	205470633	+	A	A->G	14,0,0,0	0,0,5,0;3.85090823e-15*
1	205471310	+	A	A->G	12,0,0,0	4,0,5,0;3.87665797e-13*
1	205471325	+	A	A->G	13,0,0,0	5,0,3,0;6.87129502e-08*
1	205471332	+	A	A->G	14,0,0,0	5,0,3,0;6.87129502e-08*
1	205471443	+	A	A->G	12,0,0,0	12,0,3,0;4.96818745e-07*
1	206971066	-	T	A->G	0,0,0,18	0,3,0,2;1.39898067e-08*
1	206971143	-	T	A->G	0,0,0,25	0,3,0,0;1.67477172e-09*
1	206971222	-	T	A->G	0,0,0,30	0,3,0,2;1.39898067e-08*
1	206971230	-	T	A->G	0,0,0,28	0,3,0,2;1.39898067e-08*
1	206971242	-	T	A->G	0,0,0,30	0,4,0,1;1.22675548e-11*
1	206972454	-	T	A->G	0,0,0,28	0,4,0,1;1.22675548e-11*
1	206972473	-	T	A->G	0,0,0,26	0,3,0,4;4.44292984e-08*
1	206972478	-	T	A->G	0,0,0,27	0,5,0,2;6.96444658e-14*
1	206972547	-	T	A->G	0,0,0,20	0,4,0,3;7.64137186e-11*
1	206972840	-	T	A->G	0,0,0,18	0,3,0,7;1.40532275e-07*
1	206972958	-	T	A->G	0,0,0,28	0,3,0,12;4.96818745e-07*
1	207025017	+	A	A->G	16,0,0,0	3,0,3,0;2.64963404e-08*
1	207025034	+	A	A->G	12,0,0,0	2,0,4,0;3.45538357e-11*
1	207025048	+	A	A->G	10,0,0,0	2,0,3,0;1.39898067e-08*
1	207031315	+	A	A->G	14,0,0,0	5,0,5,0;7.49197263e-13*
1	207031607	+	A	A->G	10,0,0,0	15,0,7,0;1.39302695e-15*
1	207031638	+	A	A->G	11,0,0,0	17,0,5,0;5.88897080e-11*
1	207031669	+	A	A->G	11,0,0,0	13,0,6,0;8.84597402e-14*
1	207031687	+	A	A->G	10,0,0,0	24,0,3,0;2.98967871e-06*
1	207031717	+	A	A->G	10,0,0,0	21,0,3,0;2.08765265e-06*
1	207031746	+	A	A->G	13,0,0,0	22,0,4,0;2.03778360e-08*
1	207032329	+	A	A->G	22,0,0,0	18,0,7,0;2.24464709e-15*
1	207874197	-	T	A->G	0,0,0,24	0,4,0,1;1.22675548e-11*
1	207881267	-	T	A->G	0,0,0,23	0,3,0,0;1.67477172e-09*
1	207884276	-	T	A->G	0,0,0,12	0,3,0,6;1.00416203e-07*
1	207884277	-	T	A->G	0,0,0,11	0,5,0,4;3.87665797e-13*
1	207885323	-	T	A->G	0,0,0,14	0,4,0,1;1.22675548e-11*
1	207885335	-	T	A->G	0,0,0,13	0,3,0,4;4.44292984e-08*
1	208224127	+	A	A->G	12,0,0,0	5,0,4,0;2.55724897e-10*
1	208224153	+	A	A->G	15,0,0,0	7,0,3,0;1.40532275e-07*
1	208224190	+	A	A->G	12,0,0,0	5,0,8,0;1.18974873e-20*
1	208224208	+	A	A->G	11,0,0,0	4,0,10,0;1.30666022e-26*
1	208224217	+	A	A->G	13,0,0,0	11,0,3,0;4.01739084e-07*
1	208226516	+	A	A->G	25,0,0,0	6,0,5,0;1.34047551e-12*
1	208226522	+	A	A->G	25,0,0,0	8,0,3,0;1.89533089e-07*
1	208226525	+	A	A->G	23,0,0,0	5,0,6,0;1.87688653e-15*
1	208226582	+	A	A->G	10,0,0,0	7,0,4,0;6.40233102e-10*
1	208226613	+	A	A->G	10,0,0,0	7,0,6,0;6.30740627e-15*
1	208226626	+	A	A->G	12,0,0,0	5,0,11,0;6.38282629e-29*
1	208228103	+	A	A->G	17,0,0,0	4,0,3,0;4.44292984e-08*
1	208228110	+	A	A->G	17,0,0,0	4,0,3,0;4.44292984e-08*
1	208228534	+	A	A->G	17,0,0,0	12,0,3,0;4.96818745e-07*
1	208228552	+	A	A->G	14,0,0,0	10,0,3,0;3.19284421e-07*
1	208229308	+	A	A->G	20,0,0,0	3,0,9,0;2.54193922e-24*
1	208229501	+	A	A->G	13,0,0,0	5,0,3,0;6.87129502e-08*
1	208229641	+	A	A->G	19,0,0,0	3,0,8,0;1.65411570e-21*
1	208229648	+	A	A->G	16,0,0,0	3,0,6,0;5.20827532e-16*
1	208230230	+	A	A->G	14,0,0,0	23,0,3,0;2.66509129e-06*
1	208230935	+	A	A->G	20,0,0,0	10,0,3,0;3.19284421e-07*
1	208230942	+	A	A->G	19,0,0,0	11,0,3,0;4.01739084e-07*
1	208230952	+	A	A->G	20,0,0,0	10,0,5,0;7.71159391e-12*
1	208234062	+	A	A->G	30,0,0,0	13,0,3,0;6.06467306e-07*
1	208272319	-	T	A->G	0,0,0,13	0,3,0,5;6.87129502e-08*
1	208272390	-	T	A->G	0,0,0,31	0,4,0,2;3.45538357e-11*
1	208272946	-	T	A->G	0,0,0,10	0,3,0,5;6.87129502e-08*
1	208272947	+	A	A->G	10,0,0,0	6,0,3,0;1.00416203e-07*
1	208274842	-	T	A->G	0,0,0,13	0,5,0,8;3.40162308e-12*
1	208352591	+	A	A->G	19,0,0,0	4,0,3,0;4.44292984e-08*
1	208352615	+	A	A->G	21,0,0,0	2,0,3,0;1.39898067e-08*
1	208388004	-	T	A->G	0,0,0,15	0,6,0,19;5.33837723e-13*
1	208393731	-	T	A->G	0,0,0,17	0,3,0,3;2.64963404e-08*
1	209649116	-	T	A->G	0,0,0,34	0,3,0,1;6.01965384e-09*
1	209732599	-	T	A->G	0,0,0,11	0,4,0,8;9.42238953e-10*
1	210046585	+	A	A->G	36,0,0,0	0,0,4,0;2.69506356e-12*
1	210158206	+	A	A->G	14,0,0,0	0,0,3,0;1.67477172e-09*
1	210158220	+	A	A->G	15,0,0,0	0,0,3,0;1.67477172e-09*
1	210262041	+	A	A->G	21,0,0,0	11,0,3,0;4.01739084e-07*
1	210266704	+	A	A->G	35,0,0,0	2,0,3,0;1.39898067e-08*
1	210274381	-	T	A->G	0,0,0,13	0,6,0,58;1.49991156e-10*
1	210274417	-	T	A->G	0,0,0,13	0,34,0,38;5.30696357e-16*
1	210274427	-	T	A->G	0,0,0,11	0,34,0,33;7.11720335e-82*
1	210274432	-	T	A->G	0,0,0,10	0,8,0,58;1.98844772e-14*
1	210274465	-	T	A->G	0,0,0,10	0,26,0,35;9.49111320e-16*
1	210274523	-	T	A->G	0,0,0,19	0,6,0,48;5.64308912e-11*
1	210274563	-	T	A->G	0,0,0,19	0,12,0,41;2.95820192e-24*
1	210274573	-	T	A->G	0,0,0,21	0,7,0,50;7.55550923e-13*
1	210274576	-	T	A->G	0,0,0,20	0,6,0,50;7.04757914e-11*
1	210274579	-	T	A->G	0,0,0,20	0,15,0,41;2.55421027e-31*
1	210274589	-	T	A->G	0,0,0,21	0,8,0,50;7.54438138e-15*
1	210275233	-	T	A->G	0,0,0,32	0,4,0,47;2.73408894e-07*
1	210275308	-	T	A->G	0,0,0,29	0,13,0,35;2.52993888e-27*
1	210275366	-	T	A->G	0,0,0,16	0,6,0,50;7.04757914e-11*
1	210275377	-	T	A->G	0,0,0,12	0,10,0,53;5.30696357e-16*
1	210275379	-	T	A->G	0,0,0,13	0,20,0,41;9.49111320e-16*
1	210275380	-	T	A->G	0,0,0,13	0,13,0,50;5.30696357e-16*
1	210275461	-	T	A->G	0,0,0,11	0,22,0,37;5.30696357e-16*
1	210275472	-	T	A->G	0,0,0,11	0,5,0,47;4.06295110e-09*
1	210275473	-	T	A->G	0,0,0,11	0,15,0,40;9.49111320e-16*
1	210275482	+	A	A->G	10,0,0,0	2,0,3,0;1.39898067e-08*
1	210275484	-	T	A->G	0,0,0,10	0,8,0,43;2.68692078e-15*
1	210275485	-	T	A->G	0,0,0,10	0,18,0,34;9.31231496e-40*
1	210392273	+	A	A->G	17,0,0,0	3,0,4,0;7.64137186e-11*
1	211194456	-	T	A->G	0,0,0,13	0,3,0,3;2.64963404e-08*
1	211194481	-	T	A->G	0,0,0,18	0,3,0,2;1.39898067e-08*
1	211222425	+	A	A->G	24,0,0,0	4,0,4,0;1.46763312e-10*
1	211222486	+	A	A->G	21,0,0,0	4,0,3,0;4.44292984e-08*
1	211222515	+	A	A->G	20,0,0,0	2,0,4,0;3.45538357e-11*
1	211222562	+	A	A->G	14,0,0,0	2,0,5,0;6.96444658e-14*
1	211236262	+	A	A->G	33,0,0,0	0,0,3,0;1.67477172e-09*
1	211256814	+	A	A->G	11,0,0,0	2,0,3,0;1.39898067e-08*
1	211256815	+	A	A->G	10,0,0,0	1,0,3,0;6.01965384e-09*
1	211256818	+	A	A->G	10,0,0,0	1,0,4,0;1.22675548e-11*
1	212191590	+	A	A->G	15,0,0,0	0,0,3,0;1.67477172e-09*
1	212191596	+	A	A->G	14,0,0,0	0,0,4,0;2.69506356e-12*
1	212221794	+	A	A->G	15,0,0,0	0,0,6,0;7.33662921e-18*
1	212221954	+	A	A->G	11,0,0,0	2,0,3,0;1.39898067e-08*
1	212221955	+	A	A->G	13,0,0,0	1,0,4,0;1.22675548e-11*
1	212225486	+	A	A->G	27,0,0,0	4,0,3,0;4.44292984e-08*
1	212229619	+	A	A->G	30,0,0,0	11,0,3,0;4.01739084e-07*
1	212230158	+	A	A->G	10,0,0,0	28,0,5,0;4.60283502e-10*
1	212230164	+	A	A->G	11,0,0,0	29,0,3,0;4.99530790e-06*
1	212230170	+	A	A->G	17,0,0,0	27,0,5,0;3.97737496e-10*
1	212460514	+	A	A->G	11,0,0,0	38,0,10,0;5.61987581e-20*
1	212460517	+	A	A->G	10,0,0,0	44,0,6,0;3.52773074e-11*
1	212732423	-	T	A->G	0,0,0,11	0,3,0,2;1.39898067e-08*
1	212734067	-	T	A->G	0,0,0,25	0,3,0,4;4.44292984e-08*
1	212740891	-	T	A->G	0,0,0,10	0,3,0,11;4.01739084e-07*
1	212740943	-	T	A->G	0,0,0,13	0,5,0,7;2.25168032e-12*
1	215795336	-	T	A->G	0,0,0,16	0,3,0,1;6.01965384e-09*
1	216439629	-	T	A->G	0,0,0,13	0,5,0,2;6.96444658e-14*
1	216439630	-	T	A->G	0,0,0,12	0,5,0,2;6.96444658e-14*
1	216442358	-	T	A->G	0,0,0,15	0,6,0,1;4.72558179e-17*
1	216583825	-	T	A->G	1,0,0,23	0,4,0,4;1.46763312e-10*
1	218556217	-	T	A->G	0,0,0,10	0,3,0,1;6.01965384e-09*
1	218556310	-	T	A->G	0,0,0,11	0,3,0,2;1.39898067e-08*
1	222340369	+	A	A->G	22,0,0,0	0,0,3,0;1.67477172e-09*
1	224310332	-	T	A->G	0,0,0,31	0,3,0,0;1.67477172e-09*
1	224310337	-	T	A->G	0,0,0,29	0,3,0,0;1.67477172e-09*
1	224954504	-	T	A->G	0,0,0,18	0,5,0,2;6.96444658e-14*
1	225609677	+	A	A->G	18,0,0,0	0,0,4,0;2.69506356e-12*
1	225814777	-	T	A->G	0,0,0,18	0,5,0,3;1.77129098e-13*
1	225814783	-	T	A->G	0,0,0,17	0,4,0,6;4.15746865e-10*
1	225814826	-	T	A->G	0,0,0,21	0,3,0,7;1.40532275e-07*
1	225814843	-	T	A->G	0,0,0,24	0,4,0,5;2.55724897e-10*
1	225836179	-	T	A->G	0,0,0,15	0,3,0,11;4.01739084e-07*
1	226639032	-	T	A->G	0,0,0,18	0,3,0,0;1.67477172e-09*
1	226639039	-	T	A->G	0,0,0,20	0,3,0,0;1.67477172e-09*
1	226726153	+	A	A->G	21,0,0,0	1,0,4,0;1.22675548e-11*
1	226726189	+	A	A->G	16,0,0,0	4,0,3,0;4.44292984e-08*
1	226981144	+	G	G->A	0,0,35,0	11,0,200,0;3.11091134e-15*
1	226988562	+	G	G->A	0,0,16,0	41,0,472,0;1.83341231e-15*
1	227099414	-	T	A->G	0,0,0,11	0,3,0,1;6.01965384e-09*
1	227416037	+	A	A->G	20,0,0,0	27,0,4,0;4.04946015e-08*
1	227416047	+	A	A->G	19,0,0,0	22,0,6,0;1.09509208e-12*
1	227416084	+	A	A->G	12,0,0,0	16,0,8,0;5.61557478e-18*
1	227416097	+	A	A->G	15,0,0,0	19,0,3,0;1.60088476e-06*
1	227416114	+	A	A->G	17,0,0,0	11,0,13,0;4.15801953e-32*
1	227416122	+	A	A->G	17,0,0,0	12,0,11,0;1.70908442e-26*
1	227416123	+	A	A->G	18,0,0,0	11,0,14,0;8.15617895e-35*
1	227416130	+	A	A->G	16,0,0,0	16,0,11,0;1.57956809e-25*
1	227416947	+	A	A->G	19,0,0,0	21,0,3,0;2.08765265e-06*
1	227416999	+	A	A->G	20,0,0,0	27,0,3,0;4.10954338e-06*
1	227417047	+	A	A->G	26,0,0,0	8,0,15,0;1.05920720e-38*
1	227417048	+	A	A->G	25,0,0,0	17,0,5,0;5.88897080e-11*
1	227417056	+	A	A->G	23,0,0,0	17,0,4,0;8.80095436e-09*
1	227417059	+	A	A->G	23,0,0,0	19,0,3,0;1.60088476e-06*
1	227417060	+	A	A->G	23,0,0,0	8,0,17,0;2.70411630e-44*
1	230992444	+	A	A->G	10,0,0,0	2,0,3,0;1.39898067e-08*
1	231003092	+	A	A->G	21,0,0,0	1,0,3,0;6.01965384e-09*
1	231005299	+	A	A->G	17,0,0,0	9,0,3,0;2.48666175e-07*
1	231005382	+	A	A->G	14,0,0,0	10,0,6,0;2.77078580e-14*
1	231005383	+	A	A->G	14,0,0,0	14,0,4,0;4.88044710e-09*
1	231022370	-	T	A->G	0,0,0,13	0,7,0,1;6.93292944e-20*
1	231022443	-	T	A->G	0,0,0,18	0,5,0,5;7.49197263e-13*
1	231022774	-	T	A->G	0,0,0,18	0,4,0,12;2.95914827e-09*
1	231022830	-	T	A->G	0,0,0,10	0,5,0,5;7.49197263e-13*
1	231022831	-	T	A->G	0,0,0,10	0,3,0,8;1.89533089e-07*
1	231022873	-	T	A->G	0,0,0,15	0,4,0,6;4.15746865e-10*
1	231022878	-	T	A->G	0,0,0,15	0,7,0,2;2.99304105e-19*
1	231289028	+	A	A->G	10,0,0,0	4,0,4,0;1.46763312e-10*
1	231289029	+	A	A->G	11,0,0,0	4,0,4,0;1.46763312e-10*
1	233194339	+	A	A->G	11,0,0,0	6,0,3,0;1.00416203e-07*
1	233204728	+	A	A->G	18,0,0,0	2,0,3,0;1.39898067e-08*
1	233204776	+	A	A->G	13,0,0,0	0,0,4,0;2.69506356e-12*
1	233204777	+	A	A->G	14,0,0,0	0,0,4,0;2.69506356e-12*
1	233204784	+	A	A->G	13,0,0,0	0,0,3,0;1.67477172e-09*
1	233204793	+	A	A->G	11,0,0,0	0,0,5,0;3.85090823e-15*
1	233204856	+	A	A->G	14,0,0,0	3,0,5,0;1.77129098e-13*
1	233204859	+	A	A->G	13,0,0,0	4,0,4,0;1.46763312e-10*
1	236000453	+	A	A->G	16,0,0,0	7,0,3,0;1.40532275e-07*
1	236153501	-	T	A->G	0,0,0,10	0,3,0,7;1.40532275e-07*
1	236153505	-	T	A->G	0,0,0,11	0,4,0,6;4.15746865e-10*
1	236346103	+	A	A->G	12,0,0,0	0,0,3,0;1.67477172e-09*
1	236346657	+	A	A->G	19,0,0,0	0,0,7,0;9.43583815e-21*
1	236346664	+	A	A->G	18,0,0,0	4,0,3,0;4.44292984e-08*
1	236346689	+	A	A->G	25,0,0,0	0,0,4,0;2.69506356e-12*
1	236349692	+	A	A->G	11,0,0,0	2,0,4,0;3.45538357e-11*
1	236359547	+	A	A->G	18,0,0,0	6,0,4,0;4.15746865e-10*
1	236359580	+	A	A->G	12,0,0,0	5,0,3,0;6.87129502e-08*
1	236359628	+	A	A->G	11,0,0,0	7,0,4,0;6.40233102e-10*
1	236407500	+	A	A->G	23,0,0,0	25,0,6,0;2.08393649e-12*
1	236407507	+	A	A->G	22,0,0,0	29,0,4,0;5.07235877e-08*
1	236407510	+	A	A->G	21,0,0,0	30,0,3,0;5.47828860e-06*
1	236407548	+	A	A->G	17,0,0,0	23,0,14,0;5.30696357e-16*
1	236407565	+	A	A->G	17,0,0,0	26,0,15,0;1.09541816e-33*
1	236407577	+	A	A->G	16,0,0,0	35,0,8,0;9.49111320e-16*
1	236407579	+	A	A->G	17,0,0,0	33,0,13,0;1.35406860e-27*
1	236407586	+	A	A->G	16,0,0,0	42,0,3,0;1.39078829e-05*
1	236408306	+	A	A->G	34,0,0,0	3,0,3,0;2.64963404e-08*
1	236408310	+	A	A->G	35,0,0,0	3,0,3,0;2.64963404e-08*
1	236408316	+	A	A->G	34,0,0,0	3,0,3,0;2.64963404e-08*
1	236408409	+	A	A->G	38,0,0,0	11,0,3,0;4.01739084e-07*
1	236412434	+	A	A->G	19,0,0,0	0,0,5,0;3.85090823e-15*
1	236413302	+	A	A->G	18,0,0,0	16,0,6,0;2.32089843e-13*
1	236413319	+	A	A->G	18,0,0,0	17,0,5,0;5.88897080e-11*
1	236413396	+	A	A->G	16,0,0,0	5,0,21,0;2.25936067e-57*
1	236413412	+	A	A->G	18,0,0,0	21,0,4,0;1.73154411e-08*
1	236413586	+	A	A->G	31,0,0,0	7,0,7,0;2.39590761e-17*
1	236414240	+	A	A->G	33,0,0,0	5,0,5,0;7.49197263e-13*
1	236414241	+	A	A->G	31,0,0,0	9,0,3,0;2.48666175e-07*
1	236414256	+	A	A->G	30,0,0,0	7,0,5,0;2.25168032e-12*
1	236515780	+	A	A->G	29,0,0,0	14,0,5,0;2.75093862e-11*
1	236515781	+	A	A->G	31,0,0,0	15,0,3,0;8.69282329e-07*
1	236515788	+	A	A->G	28,0,0,0	15,0,4,0;6.12971626e-09*
1	236550997	+	A	A->G	13,0,0,0	16,0,3,0;1.02527388e-06*
1	236551046	+	A	A->G	11,0,0,0	29,0,4,0;5.07235877e-08*
1	236551055	+	A	A->G	10,0,0,0	32,0,3,0;6.54501716e-06*
1	236551112	+	A	A->G	12,0,0,0	12,0,11,0;1.70908442e-26*
1	237958115	+	A	A->G	11,0,0,0	1,0,3,0;6.01965384e-09*
1	237958117	+	A	A->G	11,0,0,0	1,0,3,0;6.01965384e-09*
1	238388041	+	A	A->G	17,0,0,0	4,0,3,0;4.44292984e-08*
1	239149218	+	A	A->G	16,0,0,0	273,0,33,0;9.49111320e-16*
1	240726761	-	T	A->G	0,0,0,10	0,3,0,19;1.60088476e-06*
1	240726762	-	T	A->G	0,0,0,10	0,5,0,18;7.46663157e-11*
1	240726858	-	T	A->G	0,0,0,11	0,3,0,31;5.99527143e-06*
1	240726859	-	T	A->G	0,0,0,11	0,4,0,30;5.73338466e-08*
1	240936489	-	T	A->G	0,0,0,14	0,3,0,3;2.64963404e-08*
1	241729815	+	A	A->G	18,0,0,0	1,0,3,0;6.01965384e-09*
1	242110987	+	G	G->A	0,0,33,0	9,0,76,0;1.83341231e-15*
1	242112804	+	C	C->A	0,33,0,0	4,25,0,0;3.07695030e-08*
1	242472562	+	A	A->G	17,0,0,0	2,0,3,0;1.39898067e-08*
1	242743785	-	T	A->G	0,0,0,14	0,3,0,1;6.01965384e-09*
1	242997931	-	C	G->C	0,23,0,0	0,0,53,0;9.32800000e-158*
1	242997932	-	T	A->G	0,0,0,24	0,54,0,0;9.54619883e-161*
1	242997934	-	C	G->T	0,24,0,0	54,0,0,0;9.54619883e-161*
1	242997935	-	A	T->A	24,0,0,0	0,0,0,54;9.54619883e-161*
1	242997936	-	A	T->A	23,0,0,0	0,0,0,53;9.32800000e-158*
1	243101459	+	A	A->G	34,0,0,0	9,0,3,0;2.48666175e-07*
1	243101469	+	A	A->G	26,0,0,0	9,0,3,0;2.48666175e-07*
1	243101509	+	A	A->G	22,0,0,0	9,0,3,0;2.48666175e-07*
1	243101510	+	A	A->G	20,0,0,0	9,0,3,0;2.48666175e-07*
1	243102720	+	A	A->G	14,0,0,0	2,0,3,0;1.39898067e-08*
1	244169722	+	A	A->G	12,0,0,0	3,0,4,0;7.64137186e-11*
1	247787090	+	A	A->G	20,0,0,0	0,0,3,0;1.67477172e-09*
1	248883295	+	G	G->A	1,0,17,0	8,0,62,0;3.11129282e-14*
1	249197531	+	A	A->G	24,0,0,0	0,0,3,0;1.67477172e-09*
1	249197536	+	A	A->G	24,0,0,0	0,0,3,0;1.67477172e-09*
1	250067021	+	A	A->G	12,0,0,0	4,0,4,0;1.46763312e-10*
1	250067037	+	A	A->G	13,0,0,0	3,0,5,0;1.77129098e-13*
1	250067819	+	A	A->G	13,0,0,0	3,0,3,0;2.64963404e-08*
1	251825463	+	A	A->G	10,0,0,0	14,0,4,0;4.88044710e-09*
1	251825549	+	A	A->G	14,0,0,0	27,0,6,0;2.90759939e-12*
1	251825805	+	A	A->G	16,0,0,0	10,0,12,0;9.78373886e-30*
1	251825816	+	A	A->G	17,0,0,0	14,0,6,0;1.24638315e-13*
1	251825851	+	A	A->G	16,0,0,0	9,0,13,0;8.54806565e-33*
1	251825867	+	A	A->G	15,0,0,0	17,0,8,0;5.30696357e-16*
1	251825870	+	A	A->G	17,0,0,0	14,0,12,0;1.39051388e-28*
1	251825894	+	A	A->G	15,0,0,0	17,0,5,0;5.88897080e-11*
1	254937138	-	T	A->G	0,0,0,10	0,3,0,5;6.87129502e-08*
1	255148472	+	A	A->G	24,0,0,0	0,0,3,0;1.67477172e-09*
1	256316340	-	T	A->G	0,0,0,27	0,6,0,0;7.33662921e-18*
1	256316374	-	T	A->G	0,0,0,18	0,4,0,1;1.22675548e-11*
1	256316379	-	T	A->G	0,0,0,16	0,4,0,0;2.69506356e-12*
1	256316430	-	T	A->G	0,0,0,15	0,4,0,0;2.69506356e-12*
1	256316488	-	T	A->G	0,0,0,13	0,3,0,0;1.67477172e-09*
1	257370220	-	G	C->A	0,0,14,0	0,0,320,38;1.39302695e-15*
1	261962611	+	A	A->G	16,0,0,0	2,0,3,0;1.39898067e-08*
1	261982399	-	T	A->G	0,0,0,11	0,3,0,23;2.66509129e-06*
1	263097222	+	A	A->G	12,0,0,0	56,0,5,0;8.49171420e-09*
1	263147922	-	T	A->G	0,0,0,16	0,5,0,25;2.83405592e-10*
1	263147925	-	T	A->G	0,0,0,14	0,3,0,28;4.53840312e-06*
1	263288141	+	A	A->G	12,0,0,0	0,0,3,0;1.67477172e-09*
1	263387497	-	T	A->G	0,0,0,10	0,3,0,2;1.39898067e-08*
1	264037149	+	A	A->G	12,0,0,0	2,0,5,0;6.96444658e-14*
1	264040721	+	A	A->G	10,0,0,0	8,0,9,0;2.51588948e-22*
1	264040754	+	A	A->G	14,0,0,0	11,0,4,0;2.24074167e-09*
1	264051610	+	A	A->G	16,0,0,0	1,0,3,0;6.01965384e-09*
1	264055847	+	A	A->G	10,0,0,0	3,0,4,0;7.64137186e-11*
1	264055861	+	A	A->G	10,0,0,0	2,0,4,0;3.45538357e-11*
1	264062384	+	A	A->G	27,0,0,0	2,0,3,0;1.39898067e-08*
1	264062397	+	A	A->G	23,0,0,0	1,0,4,0;1.22675548e-11*
1	264062410	+	A	A->G	21,0,0,0	3,0,4,0;7.64137186e-11*
1	264202639	+	A	A->G	28,0,0,0	8,0,5,0;3.40162308e-12*
1	264202703	+	A	A->G	19,0,0,0	8,0,3,0;1.89533089e-07*
1	264202710	+	A	A->G	20,0,0,0	6,0,5,0;1.34047551e-12*
1	264202716	+	A	A->G	20,0,0,0	3,0,7,0;9.76871255e-19*
1	264393178	+	G	G->A	0,0,13,0	28,0,15,0;6.62509691e-72*
1	266006162	+	A	A->G	10,0,0,0	2,0,6,0;1.81210799e-16*
1	266006163	+	A	A->G	11,0,0,0	5,0,3,0;6.87129502e-08*
1	266329052	-	T	A->G	0,1,0,16	0,3,0,9;2.48666175e-07*
1	266624680	-	C	G->A	0,30,0,0	0,121,0,10;1.83341231e-15*
1	267662736	+	A	A->G	14,0,0,0	1,0,3,0;6.01965384e-09*
1	267663540	-	T	A->G	0,0,0,20	0,3,0,0;1.67477172e-09*
1	267666299	-	T	A->G	0,0,0,16	0,3,0,0;1.67477172e-09*
1	267673639	-	T	A->G	0,0,0,15	0,3,0,0;1.67477172e-09*
1	267875748	-	T	A->G	0,0,0,12	0,3,0,52;2.53068343e-05*
1	267875992	-	T	A->G	0,0,0,10	0,11,0,21;1.48695387e-24*
1	267970332	-	T	A->G	0,0,0,21	0,3,0,0;1.67477172e-09*
1	268023062	+	A	A->G	21,0,0,0	2,0,4,0;3.45538357e-11*
1	268123751	-	T	A->G	0,0,0,26	0,4,0,2;3.45538357e-11*
1	268321767	-	G	C->T	0,0,14,0	3,0,19,0;1.60088476e-06*
1	268322240	-	T	A->G	0,0,0,18	0,6,0,6;3.95225408e-15*
1	268419371	-	T	A->G	0,0,0,23	0,3,0,4;4.44292984e-08*
1	268419376	-	T	A->G	0,0,0,23	0,3,0,5;6.87129502e-08*
1	269205045	-	T	A->G	0,0,0,24	0,3,0,24;2.98967871e-06*
1	269205048	-	T	A->G	0,0,0,25	0,5,0,23;2.01261117e-10*
1	269205056	-	T	A->G	0,0,0,27	0,6,0,20;6.88367009e-13*
1	269205058	-	T	A->G	0,0,0,25	0,4,0,21;1.73154411e-08*
1	269205071	-	T	A->G	0,0,0,26	0,4,0,24;2.66048136e-08*
1	269205724	-	T	A->G	0,0,0,10	0,7,0,18;2.24464709e-15*
1	269206043	-	T	A->G	0,0,0,11	0,9,0,18;4.12416221e-20*
1	269206045	-	T	A->G	0,0,0,10	0,8,0,21;5.30696357e-16*
1	269206049	-	T	A->G	0,0,0,11	0,9,0,19;5.30696357e-16*
1	269206124	-	T	A->G	0,0,0,18	0,6,0,25;2.08393649e-12*
1	269206154	-	T	A->G	0,0,0,18	0,5,0,22;1.66331365e-10*
1	269206163	-	T	A->G	0,0,0,21	0,5,0,20;1.13304690e-10*
1	269206164	-	T	A->G	0,1,0,19	0,3,0,24;2.98967871e-06*
1	269977095	+	A	A->G	25,0,0,0	3,0,3,0;2.64963404e-08*
1	269977156	+	A	A->G	17,0,0,0	5,0,3,0;6.87129502e-08*
1	269977157	+	A	A->G	17,0,0,0	4,0,4,0;1.46763312e-10*
1	269977187	+	A	A->G	16,0,0,0	7,0,4,0;6.40233102e-10*
1	270002421	+	A	A->G	20,0,0,0	23,0,3,0;2.66509129e-06*
1	270002446	+	A	A->G	10,0,0,0	24,0,5,0;2.42399051e-10*
1	270002456	+	A	A->G	11,0,0,0	3,0,23,0;1.04237673e-64*
1	270002507	+	A	A->G	10,0,0,0	28,0,3,0;4.53840312e-06*
1	270002568	+	A	A->G	11,0,0,0	24,0,3,0;2.98967871e-06*
1	270002581	+	A	A->G	13,0,0,0	22,0,5,0;1.66331365e-10*
1	270003308	+	A	A->G	32,0,0,0	21,0,5,0;1.39552857e-10*
1	270003325	+	A	A->G	32,0,0,0	13,0,7,0;4.88878336e-16*
1	270003343	+	A	A->G	18,0,0,0	9,0,11,0;2.27551690e-27*
1	270003344	+	A	A->G	15,0,0,0	1,0,20,0;7.30229254e-58*
1	270003351	+	A	A->G	18,0,0,0	1,0,21,0;8.11731213e-61*
1	270003401	+	A	A->G	11,0,0,0	19,0,5,0;9.11429532e-11*
1	270003412	+	A	A->G	10,0,0,0	16,0,7,0;9.49111320e-16*
1	270241104	+	A	A->G	18,0,0,0	7,0,3,0;1.40532275e-07*
1	270241117	+	A	A->G	24,0,0,0	10,0,3,0;3.19284421e-07*
1	270618211	+	A	A->G	14,0,0,0	0,0,3,0;1.67477172e-09*
1	271003331	-	T	A->G	0,0,0,31	0,3,0,0;1.67477172e-09*
1	271003342	-	A	T->C	27,0,2,0	0,0,8,0;1.11808219e-23*
1	271003369	-	G	C->T	2,0,28,0	11,0,0,0;1.71111111e-32*
1	271512822	+	A	A->G	24,0,0,0	0,0,3,0;1.67477172e-09*
1	271655623	-	T	A->G	0,0,0,15	0,13,0,28;2.44693150e-28*
1	271688551	-	T	A->G	0,0,0,12	0,3,0,2;1.39898067e-08*
1	271690281	-	T	A->G	0,0,0,17	0,5,0,6;1.34047551e-12*
1	274645551	+	A	A->G	18,0,0,0	4,0,4,0;1.46763312e-10*
1	274645565	+	A	A->G	19,0,0,0	5,0,5,0;7.49197263e-13*
1	274645572	+	A	A->G	19,0,0,0	5,0,6,0;1.87688653e-15*
1	275563999	-	T	A->G	0,0,0,33	0,3,0,0;1.67477172e-09*
1	275564029	-	G	C->T	0,0,41,0	3,0,0,0;1.67477172e-09*
1	276453313	+	G	G->A	0,0,11,0	3,0,4,0;4.44292984e-08*
1	276691345	+	G	G->A	0,0,12,0	6,0,97,0;2.19715227e-09*
1	276819751	+	A	A->T	33,0,0,0	50,0,0,5;5.37393052e-09*
1	278859616	-	T	A->G	0,0,0,12	0,5,0,1;2.13393764e-14*
1	278948815	+	A	A->G	11,0,0,0	2,0,3,0;1.39898067e-08*
1	280526968	-	T	A->G	0,0,0,14	0,4,0,3;7.64137186e-11*
1	280550463	-	T	A->G	0,0,0,11	0,3,0,8;1.89533089e-07*
1	280550494	-	T	A->G	0,0,0,13	0,3,0,7;1.40532275e-07*
1	280550649	-	T	A->G	0,0,0,10	0,3,0,19;1.60088476e-06*
1	280550684	-	T	A->G	0,0,0,17	0,3,0,18;1.39062564e-06*
1	280550767	-	T	A->G	0,0,0,29	0,5,0,10;7.71159391e-12*
1	280550775	-	T	A->G	0,0,0,28	0,4,0,11;2.24074167e-09*
1	280550806	-	T	A->G	0,0,0,23	0,3,0,10;3.19284421e-07*
1	280551537	-	T	A->G	0,0,0,32	0,3,0,6;1.00416203e-07*
1	280554548	-	T	A->G	0,0,0,13	0,6,0,6;3.95225408e-15*
1	280556556	-	T	A->G	0,0,0,16	0,4,0,9;1.34181362e-09*
1	280556573	-	T	A->G	0,0,0,17	0,4,0,10;1.85194689e-09*
1	280611335	-	T	A->G	0,0,0,14	0,10,0,63;5.30696357e-16*
1	280611336	-	T	A->G	0,0,0,14	0,14,0,61;5.30696357e-16*
1	280611344	-	T	A->G	0,0,0,15	0,4,0,67;9.91215972e-07*
1	280611367	-	T	A->G	0,0,0,16	0,5,0,75;2.99021775e-08*
1	280613040	-	T	A->G	0,0,0,11	0,5,0,70;2.25661255e-08*
1	280613042	-	T	A->G	0,0,0,11	0,14,0,56;2.49188343e-27*
1	280613060	-	T	A->G	0,0,0,10	0,10,0,62;5.30696357e-16*
1	280613061	-	T	A->G	0,0,0,10	0,6,0,65;2.75783304e-10*
1	280614469	-	T	A->G	0,0,0,10	0,4,0,32;7.06356471e-08*
1	280614575	-	T	A->G	0,0,0,10	0,16,0,34;8.76819377e-35*
1	280614576	-	T	A->G	0,0,0,10	0,20,0,30;1.18506143e-45*
1	280614614	-	T	A->G	0,0,0,14	0,4,0,38;1.29944844e-07*
1	280614624	-	T	A->G	0,0,0,12	0,4,0,41;1.69235930e-07*
1	280614632	-	T	A->G	0,0,0,14	0,3,0,40;1.21431145e-05*
1	280717824	-	T	A->G	0,0,0,16	0,13,0,180;9.49111320e-16*
1	280718750	-	T	A->G	0,0,0,17	0,17,0,179;1.39302695e-15*
1	280718760	-	T	A->G	0,0,0,21	0,50,0,144;1.39302695e-15*
1	280721124	-	T	A->G	0,0,0,17	0,24,0,180;9.49111320e-16*
1	280725858	-	T	A->G	0,0,0,29	0,3,0,2;1.39898067e-08*
1	280725876	-	T	A->G	0,0,0,26	0,4,0,4;1.46763312e-10*
1	280726680	-	T	A->G	0,0,0,23	0,6,0,9;1.82817222e-14*
1	280726792	-	T	A->G	0,0,0,10	0,4,0,10;1.85194689e-09*
1	280726845	-	T	A->G	0,0,0,14	0,4,0,11;2.24074167e-09*
1	281734684	+	C	C->A	0,14,0,0	4,26,0,0;3.53889358e-08*
1	282505622	-	T	A->G	0,0,0,11	0,3,0,1;6.01965384e-09*
1	282506074	-	T	A->G	0,0,0,13	0,4,0,6;4.15746865e-10*
1	283051935	-	C	G->A	0,18,0,0	0,40,0,7;1.92785915e-13*
1	283253375	+	A	A->G	14,0,0,0	0,0,3,0;1.67477172e-09*
1	283975308	-	T	A->G	0,0,0,16	0,3,0,0;1.67477172e-09*
1	284420889	-	T	A->G	0,0,0,14	0,3,0,0;1.67477172e-09*
1	284426754	-	T	A->G	0,0,0,13	0,6,0,7;6.30740627e-15*
1	284426755	-	T	A->G	0,0,0,13	0,5,0,8;3.40162308e-12*
1	284426997	-	T	A->G	0,0,0,32	0,8,0,2;4.60310526e-22*
1	284658746	-	T	A->G	0,0,0,20	0,3,0,10;3.19284421e-07*
1	284697408	-	T	A->G	0,0,0,17	0,4,0,5;2.55724897e-10*
1	284697434	-	T	A->G	0,0,0,12	0,5,0,5;7.49197263e-13*
1	284697592	-	T	A->G	0,0,0,22	0,3,0,7;1.40532275e-07*
1	284699970	-	T	A->G	0,0,0,11	0,7,0,27;1.94830341e-14*
1	284828559	-	T	A->G	0,0,0,11	0,3,0,3;2.64963404e-08*
1	284843491	+	A	A->G	17,0,0,0	0,0,3,0;1.67477172e-09*
1	286250597	-	T	A->G	0,1,0,32	0,19,0,113;5.30696357e-16*
1	286262270	+	G	G->A	0,0,16,1	3,0,36,0;9.05373796e-06*
1	292949648	-	T	A->G	0,0,0,14	0,10,0,66;6.80635712e-18*
1	292949653	-	T	A->G	0,0,0,14	0,20,0,58;4.36377316e-41*
1	293000210	+	A	A->G	27,0,0,0	3,0,3,0;2.64963404e-08*
1	293000219	+	A	A->G	34,0,0,0	3,0,3,0;2.64963404e-08*
1	293000232	+	A	A->G	36,0,0,0	3,0,3,0;2.64963404e-08*
1	293499089	+	A	A->G	18,0,0,0	5,0,5,0;7.49197263e-13*
1	293938751	+	A	A->G	20,0,0,0	2,0,4,0;3.45538357e-11*
1	293938752	+	A	A->G	18,0,0,0	2,0,3,0;1.39898067e-08*
1	294715996	+	A	A->G	32,0,0,0	12,0,3,0;4.96818745e-07*
1	294716001	+	A	A->G	21,0,0,0	7,0,8,0;5.66123043e-20*
1	294716036	+	A	A->G	10,0,0,0	7,0,3,0;1.40532275e-07*
1	294716046	+	A	A->G	13,0,0,0	8,0,3,0;1.89533089e-07*
1	294716050	+	A	A->G	13,0,0,0	8,0,3,0;1.89533089e-07*
1	294716127	+	A	A->G	18,0,0,0	9,0,3,0;2.48666175e-07*
1	294716154	+	A	A->G	21,0,0,0	3,0,8,0;1.65411570e-21*
1	294716161	+	A	A->G	19,0,0,0	9,0,3,0;2.48666175e-07*
1	294716175	+	A	A->G	22,0,0,0	8,0,3,0;1.89533089e-07*
1	294716325	+	A	A->G	10,0,0,0	10,0,3,0;3.19284421e-07*
1	294803295	+	A	A->G	13,0,0,0	2,0,3,0;1.39898067e-08*
1	297304930	-	T	A->G	0,0,0,13	0,4,0,2;3.45538357e-11*
1	297304938	-	T	A->G	0,0,0,12	0,4,0,2;3.45538357e-11*
1	297395089	-	T	A->G	0,0,0,22	0,4,0,28;4.47082193e-08*
1	297395129	-	T	A->G	0,0,0,24	0,3,0,28;4.53840312e-06*
1	297395167	-	T	A->G	0,0,0,20	0,4,0,29;5.07235877e-08*
1	297395177	-	T	A->G	0,0,0,20	0,8,0,26;5.30696357e-16*
1	297395178	-	T	A->G	0,0,0,21	0,9,0,26;5.72083693e-19*
1	297395226	-	T	A->G	0,0,0,12	0,7,0,11;9.49111320e-16*
1	297395375	-	T	A->G	0,0,0,10	0,4,0,0;2.69506356e-12*
1	297398774	-	T	A->G	0,0,0,14	0,4,0,42;1.85059193e-07*
1	297424431	+	A	A->G	25,0,0,0	35,0,3,0;8.37661486e-06*
1	297428813	+	A	A->G	10,0,0,0	1,0,3,0;6.01965384e-09*
1	297433602	+	A	A->G	11,0,0,0	1,0,3,0;6.01965384e-09*
1	297755529	+	A	A->G	19,0,0,0	0,0,4,0;2.69506356e-12*
1	298709583	-	T	A->G	0,0,0,19	0,5,0,14;2.75093862e-11*
1	298709587	-	T	A->G	0,0,0,16	0,4,0,15;6.12971626e-09*
1	298713520	-	T	A->G	0,0,0,18	0,6,0,23;1.35360067e-12*
1	299212710	-	T	A->G	0,0,0,20	0,3,0,1;6.01965384e-09*
1	299485660	-	T	A->G	0,0,0,10	0,3,0,2;1.39898067e-08*
1	299718044	+	A	A->G	13,0,0,0	8,0,3,0;1.89533089e-07*
1	299856744	-	T	A->G	0,0,0,22	0,3,0,2;1.39898067e-08*
1	299968725	+	A	A->G	18,0,0,0	0,0,3,0;1.67477172e-09*
1	300775103	-	T	A->G	0,0,0,11	0,4,0,0;2.69506356e-12*
1	301683766	+	C	C->T	0,25,0,0	0,70,0,4;1.16364032e-06*
1	302031234	+	A	A->G	18,0,0,0	5,0,3,0;6.87129502e-08*
1	302031236	+	A	A->G	18,0,0,0	5,0,3,0;6.87129502e-08*
1	302054933	+	A	A->G	12,0,0,0	3,0,3,0;2.64963404e-08*
1	302061011	+	A	A->G	13,0,0,0	2,0,3,0;1.39898067e-08*
1	302061012	+	A	A->G	14,0,0,0	4,0,3,0;4.44292984e-08*
1	302061013	+	A	A->G	11,0,0,0	4,0,3,0;4.44292984e-08*
1	302062090	+	A	A->G	10,0,0,0	7,0,4,0;6.40233102e-10*
1	302084153	+	A	A->G	13,0,0,0	15,0,3,0;8.69282329e-07*
1	302085514	+	A	A->G	11,0,0,0	12,0,3,0;4.96818745e-07*
1	302117703	+	A	A->G	32,0,0,0	3,0,3,0;2.64963404e-08*
1	302117707	+	A	A->G	31,0,0,0	2,0,4,0;3.45538357e-11*
1	302117756	+	A	A->G	17,0,0,0	3,0,3,0;2.64963404e-08*
1	302297890	-	T	A->G	0,0,0,11	0,5,0,6;1.34047551e-12*
1	302297907	-	T	A->G	0,0,0,14	0,3,0,10;3.19284421e-07*
1	302298285	-	T	A->G	0,0,0,21	0,4,0,8;9.42238953e-10*
1	302298310	-	T	A->G	0,0,0,19	0,7,0,3;9.76871255e-19*
1	302552932	+	G	G->A	0,0,11,0	5,0,6,0;1.34047551e-12*
1	302592894	-	T	A->G	0,0,0,14	0,3,0,4;4.44292984e-08*
1	302593062	-	T	A->G	0,0,0,29	0,3,0,12;4.96818745e-07*
1	302667459	+	A	A->G	10,0,0,0	1,0,4,0;1.22675548e-11*
1	302669037	+	A	A->G	10,0,0,0	12,0,4,0;2.95914827e-09*
1	302669049	+	A	A->G	10,0,0,0	14,0,3,0;7.29519208e-07*
1	302669126	+	A	A->G	11,0,0,0	20,0,3,0;1.83312540e-06*
1	302670312	+	A	A->G	12,0,0,0	50,0,3,0;2.26672711e-05*
1	302670319	+	A	A->G	15,0,0,0	50,0,4,0;3.41654558e-07*
1	302670338	+	A	A->G	12,0,0,0	43,0,4,0;1.98939441e-07*
1	302670979	+	A	A->G	18,0,0,0	17,0,9,0;2.77350491e-20*
1	302670980	+	A	A->G	19,0,0,0	19,0,6,0;5.33837723e-13*
1	302670984	+	A	A->G	20,0,0,0	21,0,6,0;8.65185062e-13*
1	302671029	+	A	A->G	14,0,0,0	31,0,3,0;5.99527143e-06*
1	302745910	-	T	A->G	0,0,0,13	0,3,0,4;4.44292984e-08*
1	302763052	+	A	A->G	13,0,0,0	2,0,4,0;3.45538357e-11*
1	302787070	+	A	A->G	11,0,0,0	0,0,3,0;1.67477172e-09*
1	303119995	-	T	A->G	0,0,0,22	0,5,0,5;7.49197263e-13*
1	303163493	+	A	A->G	17,0,0,0	3,0,3,0;2.64963404e-08*
1	303266687	+	A	A->G	14,0,0,0	2,0,3,0;1.39898067e-08*
1	303269340	+	A	A->G	11,0,0,0	1,0,4,0;1.22675548e-11*
1	303315383	+	A	A->G	11,0,0,0	2,0,3,0;1.39898067e-08*
1	303338723	-	T	A->G	0,0,0,16	0,4,0,2;3.45538357e-11*
1	303341592	-	T	A->G	0,0,0,17	0,3,0,2;1.39898067e-08*
1	304000562	-	T	A->G	0,0,0,21	0,3,0,0;1.67477172e-09*
1	304812762	+	A	A->G	14,0,0,0	3,0,3,0;2.64963404e-08*
1	305088756	+	A	A->G	21,0,0,0	1,0,3,0;6.01965384e-09*
1	305088783	+	A	A->G	22,0,0,0	0,0,3,0;1.67477172e-09*
1	305241110	+	A	A->G	14,0,0,0	15,0,4,0;6.12971626e-09*
1	305241203	+	A	A->G	12,0,0,0	38,0,3,0;1.05263656e-05*
1	305241245	+	A	A->G	11,0,0,0	31,0,5,0;7.15299127e-10*
1	305512250	-	T	A->G	0,0,0,11	0,3,0,0;1.67477172e-09*
1	306145838	-	T	A->G	0,0,0,13	0,5,0,0;3.85090823e-15*
1	306153289	-	T	A->G	0,0,0,11	0,8,0,6;2.70139137e-20*
1	306232518	-	T	A->G	0,0,0,17	0,7,0,10;9.49111320e-16*
1	306232520	-	T	A->G	0,0,0,16	0,5,0,12;1.49134655e-11*
1	306232558	-	T	A->G	0,0,0,16	0,3,0,10;3.19284421e-07*
1	306232584	-	T	A->G	0,0,0,17	0,3,0,6;1.00416203e-07*
1	306232629	-	T	A->G	0,0,0,11	0,4,0,5;2.55724897e-10*
1	306232806	-	T	A->G	0,0,0,18	0,3,0,2;1.39898067e-08*
1	306505123	+	A	A->G	16,0,0,0	6,0,3,0;1.00416203e-07*
1	306564386	-	T	A->G	0,0,0,41	0,3,0,2;1.39898067e-08*
1	306824125	-	T	A->G	0,0,0,12	0,3,0,7;1.40532275e-07*
1	307036427	+	A	A->G	15,0,0,0	9,0,3,0;2.48666175e-07*
1	307037125	-	T	A->G	0,0,0,15	0,8,0,3;1.65411570e-21*
1	307037256	-	T	A->G	0,0,0,11	0,6,0,8;1.11413611e-14*
1	307473983	+	A	A->G	10,0,0,0	132,0,11,0;5.30696357e-16*
1	308424528	-	T	A->G	0,0,0,10	0,3,0,7;1.40532275e-07*
1	308425663	-	T	A->G	0,0,0,20	0,5,0,4;3.87665797e-13*
1	308426087	-	T	A->G	0,0,0,13	0,5,0,1;2.13393764e-14*
1	310034840	-	T	A->G	0,0,0,16	0,3,0,1;6.01965384e-09*
1	310050736	-	T	A->G	0,0,0,32	0,3,0,0;1.67477172e-09*
1	310050740	-	T	A->G	0,0,0,28	0,3,0,0;1.67477172e-09*
1	310052653	-	T	A->G	0,0,1,32	0,3,0,0;1.67477172e-09*
1	310052727	-	T	A->G	0,0,0,26	0,4,0,0;2.69506356e-12*
1	310059122	-	T	A->G	0,0,0,20	0,3,0,1;6.01965384e-09*
1	310061129	-	T	A->G	0,0,0,20	0,3,0,0;1.67477172e-09*
1	310075587	-	T	A->G	0,0,0,12	0,3,0,3;2.64963404e-08*
1	310086290	-	T	A->G	0,0,0,10	0,3,0,20;1.83312540e-06*
1	310086303	-	T	A->G	0,0,0,10	0,4,0,17;8.80095436e-09*
1	310086310	-	T	A->G	0,0,0,13	0,4,0,18;1.07060834e-08*
1	310086313	-	T	A->G	0,0,0,11	0,7,0,15;1.39302695e-15*
1	310086321	-	T	A->G	0,0,0,12	0,7,0,16;9.49111320e-16*
1	310086322	-	T	A->G	0,0,0,11	0,3,0,20;1.83312540e-06*
1	310087427	-	T	A->G	0,0,0,12	0,22,0,4;5.51273036e-61*
1	310087448	-	T	A->G	0,0,0,12	0,7,0,20;3.11091134e-15*
1	310087470	-	T	A->G	0,0,0,11	0,5,0,19;9.11429532e-11*
1	310087475	-	T	A->G	0,0,0,13	0,6,0,15;1.73218744e-13*
1	310087499	-	T	A->G	0,0,0,10	0,9,0,10;5.30696357e-16*
1	310087501	-	T	A->G	0,0,0,10	0,4,0,13;3.83379036e-09*
1	310087574	-	T	A->G	0,0,0,14	0,12,0,5;1.02599555e-31*
1	310087579	-	T	A->G	0,0,0,17	0,6,0,7;6.30740627e-15*
1	310087581	-	T	A->G	0,0,0,16	0,6,0,10;2.77078580e-14*
1	310087584	-	T	A->G	0,0,0,17	0,3,0,13;6.06467306e-07*
1	310087598	-	T	A->G	0,0,0,16	0,3,0,10;3.19284421e-07*
1	310087606	-	T	A->G	0,0,0,24	0,7,0,9;7.53859668e-17*
1	310095050	-	T	A->G	0,0,0,10	0,4,0,1;1.22675548e-11*
1	310144856	-	T	A->G	0,0,0,13	0,3,0,0;1.67477172e-09*
1	311076877	+	A	A->G	14,0,0,0	6,0,9,0;5.38511814e-23*
1	311720095	-	T	A->G	0,0,0,22	0,3,0,0;1.67477172e-09*
1	311720111	-	T	A->G	0,0,0,24	0,3,0,0;1.67477172e-09*
1	313865574	-	T	A->G	0,0,0,20	0,3,0,2;1.39898067e-08*
1	313865820	-	T	A->G	0,0,0,25	0,4,0,6;4.15746865e-10*
1	313865837	-	T	A->G	0,0,0,20	0,3,0,7;1.40532275e-07*
1	313865867	-	T	A->G	0,0,0,16	0,9,0,3;2.54193922e-24*
1	313865868	-	T	A->G	0,0,0,17	0,6,0,5;1.87688653e-15*
1	313901704	-	T	A->G	0,0,0,20	0,4,0,6;4.15746865e-10*
1	313901824	-	T	A->G	0,0,0,13	0,4,0,2;3.45538357e-11*
1	314058854	+	A	A->G	15,0,0,0	2,0,3,0;1.39898067e-08*
10	157390	+	A	A->G	17,0,0,0	5,0,5,0;7.49197263e-13*
10	166634	+	A	A->G	25,0,0,0	6,0,4,0;4.15746865e-10*
10	167575	+	A	A->G	15,0,0,0	10,0,8,0;9.49111320e-16*
10	167614	+	A	A->G	11,0,0,0	17,0,4,0;8.80095436e-09*
10	167626	+	A	A->G	12,0,0,0	20,0,3,0;1.83312540e-06*
10	167650	+	A	A->G	10,0,0,0	14,0,8,0;5.30696357e-16*
10	168274	+	A	A->G	11,0,0,0	6,0,8,0;2.70139137e-20*
10	168279	+	A	A->G	10,0,0,0	3,0,11,0;5.57967115e-30*
10	227122	+	A	A->G	10,0,0,0	65,0,27,0;4.45070012e-57*
10	227140	+	A	A->G	10,0,0,0	72,0,5,0;2.57220746e-08*
10	227200	+	A	A->G	10,0,0,0	52,0,30,0;5.30696357e-16*
10	238799	+	A	A->G	12,0,0,0	5,0,6,0;1.87688653e-15*
10	240293	+	A	A->G	11,0,0,0	4,0,3,0;4.44292984e-08*
10	240299	+	A	A->G	13,0,0,0	4,0,3,0;4.44292984e-08*
10	2415429	+	A	A->G	19,0,0,0	33,0,19,0;1.78405848e-42*
10	2415450	+	A	A->G	20,0,0,0	36,0,6,0;1.24744588e-11*
10	2415451	+	A	A->G	19,0,0,0	31,0,12,0;5.30696357e-16*
10	2415792	+	A	A->G	14,0,0,0	45,0,6,0;3.96777567e-11*
10	2415804	+	A	A->G	15,0,0,0	42,0,8,0;2.24464709e-15*
10	5178450	+	A	A->G	17,0,0,0	0,0,3,0;1.67477172e-09*
10	5185935	+	A	A->G	27,0,0,0	4,0,3,0;4.44292984e-08*
10	7610406	+	A	A->G	16,0,0,0	2,0,3,0;1.39898067e-08*
10	7980324	-	T	A->G	0,0,0,10	0,4,0,1;1.22675548e-11*
10	10563288	-	T	A->G	0,0,0,15	0,5,0,0;3.85090823e-15*
10	10563301	-	T	A->G	0,0,0,11	0,5,0,0;3.85090823e-15*
10	10563418	-	T	A->G	0,0,0,21	0,6,0,9;1.82817222e-14*
10	10585407	-	T	A->G	0,0,0,16	0,3,0,19;1.60088476e-06*
10	11666874	-	T	A->G	0,0,0,27	0,3,0,1;6.01965384e-09*
10	11666883	-	T	A->G	0,0,0,27	0,3,0,1;6.01965384e-09*
10	11757612	-	T	A->G	0,0,0,15	0,3,0,14;7.29519208e-07*
10	11757613	-	T	A->G	0,0,0,15	0,4,0,13;3.83379036e-09*
10	12249736	-	T	A->G	0,0,0,38	0,4,0,26;3.53889358e-08*
10	12249754	-	T	A->G	0,0,0,28	0,3,0,25;3.33699689e-06*
10	12249789	-	T	A->G	0,0,0,25	0,6,0,18;4.07671384e-13*
10	12249843	-	T	A->G	0,0,0,21	0,4,0,19;1.28991822e-08*
10	12249868	-	T	A->G	0,0,1,14	0,3,0,22;2.36554440e-06*
10	12249874	-	T	A->G	0,1,0,15	0,13,0,14;3.22232857e-31*
10	12249903	-	T	A->G	0,0,0,17	0,5,0,25;2.83405592e-10*
10	12249979	-	T	A->G	0,0,0,21	0,3,0,26;3.70934154e-06*
10	12251768	-	T	A->G	0,0,0,12	0,4,0,27;4.04946015e-08*
10	12251785	-	T	A->G	0,0,0,11	0,6,0,26;2.52637140e-12*
10	12251877	-	T	A->G	0,0,0,12	0,7,0,16;9.49111320e-16*
10	12251893	-	T	A->G	0,0,0,11	0,5,0,17;5.88897080e-11*
10	12251894	-	T	A->G	0,0,0,11	0,6,0,15;1.73218744e-13*
10	12251939	-	T	A->G	0,0,0,18	0,7,0,16;9.49111320e-16*
10	12252870	-	T	A->G	0,0,0,41	0,4,0,12;2.95914827e-09*
10	12252881	-	T	A->G	0,0,0,44	0,7,0,6;1.22215998e-17*
10	12254770	-	T	A->G	0,0,0,10	0,3,0,10;3.19284421e-07*
10	12255899	-	T	A->G	0,0,0,10	0,5,0,17;5.88897080e-11*
10	12256891	-	T	A->G	0,0,0,20	0,3,0,5;6.87129502e-08*
10	12256944	-	T	A->G	0,1,0,17	0,3,0,3;2.64963404e-08*
10	12256988	-	T	A->G	0,0,0,17	0,3,0,5;6.87129502e-08*
10	12257019	-	T	A->G	0,0,0,22	0,4,0,2;3.45538357e-11*
10	12265855	-	T	A->G	0,0,0,13	0,5,0,5;7.49197263e-13*
10	12265947	-	T	A->G	0,0,0,13	0,4,0,5;2.55724897e-10*
10	13068894	-	T	A->G	0,0,0,14	0,4,0,3;7.64137186e-11*
10	13565291	-	T	A->G	0,0,0,17	0,3,0,0;1.67477172e-09*
10	14176443	-	T	A->G	0,0,0,18	0,3,0,3;2.64963404e-08*
10	14176450	-	T	A->G	0,0,0,16	0,3,0,3;2.64963404e-08*
10	14176451	-	T	A->G	0,0,0,16	0,4,0,2;3.45538357e-11*
10	14678764	-	T	A->G	0,0,0,10	0,3,0,1;6.01965384e-09*
10	14678808	-	T	A->G	0,0,0,11	0,3,0,1;6.01965384e-09*
10	14681098	-	T	A->G	0,0,0,27	0,3,0,1;6.01965384e-09*
10	14960420	-	T	A->G	0,0,0,22	0,3,0,22;2.36554440e-06*
10	14961977	-	T	A->G	0,0,0,17	0,6,0,13;8.84597402e-14*
10	15046126	+	A	A->G	11,0,0,0	0,0,4,0;2.69506356e-12*
10	15046127	+	A	A->G	10,0,0,0	0,0,4,0;2.69506356e-12*
10	15057826	-	T	A->G	0,0,0,10	0,3,0,0;1.67477172e-09*
10	15134416	+	A	A->G	10,0,0,0	4,0,3,0;4.44292984e-08*
10	15213540	+	A	A->G	17,0,0,0	25,0,3,0;3.33699689e-06*
10	15386363	+	A	A->G	13,0,0,0	45,0,10,0;9.49111320e-16*
10	15386376	+	A	A->G	13,0,0,0	46,0,3,0;1.79270663e-05*
10	15386377	+	A	A->G	13,0,0,0	47,0,5,0;4.06295110e-09*
10	15386396	+	A	A->G	11,0,0,0	59,0,5,0;1.07730467e-08*
10	15386400	+	A	A->G	11,0,0,0	50,0,12,0;2.24359437e-23*
10	15386412	+	A	A->G	11,0,0,0	52,0,5,0;6.03580553e-09*
10	15386453	+	A	A->G	11,0,0,0	47,0,4,0;2.73408894e-07*
10	15386640	+	A	A->G	17,0,0,0	39,0,8,0;2.24464709e-15*
10	15386646	+	A	A->G	20,0,0,0	48,0,3,0;2.02105486e-05*
10	15386688	+	A	A->G	23,0,0,0	54,0,6,0;1.04065047e-10*
10	15386706	+	A	A->G	26,0,0,0	45,0,9,0;3.55410128e-17*
10	15386708	+	A	A->G	24,0,0,0	46,0,6,0;4.47830989e-11*
10	15386715	+	A	A->G	24,0,0,0	40,0,5,0;1.97382424e-09*
10	15386721	+	A	A->G	28,0,0,0	51,0,6,0;7.81684527e-11*
10	15386772	+	A	A->G	16,0,0,0	42,0,3,0;1.39078829e-05*
10	15387512	+	A	A->G	10,0,0,0	23,0,4,0;2.38358378e-08*
10	15387529	+	A	A->G	11,0,0,0	20,0,5,0;1.13304690e-10*
10	15387547	+	A	A->G	10,0,0,0	15,0,9,0;1.19193714e-20*
10	15387549	+	A	A->G	10,0,0,0	15,0,8,0;3.78342814e-18*
10	15387556	+	A	A->G	11,0,0,0	21,0,4,0;1.73154411e-08*
10	15950930	+	A	A->G	14,0,0,0	1,0,3,0;6.01965384e-09*
10	16010132	+	A	A->G	14,0,0,0	6,0,5,0;1.34047551e-12*
10	16010141	+	A	A->G	13,0,0,0	7,0,3,0;1.40532275e-07*
10	16010148	+	A	A->G	12,0,0,0	2,0,8,0;4.60310526e-22*
10	16014755	+	A	A->G	22,0,0,0	8,0,3,0;1.89533089e-07*
10	16019739	+	A	A->G	12,0,0,0	9,0,14,0;1.57104210e-35*
10	16019780	+	A	A->G	11,0,0,0	12,0,11,0;1.70908442e-26*
10	16019805	+	A	A->G	12,0,0,0	19,0,4,0;1.28991822e-08*
10	16701294	+	A	A->G	17,0,0,0	14,0,3,0;7.29519208e-07*
10	16740928	+	C	C->A	0,10,0,0	11,162,0,0;5.30696357e-16*
10	17364669	+	A	A->G	17,0,0,0	1,0,4,0;1.22675548e-11*
10	17365265	+	A	A->G	12,0,0,0	3,0,4,0;7.64137186e-11*
10	17365310	+	A	A->G	21,0,0,0	3,0,3,0;2.64963404e-08*
10	17426945	+	C	C->A	0,16,0,0	3,3,0,0;2.64963404e-08*
10	17526153	-	T	A->G	0,0,0,10	0,3,0,3;2.64963404e-08*
10	17550862	-	T	A->G	0,0,0,28	0,3,0,4;4.44292984e-08*
10	17550955	-	T	A->G	0,0,0,36	0,4,0,8;9.42238953e-10*
10	17551026	-	T	A->G	0,0,0,44	0,3,0,5;6.87129502e-08*
10	17551033	-	T	A->G	0,0,0,43	0,4,0,4;1.46763312e-10*
10	18134754	+	A	A->G	12,0,0,0	4,0,3,0;4.44292984e-08*
10	19357912	+	C	C->T	0,19,0,1	0,155,0,21;5.30696357e-16*
10	19357932	+	C	C->T	0,21,0,0	0,40,0,20;1.00678816e-43*
10	19847098	-	T	A->G	0,0,0,13	0,10,0,3;3.82575427e-27*
10	19847100	-	T	A->G	0,0,0,13	0,7,0,5;6.02346551e-18*
10	19848000	-	T	A->G	0,0,0,13	0,3,0,1;6.01965384e-09*
10	19848819	-	T	A->G	0,0,0,13	0,4,0,10;1.85194689e-09*
10	19852572	-	A	T->G	15,1,0,0	5,4,0,0;2.55724897e-10*
10	19942070	+	A	A->G	18,0,0,0	27,0,3,0;4.10954338e-06*
10	19942074	-	T	A->G	0,0,0,17	0,34,0,22;1.13362981e-85*
10	19942077	-	T	A->G	0,0,0,17	0,31,0,25;2.57445754e-76*
10	19942090	+	A	A->G	19,0,0,0	17,0,13,0;1.85341372e-30*
10	19942091	+	A	A->G	20,0,0,0	20,0,10,0;3.05424623e-22*
10	19942092	-	T	A->G	0,0,0,18	0,21,0,29;1.86321625e-48*
10	19942093	-	T	A->G	0,0,0,19	0,17,0,34;5.30696357e-16*
10	19942094	-	T	A->G	0,0,0,16	0,36,0,17;1.80750024e-93*
10	19942102	+	A	A->G	17,0,0,0	33,0,3,0;7.12305159e-06*
10	19942119	-	T	A->G	0,0,0,24	0,9,0,58;5.30696357e-16*
10	19942129	-	T	A->G	0,0,0,24	0,5,0,56;8.49171420e-09*
10	19942331	+	A	A->G	10,0,0,0	13,0,7,0;4.88878336e-16*
10	19942335	+	A	A->G	10,0,0,0	9,0,13,0;8.54806565e-33*
10	19942457	-	T	A->G	0,0,0,14	0,5,0,27;3.97737496e-10*
10	19942464	-	T	A->G	0,0,0,15	0,6,0,29;4.19367364e-12*
10	20153092	+	A	A->G	39,0,0,0	15,0,3,0;8.69282329e-07*
10	20643261	-	T	A->G	0,0,0,12	0,3,0,1;6.01965384e-09*
10	20646224	-	T	A->G	0,0,0,10	0,3,0,1;6.01965384e-09*
10	21318390	-	T	A->G	0,0,0,29	0,3,0,2;1.39898067e-08*
10	21620389	-	T	A->G	0,0,0,25	0,5,0,4;3.87665797e-13*
10	21620429	-	T	A->G	0,0,0,16	0,3,0,3;2.64963404e-08*
10	21621500	-	T	A->G	0,0,0,10	0,4,0,2;3.45538357e-11*
10	21622493	-	T	A->G	0,0,0,13	0,5,0,3;1.77129098e-13*
10	21626872	-	T	A->G	0,0,0,14	0,6,0,2;1.81210799e-16*
10	21629646	-	T	A->G	0,0,0,10	0,4,0,3;7.64137186e-11*
10	21633110	-	T	A->G	0,0,0,20	0,4,0,2;3.45538357e-11*
10	21633157	-	T	A->G	0,0,0,17	0,5,0,1;2.13393764e-14*
10	21633165	-	T	A->G	0,0,0,18	0,4,0,2;3.45538357e-11*
10	21633187	-	T	A->G	0,0,0,14	0,3,0,2;1.39898067e-08*
10	21633993	-	T	A->G	0,0,0,10	0,6,0,3;5.20827532e-16*
10	21634032	-	T	A->G	0,0,0,14	0,3,0,6;1.00416203e-07*
10	21872435	+	A	A->G	11,0,0,0	2,0,4,0;3.45538357e-11*
10	21872438	+	A	A->G	10,0,0,0	2,0,4,0;3.45538357e-11*
10	21873237	+	A	A->G	24,0,0,0	12,0,4,0;2.95914827e-09*
10	21876246	+	A	A->G	15,0,0,0	18,0,4,0;1.07060834e-08*
10	21876247	+	A	A->G	15,0,0,0	18,0,5,0;7.46663157e-11*
10	21876253	+	A	A->G	14,0,0,0	19,0,5,0;9.11429532e-11*
10	21885152	+	A	A->G	16,0,0,0	4,0,4,0;1.46763312e-10*
10	21889224	+	A	A->G	13,0,0,0	24,0,4,0;2.66048136e-08*
10	21889225	+	A	A->G	13,0,0,0	20,0,7,0;3.11091134e-15*
10	21932497	-	T	A->G	0,0,0,10	0,3,0,0;1.67477172e-09*
10	21932569	-	T	A->G	0,0,0,10	0,3,0,0;1.67477172e-09*
10	23967107	-	G	C->T	0,0,19,0	3,0,3,0;2.64963404e-08*
10	24903566	+	C	C->A	0,13,0,0	5,20,0,0;1.13304690e-10*
10	25781528	+	A	A->G	12,0,0,0	7,0,3,0;1.40532275e-07*
10	26408824	-	T	A->G	0,0,0,14	0,3,0,0;1.67477172e-09*
10	27748551	-	T	A->G	0,0,0,14	0,4,0,3;7.64137186e-11*
10	27750782	-	T	A->G	0,0,0,12	0,3,0,1;6.01965384e-09*
10	27750863	-	T	A->G	0,0,0,11	0,4,0,2;3.45538357e-11*
10	27939855	+	A	A->G	14,0,0,0	31,0,5,0;7.15299127e-10*
10	27939860	+	A	A->G	16,0,0,0	30,0,10,0;7.92215783e-21*
10	28615724	-	T	A->G	0,0,0,11	0,5,0,24;2.42399051e-10*
10	28615725	-	T	A->G	0,0,0,10	0,3,0,27;4.10954338e-06*
10	28615764	-	T	A->G	0,0,0,14	0,10,0,24;5.30696357e-16*
10	28615773	-	T	A->G	0,0,0,16	0,8,0,29;5.30696357e-16*
10	28615781	-	T	A->G	0,0,0,18	0,5,0,31;7.15299127e-10*
10	28615782	-	T	A->G	0,0,0,18	0,4,0,31;6.45348493e-08*
10	28615793	-	T	A->G	0,0,0,16	0,10,0,32;1.31429356e-20*
10	28709777	+	A	A->G	12,0,0,0	8,0,10,0;5.26449353e-25*
10	28709809	+	A	A->G	10,0,0,0	19,0,5,0;9.11429532e-11*
10	29037421	+	A	A->G	15,0,0,0	1,0,3,0;6.01965384e-09*
10	29217800	-	T	A->G	0,0,0,13	0,6,0,105;3.39208871e-09*
10	29217967	-	T	A->T	0,0,0,22	10,0,0,52;8.46196465e-19*
10	29231442	-	T	A->G	0,0,0,17	0,3,0,29;4.99530790e-06*
10	29372646	+	A	A->G	14,0,0,0	1,0,6,0;4.72558179e-17*
10	29521660	+	A	A->G	18,0,0,0	2,0,3,0;1.39898067e-08*
10	29549105	-	T	A->G	0,0,0,11	0,3,0,13;6.06467306e-07*
10	29550675	-	C	G->A	0,15,0,0	0,41,0,3;1.30065316e-05*
10	31551047	-	T	A->G	0,0,0,11	0,3,0,0;1.67477172e-09*
10	31565542	-	T	A->G	0,0,0,26	0,4,0,1;1.22675548e-11*
10	32761481	+	A	A->G	10,0,0,0	1,0,3,0;6.01965384e-09*
10	32893561	-	T	A->G	0,0,0,17	0,3,0,0;1.67477172e-09*
10	32936230	-	T	A->G	0,0,0,25	0,3,0,0;1.67477172e-09*
10	33021547	-	T	A->G	0,0,0,21	0,3,0,2;1.39898067e-08*
10	33021662	-	T	A->G	0,0,0,19	0,3,0,2;1.39898067e-08*
10	33139589	+	A	A->G	11,0,0,0	14,0,3,0;7.29519208e-07*
10	33143749	+	A	A->G	11,0,0,0	13,0,4,0;3.83379036e-09*
10	33249497	+	A	A->G	19,0,0,0	2,0,4,0;3.45538357e-11*
10	33250005	+	A	A->G	23,0,0,0	3,0,4,0;7.64137186e-11*
10	33262221	+	A	A->G	22,0,0,0	257,0,19,0;1.39302695e-15*
10	33262222	+	A	A->G	21,0,0,0	245,0,31,0;1.39302695e-15*
10	33263284	+	A	A->G	15,0,0,0	167,0,11,0;9.49111320e-16*
10	33263296	+	A	A->G	13,0,0,0	152,0,9,0;4.28337425e-13*
10	33263337	+	A	A->G	11,0,0,0	133,0,15,0;9.49111320e-16*
10	33263751	+	A	A->G	11,0,0,0	17,0,13,0;1.85341372e-30*
10	33264798	+	A	A->G	17,0,0,0	2,0,3,0;1.39898067e-08*
10	33270804	+	A	A->G	21,0,0,0	1,0,3,0;6.01965384e-09*
10	33587630	+	A	A->G	10,0,0,0	3,0,4,0;7.64137186e-11*
10	33991372	-	T	A->G	0,0,0,15	0,3,0,1;6.01965384e-09*
10	33991429	-	T	A->G	0,0,0,14	0,3,0,0;1.67477172e-09*
10	34094429	-	T	A->G	0,0,0,11	0,3,0,0;1.67477172e-09*
10	34184908	+	A	A->G	20,0,0,0	4,0,5,0;3.87665797e-13*
10	34186024	+	C	C->A	0,13,0,0	28,148,0,0;5.30696357e-16*
10	35068361	-	T	A->G	0,0,0,10	0,3,0,8;1.89533089e-07*
10	35068445	-	T	A->G	0,0,0,11	0,4,0,3;7.64137186e-11*
10	35285096	+	A	A->G	13,0,0,0	0,0,3,0;1.67477172e-09*
10	35313198	+	A	A->G	23,0,0,0	0,0,3,0;1.67477172e-09*
10	35405752	+	A	A->G	13,0,0,0	9,0,3,0;2.48666175e-07*
10	35410749	+	A	A->G	15,0,0,0	1,0,3,0;6.01965384e-09*
10	36299563	-	T	A->G	0,0,0,19	0,4,0,5;2.55724897e-10*
10	36299593	-	T	A->G	0,0,0,11	0,3,0,8;1.89533089e-07*
10	36325521	+	A	A->G	15,0,0,0	11,0,3,0;4.01739084e-07*
10	36325529	+	A	A->G	13,0,0,0	5,0,8,0;1.18974873e-20*
10	36583632	+	A	A->G	11,0,0,0	0,0,12,0;1.90256410e-35*
10	36583635	+	A	A->G	12,0,0,0	7,0,5,0;2.25168032e-12*
10	36590331	+	A	A->G	15,0,0,0	101,0,7,0;5.81059520e-11*
10	37491064	+	A	A->G	18,0,0,0	0,0,3,0;1.67477172e-09*
10	37680796	+	A	A->G	16,0,0,0	14,0,5,0;2.75093862e-11*
10	37685440	-	T	A->G	0,0,0,12	0,7,0,130;2.79408110e-10*
10	37685460	-	T	A->G	0,0,0,13	0,7,0,130;2.79408110e-10*
10	37685463	-	T	A->G	0,0,0,13	0,31,0,95;9.84670869e-63*
10	37685502	-	T	A->G	0,0,0,16	0,9,0,113;3.87746696e-14*
10	37685509	-	T	A->G	0,0,0,17	0,61,0,62;9.49111320e-16*
10	37685516	-	T	A->G	0,0,0,20	0,21,0,101;5.30696357e-16*
10	37685527	-	T	A->G	0,0,0,20	0,34,0,98;5.30696357e-16*
10	37685528	-	T	A->G	0,0,0,20	0,7,0,123;1.98582397e-10*
10	37685799	-	T	A->G	0,0,0,24	0,18,0,142;5.30696357e-16*
10	37685820	-	T	A->G	0,0,0,15	0,38,0,117;9.82173073e-77*
10	37685828	-	T	A->G	0,0,0,19	0,28,0,115;5.30696357e-16*
10	37685856	-	T	A->G	0,0,0,11	0,8,0,130;6.18340778e-12*
10	37685876	-	T	A->G	0,0,0,10	0,39,0,104;5.30696357e-16*
10	37685911	-	T	A->G	0,0,0,12	0,8,0,146;1.40364292e-11*
10	37685979	-	T	A->G	0,0,0,17	0,20,0,125;9.49111320e-16*
10	37693444	-	T	A->G	0,0,0,17	0,6,0,0;7.33662921e-18*
10	37693450	-	T	A->G	0,0,0,19	0,3,0,3;2.64963404e-08*
10	37693616	-	T	A->G	0,0,0,19	0,7,0,4;2.60081924e-18*
10	37694347	-	T	A->G	0,0,0,11	0,3,0,3;2.64963404e-08*
10	37750968	+	A	A->G	36,0,0,0	1,0,5,0;2.13393764e-14*
10	37750991	+	A	A->G	34,0,0,0	1,0,4,0;1.22675548e-11*
10	38110345	+	A	A->G	17,0,0,0	0,0,3,0;1.67477172e-09*
10	38188192	+	A	A->G	22,0,0,0	4,0,3,0;4.44292984e-08*
10	38814323	-	G	C->T	0,0,29,0	647,0,702,0;3.55184334e-15*
10	42992347	+	A	A->G	10,0,0,0	1,0,4,0;1.22675548e-11*
10	43830767	-	T	A->G	0,0,0,28	0,3,0,10;3.19284421e-07*
10	43830931	-	T	A->G	0,0,0,12	0,4,0,16;7.16495984e-09*
10	43831283	-	T	A->G	0,0,0,18	0,11,0,11;5.30696357e-16*
10	43831299	-	T	A->G	0,0,0,17	0,5,0,18;7.46663157e-11*
10	43831300	-	T	A->G	0,0,0,17	0,9,0,14;7.78358658e-21*
10	43831717	-	T	A->G	0,0,0,11	0,3,0,20;1.83312540e-06*
10	43832359	-	T	A->G	0,0,0,16	0,5,0,16;4.57595758e-11*
10	43832442	-	T	A->G	0,0,0,13	0,3,0,16;1.02527388e-06*
10	44073657	+	A	A->G	27,0,0,0	102,0,31,0;6.40415070e-62*
10	44073666	+	A	A->G	28,0,0,0	114,0,25,0;1.39302695e-15*
10	44073673	+	A	A->G	30,0,0,0	126,0,31,0;1.90186892e-59*
10	44073676	+	A	A->G	25,0,0,0	147,0,8,0;1.47648238e-11*
10	44076630	-	T	A->G	0,0,0,17	0,5,0,21;1.39552857e-10*
10	44076631	-	T	A->G	0,0,0,17	0,11,0,17;5.30696357e-16*
10	44076644	-	T	A->G	0,0,0,17	0,5,0,18;7.46663157e-11*
10	44078253	-	T	A->G	0,0,0,10	0,34,0,12;2.12817640e-90*
10	44078269	-	T	A->G	0,0,0,11	0,24,0,30;4.52545258e-56*
10	44078287	-	T	A->G	0,0,0,10	0,18,0,39;5.30696357e-16*
10	44078294	-	T	A->G	0,0,0,12	0,20,0,38;9.49111320e-16*
10	44078317	-	T	A->G	0,0,0,15	0,36,0,17;1.80750024e-93*
10	44078323	-	T	A->G	0,0,0,17	0,3,0,56;3.11808553e-05*
10	44078325	-	T	A->G	0,0,0,17	0,5,0,54;7.16713488e-09*
10	44078333	-	T	A->G	0,0,0,16	0,5,0,54;7.16713488e-09*
10	44078373	-	T	A->G	0,0,0,26	0,5,0,65;1.60058262e-08*
10	44078386	-	T	A->G	0,0,0,22	0,4,0,64;8.38038862e-07*
10	44078414	-	T	A->G	0,0,0,24	0,5,0,76;3.17707623e-08*
10	44099706	-	T	A->G	0,0,0,13	0,3,0,1;6.01965384e-09*
10	44100690	-	T	A->G	0,0,0,24	0,3,0,10;3.19284421e-07*
10	44211367	+	C	C->T	0,34,0,0	0,33,0,3;7.12305159e-06*
10	45226986	+	A	A->G	11,0,0,0	4,0,3,0;4.44292984e-08*
10	45226999	+	A	A->G	11,0,0,0	3,0,4,0;7.64137186e-11*
10	45354288	+	A	A->G	13,0,0,0	10,0,3,0;3.19284421e-07*
10	45423591	+	A	A->G	10,0,0,0	6,0,4,0;4.15746865e-10*
10	45423626	+	A	A->G	11,0,0,0	3,0,6,0;5.20827532e-16*
10	47056104	-	G	C->T	0,0,12,0	7,0,95,0;3.89737103e-11*
10	47233370	-	C	G->T	0,28,0,0	14,155,0,0;8.92797272e-22*
10	47239425	-	T	A->G	0,0,0,13	0,4,0,8;9.42238953e-10*
10	47239997	-	T	A->G	0,0,0,29	0,4,0,7;6.40233102e-10*
10	47442278	-	T	A->G	0,0,0,10	0,3,0,0;1.67477172e-09*
10	47490251	+	A	A->G	22,0,0,0	2,0,3,0;1.39898067e-08*
10	48151073	-	T	A->G	0,0,0,34	0,3,0,0;1.67477172e-09*
10	48607932	-	T	A->G	0,0,0,13	0,3,0,8;1.89533089e-07*
10	48607940	-	T	A->G	0,0,0,12	0,3,0,8;1.89533089e-07*
10	48607957	-	T	A->G	0,0,0,13	0,5,0,4;3.87665797e-13*
10	49591129	+	A	A->G	12,0,0,0	1,0,3,0;6.01965384e-09*
10	51163155	+	A	A->G	18,0,0,0	3,0,3,0;2.64963404e-08*
10	51224338	+	A	A->G	10,0,0,0	1,0,4,0;1.22675548e-11*
10	51454304	+	A	A->G	22,0,0,0	31,0,4,0;6.45348493e-08*
10	52151243	+	A	A->G	15,0,0,0	3,0,3,0;2.64963404e-08*
10	52155426	+	A	A->G	10,0,0,0	6,0,3,0;1.00416203e-07*
10	52155462	+	A	A->G	15,0,0,0	8,0,4,0;9.42238953e-10*
10	52155485	+	A	A->G	14,0,0,0	12,0,4,0;2.95914827e-09*
10	52155493	+	A	A->G	14,0,0,0	12,0,4,0;2.95914827e-09*
10	52155501	+	A	A->G	15,0,0,0	15,0,3,0;8.69282329e-07*
10	52155581	+	A	A->G	16,0,0,0	10,0,14,0;3.67531733e-35*
10	52155601	+	A	A->G	11,0,0,0	18,0,3,0;1.39062564e-06*
10	52254944	+	A	A->G	23,0,0,0	7,0,3,0;1.40532275e-07*
10	52254986	+	A	A->G	20,0,0,0	4,0,5,0;3.87665797e-13*
10	52254991	+	A	A->G	20,0,0,0	7,0,3,0;1.40532275e-07*
[truncated: 13,902 more rows]

## Sheet: Fat1
Chromosome	Coordinate	Strand	Gbase	EditType	Fat1.DNA_baseCount[A,C,G,T]	Fat1.RNA_baseCount[A,C,G,T];P_value
1	3657119	+	A	A->G	19,0,0,0	4,0,3,0;4.69414479e-08*
1	3657128	+	A	A->G	19,0,0,0	3,0,3,0;2.79070430e-08*
1	3666818	-	T	A->G	0,0,0,10	0,9,0,1;1.14107737e-25*
1	3717529	+	A	A->G	11,0,0,0	1,0,6,0;4.51639826e-17*
1	6379406	-	T	A->G	0,0,0,22	0,32,0,229;5.06530135e-16*
1	8757492	+	G	G->A	0,0,12,0	3,0,1,0;6.32428255e-09*
1	8857982	-	T	A->G	0,0,0,10	0,3,0,0;1.75294514e-09*
1	9396340	+	A	A->G	12,0,0,0	6,0,4,0;4.20491011e-10*
1	9449768	+	A	A->G	19,0,0,0	10,0,3,0;3.32065806e-07*
1	9450235	+	A	A->G	17,0,0,0	6,0,5,0;1.33384661e-12*
1	9452277	+	A	A->G	11,0,0,0	16,0,3,0;1.04986953e-06*
1	9452752	+	A	A->G	14,0,0,0	16,0,4,0;7.50694323e-09*
1	9453783	+	A	A->G	15,0,0,0	10,0,3,0;3.32065806e-07*
1	10897721	-	T	A->G	0,0,0,16	0,3,0,1;6.32428255e-09*
1	10897741	-	T	A->G	0,0,0,15	0,3,0,0;1.75294514e-09*
1	10899286	-	T	A->G	0,0,0,19	0,4,0,4;1.49637853e-10*
1	10899316	-	T	A->G	0,0,0,14	0,4,0,5;2.60031070e-10*
1	10899355	-	T	A->G	0,0,0,14	0,3,0,4;4.69414479e-08*
1	10899669	-	T	A->G	0,0,0,13	0,3,0,1;6.32428255e-09*
1	11282329	-	T	A->G	0,0,0,15	0,3,0,4;4.69414479e-08*
1	11891259	+	C	C->A	0,11,0,0	4,35,0,0;1.03128835e-07*
1	16117881	-	T	A->G	0,0,0,24	0,5,0,1;2.08772718e-14*
1	16413737	+	A	A->G	16,0,0,0	0,0,4,0;2.73099109e-12*
1	17237177	+	A	A->G	10,0,0,0	1,0,3,0;6.32428255e-09*
1	17255173	+	A	A->G	12,0,0,0	1,0,3,0;6.32428255e-09*
1	18640302	+	A	A->G	16,0,0,0	47,0,13,0;5.74982254e-26*
1	18640359	+	A	A->G	16,0,0,0	46,0,14,0;2.16497015e-28*
1	18640397	+	A	A->G	17,0,0,0	42,0,21,0;5.06530135e-16*
1	18640596	+	A	A->G	17,0,0,0	33,0,4,0;8.33026888e-08*
1	18640598	+	A	A->G	17,0,0,0	29,0,15,0;3.50871035e-33*
1	18640621	+	A	A->G	11,0,0,0	36,0,12,0;7.47060254e-25*
1	18733884	+	A	A->G	23,0,0,0	2,0,19,0;5.44440398e-54*
1	18733885	+	G	G->A	0,0,25,0	21,0,2,0;7.26579966e-60*
1	18764716	+	A	A->G	14,0,0,0	26,0,3,0;3.74601216e-06*
1	18764724	+	A	A->G	15,0,0,0	24,0,5,0;2.46333998e-10*
1	18764725	+	A	A->G	15,0,0,0	25,0,3,0;3.37116129e-06*
1	18764726	+	A	A->G	16,0,0,0	22,0,4,0;2.13362690e-08*
1	18869344	-	T	A->G	0,0,0,13	0,3,0,0;1.75294514e-09*
1	21878692	+	G	G->A	0,0,15,0	3,0,41,0;1.30601092e-05*
1	21940071	+	A	A->G	15,0,0,0	11,0,3,0;4.16881326e-07*
1	22016408	+	G	G->A	0,0,22,0	4,0,43,0;2.08097061e-07*
1	24132011	+	A	A->G	26,0,0,0	3,0,4,0;7.79772267e-11*
1	24158774	-	T	A->G	0,0,0,13	0,4,0,23;2.49226376e-08*
1	24158787	-	T	A->G	0,0,0,13	0,6,0,18;4.03256867e-13*
1	24159309	-	T	A->G	0,0,0,10	0,6,0,8;1.08300465e-14*
1	24159476	-	T	A->G	0,0,0,12	0,16,0,8;1.44272788e-41*
1	24159477	-	T	A->G	0,0,0,12	0,14,0,11;7.22544699e-35*
1	28793424	-	T	A->G	0,0,0,10	0,3,0,1;6.32428255e-09*
1	30410830	+	A	A->G	23,0,0,0	13,0,3,0;6.26095902e-07*
1	30411761	+	A	A->G	13,0,0,0	17,0,3,0;1.22403512e-06*
1	34473008	+	A	A->G	11,0,0,0	24,0,3,0;3.02043123e-06*
1	34473026	+	A	A->G	11,0,0,0	23,0,5,0;2.04739673e-10*
1	34473064	+	A	A->G	13,0,0,0	16,0,13,0;5.06530135e-16*
1	34473078	+	A	A->G	14,0,0,0	19,0,8,0;1.47426065e-17*
1	34473131	+	A	A->G	11,0,0,0	14,0,16,0;2.69348819e-39*
1	34473144	+	A	A->G	12,0,0,0	28,0,4,0;4.71502217e-08*
1	34474764	+	A	A->G	11,0,0,0	25,0,3,0;3.37116129e-06*
1	35992660	+	A	A->G	11,0,0,0	10,0,6,0;2.70438042e-14*
1	39473454	+	A	A->G	15,0,0,0	7,0,3,0;1.46953510e-07*
1	39473461	+	A	A->G	14,0,0,0	8,0,3,0;1.98162276e-07*
1	39579991	+	A	A->G	14,0,0,0	1,0,3,0;6.32428255e-09*
1	39584850	+	A	A->G	11,0,0,0	10,0,5,0;7.71821256e-12*
1	39586522	+	A	A->G	12,0,0,0	4,0,5,0;3.83929235e-13*
1	39590942	+	A	A->G	10,0,0,0	5,0,3,0;7.25573901e-08*
1	40781430	-	T	A->G	0,0,0,14	0,12,0,18;1.07513256e-27*
1	40781490	-	T	A->G	0,0,0,19	0,6,0,19;5.27319499e-13*
1	40781507	-	T	A->G	0,0,0,18	0,12,0,17;5.06530135e-16*
1	40781509	-	T	A->G	0,0,0,17	0,11,0,15;8.83801123e-26*
1	40781522	-	T	A->G	0,0,0,18	0,3,0,28;4.57648674e-06*
1	40781604	-	T	A->G	0,0,0,14	0,9,0,10;5.06530135e-16*
1	45821681	+	A	A->G	15,0,0,0	24,0,5,0;2.46333998e-10*
1	45822845	+	A	A->G	18,0,0,0	11,0,4,0;2.34652727e-09*
1	45822908	+	A	A->G	12,0,0,0	17,0,3,0;1.22403512e-06*
1	48056164	+	A	A->C	19,1,0,0	5,6,0,0;1.81431442e-15*
1	48678499	-	T	A->G	0,0,0,16	0,7,0,55;1.35513588e-12*
1	49613985	+	A	A->T	13,0,0,1	2,0,0,5;6.86703133e-14*
1	56967813	+	G	G->A	0,0,23,0	3,0,18,0;1.41764618e-06*
1	57010103	+	A	A->G	10,0,0,0	5,0,3,0;7.25573901e-08*
1	57010160	+	A	A->G	17,0,0,0	6,0,4,0;4.20491011e-10*
1	57010813	+	A	A->G	15,0,0,0	10,0,5,0;7.71821256e-12*
1	57010825	+	A	A->G	19,0,0,0	13,0,5,0;2.06318483e-11*
1	57015698	+	A	A->G	14,0,0,0	2,0,5,0;6.86703133e-14*
1	57015715	+	A	A->G	15,0,0,0	5,0,3,0;7.25573901e-08*
1	57664878	+	C	C->A	0,17,0,0	7,30,0,0;3.44236687e-14*
1	57669386	+	G	G->A	0,0,10,0	6,0,82,0;9.73675462e-10*
1	60925411	-	T	A->G	0,0,0,14	0,3,0,15;8.90765306e-07*
1	60925454	-	T	A->G	0,0,0,11	0,4,0,9;1.34632120e-09*
1	60925992	-	T	A->G	0,0,0,16	0,3,0,15;8.90765306e-07*
1	60926046	-	T	A->G	0,0,0,11	0,8,0,6;2.53774879e-20*
1	60929556	-	T	A->G	0,0,0,19	0,5,0,6;1.33384661e-12*
1	60929567	-	T	A->G	0,0,0,18	0,4,0,5;2.60031070e-10*
1	61056909	-	T	A->G	0,0,0,17	0,3,0,12;5.14775716e-07*
1	61058150	-	T	A->G	0,0,0,13	0,4,0,4;1.49637853e-10*
1	61058173	-	T	A->G	0,0,0,14	0,3,0,4;4.69414479e-08*
1	61058210	-	T	A->G	0,0,0,12	0,3,0,2;1.46752960e-08*
1	61058415	-	T	A->G	0,0,0,22	0,3,0,2;1.46752960e-08*
1	62406170	+	A	A->T	14,0,0,0	13,0,0,3;6.26095902e-07*
1	62614942	+	A	A->G	13,0,0,0	3,0,3,0;2.79070430e-08*
1	63993665	+	G	G->A	0,0,22,0	3,0,44,0;1.58872882e-05*
1	64114410	-	T	A->G	0,0,0,18	0,3,0,1;6.32428255e-09*
1	64114429	-	T	A->G	0,0,0,18	0,3,0,2;1.46752960e-08*
1	65485222	-	T	A->G	0,0,0,10	0,3,0,2;1.46752960e-08*
1	69719710	+	A	A->T	12,0,0,1	105,0,0,20;1.12589309e-36*
1	69719770	+	C	C->T	0,13,0,1	0,208,0,28;3.05225340e-47*
1	69719877	+	G	G->A	1,0,14,0	37,0,257,0;9.14518231e-16*
1	69719947	+	C	C->G	0,16,1,0	0,131,172,0;0.00000000e+00*
1	74974740	+	A	A->G	19,0,0,0	33,0,3,0;7.15723937e-06*
1	74974817	+	A	A->G	21,0,0,0	34,0,3,0;7.77142899e-06*
1	75076425	-	T	A->G	0,0,0,11	0,3,0,0;1.75294514e-09*
1	75141622	+	A	A->G	13,0,0,0	57,0,12,0;5.06530135e-16*
1	75141625	+	A	A->G	13,0,0,0	66,0,5,0;1.80256261e-08*
1	75141626	+	A	A->G	13,0,0,0	63,0,5,0;1.52180492e-08*
1	75141846	+	A	A->G	11,0,0,0	23,0,8,0;4.93544668e-17*
1	75141932	+	A	A->G	17,0,0,0	24,0,3,0;3.02043123e-06*
1	75141939	+	A	A->G	18,0,0,0	13,0,18,0;4.31305673e-45*
1	75141956	+	A	A->G	19,0,0,0	21,0,9,0;1.13207822e-19*
1	75141980	+	A	A->G	18,0,0,0	14,0,29,0;2.65813839e-75*
1	75141987	+	A	A->G	17,0,0,0	41,0,6,0;2.51706148e-11*
1	75142017	+	A	A->G	17,0,0,0	39,0,4,0;1.47085494e-07*
1	75142038	+	A	A->G	15,0,0,0	40,0,3,0;1.21906644e-05*
1	75142045	+	A	A->G	12,0,0,0	38,0,4,0;1.36260418e-07*
1	75142057	+	A	A->G	13,0,0,0	34,0,6,0;9.61164216e-12*
1	75142740	+	A	A->G	15,0,0,0	34,0,8,0;5.06530135e-16*
1	75142779	+	A	A->G	15,0,0,0	29,0,12,0;8.89973210e-26*
1	75142783	+	A	A->G	15,0,0,0	34,0,6,0;9.61164216e-12*
1	75142784	+	A	A->G	13,0,0,0	30,0,9,0;1.55558465e-18*
1	75143138	+	A	A->G	18,0,0,0	52,0,5,0;6.34032426e-09*
1	75143203	+	A	A->G	17,0,0,0	44,0,3,0;1.58872882e-05*
1	75143261	+	A	A->G	13,0,0,0	14,0,4,0;5.07943765e-09*
1	75143455	+	A	A->G	13,0,0,0	16,0,15,0;5.05035041e-36*
1	75143459	+	A	A->G	13,0,0,0	23,0,8,0;4.93544668e-17*
1	75143685	+	A	A->G	22,0,0,0	65,0,5,0;1.67819527e-08*
1	75143698	+	A	A->G	24,0,0,0	46,0,21,0;5.06530135e-16*
1	75143703	+	A	A->G	23,0,0,0	60,0,4,0;6.83063375e-07*
1	75143729	+	A	A->G	17,0,0,0	16,0,33,0;1.28120373e-85*
1	75143755	+	A	A->G	14,0,0,0	26,0,14,0;3.26200150e-31*
1	75143799	+	A	A->G	15,0,0,0	10,0,11,0;4.30301664e-27*
1	75143801	+	A	A->G	14,0,0,0	16,0,6,0;2.30379572e-13*
1	75143814	+	A	A->G	17,0,0,0	20,0,7,0;3.00700524e-15*
1	75143852	+	A	A->G	16,0,0,0	18,0,9,0;3.87291399e-20*
1	75143859	+	A	A->G	17,0,0,0	20,0,10,0;2.84290086e-22*
1	75143861	+	A	A->G	17,0,0,0	23,0,8,0;4.93544668e-17*
1	75143884	+	A	A->G	12,0,0,0	24,0,14,0;5.06530135e-16*
1	75143896	+	A	A->G	16,0,0,0	33,0,17,0;1.70807376e-37*
1	80817237	-	C	G->A	0,11,0,0	0,20,0,3;1.86572150e-06*
1	82522788	-	T	A->G	0,0,0,19	0,3,0,6;1.05411427e-07*
1	82522792	-	T	A->G	0,0,0,19	0,3,0,6;1.05411427e-07*
1	82522854	-	T	A->G	0,0,0,13	0,7,0,1;6.57623128e-20*
1	82522860	-	T	A->G	0,0,0,11	0,7,0,1;6.57623128e-20*
1	82522877	-	T	A->G	0,0,0,13	0,5,0,0;3.73333333e-15*
1	82522925	-	T	A->G	0,0,0,21	0,3,0,3;2.79070430e-08*
1	82522985	-	T	A->G	0,0,0,19	0,3,0,3;2.79070430e-08*
1	83410712	-	C	G->A	0,32,0,0	0,83,0,5;4.90089699e-08*
1	84056938	+	A	A->G	13,0,0,0	7,0,3,0;1.46953510e-07*
1	84418861	+	A	A->G	12,0,0,0	6,0,4,0;4.20491011e-10*
1	84418872	+	A	A->G	11,0,0,0	4,0,5,0;3.83929235e-13*
1	84422193	+	A	A->G	14,0,0,0	4,0,6,0;9.42035572e-16*
1	84422320	+	A	A->G	19,0,0,0	10,0,5,0;7.71821256e-12*
1	84422321	+	A	A->G	19,0,0,0	9,0,6,0;1.77423708e-14*
1	84874303	-	T	A->G	0,0,0,12	0,3,0,2;1.46752960e-08*
1	85730938	-	T	A->G	0,0,0,10	0,3,0,35;8.41879499e-06*
1	85880517	-	T	A->G	0,0,0,13	0,4,0,4;1.49637853e-10*
1	85880518	-	T	A->G	0,0,0,12	0,6,0,2;1.72685795e-16*
1	86975227	+	A	A->G	23,0,0,0	4,0,4,0;1.49637853e-10*
1	86983159	+	A	A->G	13,0,0,0	10,0,4,0;1.85397332e-09*
1	87006217	+	A	A->G	24,0,0,0	1,0,3,0;6.32428255e-09*
1	87006251	+	A	A->G	22,0,0,0	1,0,3,0;6.32428255e-09*
1	87010983	+	A	A->G	11,0,0,0	0,0,3,0;1.75294514e-09*
1	87025698	+	A	A->G	11,0,0,0	2,0,3,0;1.46752960e-08*
1	87027179	+	A	A->G	13,0,0,0	3,0,3,0;2.79070430e-08*
1	87036392	+	A	A->G	11,0,0,0	9,0,3,0;2.59769647e-07*
1	87036394	+	A	A->G	10,0,1,0	8,0,3,0;1.98162276e-07*
1	87046368	-	T	A->G	0,0,0,17	0,3,0,4;4.69414479e-08*
1	87049547	-	T	A->G	0,0,0,12	0,4,0,8;9.48356062e-10*
1	87060407	-	T	A->G	0,0,0,13	0,4,0,30;6.04768055e-08*
1	87061255	-	T	A->G	0,0,0,10	0,3,0,24;3.02043123e-06*
1	87063214	-	T	A->G	0,0,0,13	0,18,0,26;1.96765268e-41*
1	87063292	-	T	A->G	0,0,0,16	0,3,0,40;1.21906644e-05*
1	87063300	-	T	A->G	0,0,0,18	0,6,0,36;1.26052082e-11*
1	87180230	-	T	A->G	0,0,0,11	0,3,0,9;2.59769647e-07*
1	87185239	-	T	A->G	0,0,0,14	0,5,0,1;2.08772718e-14*
1	87747116	-	T	A->G	0,0,0,26	0,4,0,32;7.45882564e-08*
1	87747163	-	T	A->G	0,0,0,18	0,3,0,26;3.74601216e-06*
1	87747164	-	T	A->G	0,0,0,18	0,7,0,24;9.32260462e-15*
1	87747165	-	T	A->G	0,0,0,19	0,3,0,29;5.03156895e-06*
1	89655163	+	A	A->G	13,0,0,0	1,0,3,0;6.32428255e-09*
1	89855132	+	C	C->T	0,13,0,0	0,155,0,21;5.06530135e-16*
1	90037463	-	T	A->G	0,0,0,12	0,4,0,0;2.73099109e-12*
1	94550110	+	A	A->G	16,0,0,0	3,0,3,0;2.79070430e-08*
1	95470868	+	A	A->G	26,0,0,0	1,0,3,0;6.32428255e-09*
1	95470880	+	A	A->G	27,0,0,0	1,0,3,0;6.32428255e-09*
1	100977484	-	T	A->G	0,0,0,23	0,7,0,17;1.34205992e-15*
1	100977769	-	T	A->G	0,0,0,23	0,3,0,14;7.50738561e-07*
1	100977793	-	T	A->G	0,0,0,14	0,6,0,9;1.77423708e-14*
1	100977842	-	T	A->G	0,0,0,15	0,3,0,7;1.46953510e-07*
1	100977908	-	T	A->G	0,0,0,14	0,3,0,11;4.16881326e-07*
1	100977932	-	T	A->G	0,0,0,19	0,3,0,13;6.26095902e-07*
1	100978544	-	T	A->G	0,0,0,11	0,3,0,5;7.25573901e-08*
1	100990773	-	T	A->G	0,0,0,13	0,3,0,5;7.25573901e-08*
1	100990844	-	T	A->G	0,0,0,20	0,7,0,4;2.44487191e-18*
1	101180816	-	T	A->G	0,0,0,10	0,3,0,7;1.46953510e-07*
1	101180910	-	T	A->G	0,0,0,12	0,4,0,9;1.34632120e-09*
1	101264528	+	C	C->A	1,11,0,0	3,4,0,0;4.69414479e-08*
1	101264634	+	A	A->G	20,0,0,0	2,0,3,0;1.46752960e-08*
1	101266777	+	A	A->G	20,0,0,0	4,0,4,0;1.49637853e-10*
1	101269933	+	A	A->G	18,0,0,0	7,0,5,0;2.23133952e-12*
1	101269955	+	A	A->G	16,0,0,0	5,0,3,0;7.25573901e-08*
1	101269972	+	A	A->G	13,0,0,0	2,0,5,0;6.86703133e-14*
1	101269980	+	A	A->G	15,0,0,0	1,0,6,0;4.51639826e-17*
1	103326017	-	T	A->G	0,0,0,23	0,3,0,3;2.79070430e-08*
1	103519989	-	T	A->G	0,0,0,15	0,3,0,9;2.59769647e-07*
1	103519997	-	T	A->G	0,0,0,18	0,8,0,5;1.10205778e-20*
1	105556361	-	T	A->G	0,0,0,11	0,4,0,28;4.71502217e-08*
1	105556362	-	T	A->G	0,0,0,11	0,5,0,25;2.88267619e-10*
1	106072128	+	G	G->A	0,0,30,0	4,0,55,0;5.02284020e-07*
1	108002393	+	A	A->G	10,0,0,0	1,0,3,0;6.32428255e-09*
1	110567092	+	A	A->G	10,0,0,0	21,0,7,0;4.54141070e-15*
1	114188814	+	A	A->G	13,0,0,0	6,0,3,0;1.05411427e-07*
1	118125049	+	A	A->G	13,0,0,0	3,0,4,0;7.79772267e-11*
1	118125323	+	A	A->G	13,0,0,0	6,0,3,0;1.05411427e-07*
1	118137423	+	A	A->G	15,0,0,0	1,0,3,0;6.32428255e-09*
1	118160635	+	A	A->G	11,0,0,0	13,0,5,0;2.06318483e-11*
1	118839773	+	A	A->G	10,0,0,0	3,0,5,0;1.75835301e-13*
1	118840843	+	A	A->G	18,0,0,0	20,0,3,0;1.86572150e-06*
1	118840864	+	A	A->G	21,0,0,0	20,0,6,0;6.79827911e-13*
1	118840891	+	A	A->G	19,0,0,0	20,0,5,0;1.15210482e-10*
1	118961483	-	T	A->G	0,0,0,20	0,6,0,0;6.97655727e-18*
1	120107563	+	A	A->G	11,0,0,0	23,0,4,0;2.49226376e-08*
1	120140034	-	T	A->G	0,0,0,10	0,3,0,7;1.46953510e-07*
1	120226893	-	T	A->G	0,0,0,19	0,6,0,43;3.24811064e-11*
1	120226917	-	T	A->G	0,0,0,17	0,3,0,43;1.48988298e-05*
1	120230201	-	T	A->G	0,0,0,13	0,3,0,37;9.82383465e-06*
1	120232517	-	T	A->G	0,0,0,11	0,3,0,33;7.15723937e-06*
1	120232548	-	T	A->G	0,0,0,10	0,3,0,35;8.41879499e-06*
1	120232572	-	T	A->G	0,0,0,10	0,3,0,33;7.15723937e-06*
1	120431695	-	C	G->A	0,19,0,0	0,138,0,12;5.06530135e-16*
1	123308919	+	A	A->G	11,0,0,0	1,0,3,0;6.32428255e-09*
1	123308946	+	A	A->G	12,0,0,0	1,0,3,0;6.32428255e-09*
1	123310771	+	A	A->G	15,0,0,0	5,0,5,0;7.44581985e-13*
1	123341955	+	A	A->G	14,0,0,0	3,0,3,0;2.79070430e-08*
1	123405316	+	A	A->G	12,0,0,0	7,0,4,0;6.45529828e-10*
1	123412338	+	A	A->G	10,0,0,0	18,0,6,0;4.03256867e-13*
1	124981796	-	T	A->G	0,0,0,11	0,4,0,5;2.60031070e-10*
1	125166432	+	C	C->A	0,19,0,0	4,75,0,0;1.52787452e-06*
1	125219581	-	C	G->A	0,21,0,0	0,135,0,10;3.43402614e-15*
1	126853840	-	T	A->G	0,0,0,12	0,3,0,1;6.32428255e-09*
1	127629555	+	A	A->G	32,0,0,0	3,0,3,0;2.79070430e-08*
1	127629558	+	A	A->G	32,0,0,0	3,0,3,0;2.79070430e-08*
1	127629568	+	A	A->G	31,0,0,0	2,0,5,0;6.86703133e-14*
1	127702838	+	A	A->G	14,0,0,0	2,0,3,0;1.46752960e-08*
1	127703608	+	A	A->G	17,0,0,0	2,0,4,0;3.51566644e-11*
1	127704973	+	A	A->G	14,0,0,0	8,0,4,0;9.48356062e-10*
1	129027248	+	A	A->G	19,0,0,0	119,0,13,0;5.06530135e-16*
1	129028493	+	A	A->G	17,0,0,0	251,0,21,0;5.06530135e-16*
1	129065619	-	T	A->G	0,0,0,12	0,5,0,1;2.08772718e-14*
1	129065680	-	T	A->G	0,0,0,12	0,3,0,0;1.75294514e-09*
1	129142907	+	A	A->G	13,0,0,0	11,0,5,0;1.10710760e-11*
1	132091849	+	A	A->G	10,0,0,0	6,0,4,0;4.20491011e-10*
1	132091973	+	A	A->G	19,0,0,0	9,0,4,0;1.34632120e-09*
1	132173415	+	A	A->G	21,0,0,0	5,0,4,0;2.60031070e-10*
1	132180404	+	A	A->G	15,0,0,0	16,0,3,0;1.04986953e-06*
1	132185520	+	A	A->G	20,0,0,0	20,0,4,0;1.53176033e-08*
1	132185546	+	A	A->G	18,0,0,0	21,0,3,0;2.11890801e-06*
1	132223350	+	A	A->G	13,0,0,0	35,0,5,0;1.22660636e-09*
1	132223360	+	A	A->G	10,0,0,0	23,0,9,0;2.18614170e-19*
1	132224233	+	A	A->G	23,0,0,0	27,0,6,0;2.95018793e-12*
1	132953218	-	G	C->A	0,0,21,1	0,0,4,10;1.20516866e-26*
1	132961878	-	T	A->G	0,0,0,16	0,3,0,6;1.05411427e-07*
1	132980139	-	T	A->G	0,0,0,14	0,3,0,3;2.79070430e-08*
1	134283122	-	T	A->G	0,0,0,15	0,4,0,3;7.79772267e-11*
1	134283130	-	T	A->G	0,0,0,15	0,3,0,6;1.05411427e-07*
1	134283988	-	T	A->G	0,0,0,14	0,4,0,10;1.85397332e-09*
1	134572366	+	C	C->A	0,15,0,0	4,39,0,0;1.47085494e-07*
1	134572613	+	A	A->G	19,0,0,0	28,0,17,0;1.94298443e-38*
1	134572630	+	A	A->G	13,0,0,0	16,0,13,0;5.06530135e-16*
1	134572642	+	A	A->G	13,0,0,0	13,0,9,0;5.06530135e-16*
1	134572657	+	A	A->G	10,0,0,0	12,0,6,0;6.20965230e-14*
1	134572662	+	A	A->G	12,0,0,0	15,0,3,0;8.90765306e-07*
1	134572704	+	A	A->G	15,0,0,0	7,0,4,0;6.45529828e-10*
1	134572751	+	A	A->G	18,0,0,0	9,0,3,0;2.59769647e-07*
1	134572752	+	A	A->G	18,0,0,0	9,0,3,0;2.59769647e-07*
1	134572757	+	A	A->G	17,0,0,0	6,0,5,0;1.33384661e-12*
1	134572766	+	A	A->G	19,0,0,0	12,0,5,0;1.50575931e-11*
1	134572793	+	A	A->G	20,0,0,0	39,0,3,0;1.13708717e-05*
1	134572800	+	A	A->G	21,0,0,0	7,0,39,0;2.81075715e-108*
1	134572801	+	A	A->G	21,0,0,0	29,0,17,0;3.06822126e-38*
1	134645061	+	A	A->G	12,0,0,0	2,0,3,0;1.46752960e-08*
1	134645062	+	A	A->G	13,0,0,0	2,0,4,0;3.51566644e-11*
1	134645065	+	A	A->G	13,0,0,0	3,0,3,0;2.79070430e-08*
1	134664289	+	C	C->A	0,11,0,0	3,0,0,0;1.75294514e-09*
1	134741005	-	T	A->G	0,0,0,12	0,3,0,2;1.46752960e-08*
1	134792802	-	T	A->G	0,0,0,28	0,3,0,1;6.32428255e-09*
1	136029013	-	T	A->G	0,0,0,23	0,3,0,0;1.75294514e-09*
1	136031486	-	T	A->G	0,0,0,11	0,4,0,1;1.24018913e-11*
1	136148936	-	C	G->A	0,25,0,0	0,35,0,5;1.22660636e-09*
1	136154219	-	T	A->G	0,0,0,15	0,3,0,1;6.32428255e-09*
1	136194883	-	T	A->G	0,0,0,10	0,5,0,6;1.33384661e-12*
1	136194918	-	T	A->G	0,0,0,14	0,5,0,5;7.44581985e-13*
1	136399032	+	A	A->G	18,0,0,0	67,0,23,0;5.06530135e-16*
1	136399040	+	A	A->G	18,0,0,0	77,0,14,0;5.06530135e-16*
1	138043717	-	G	C->A	0,0,25,0	0,0,46,3;1.79826781e-05*
1	138043725	-	G	C->A	0,0,30,0	0,0,37,6;1.46159679e-11*
1	140854776	-	T	A->G	0,0,0,13	0,3,0,1;6.32428255e-09*
1	140886989	-	T	A->G	0,0,0,23	0,3,0,2;1.46752960e-08*
1	141434648	-	T	A->G	0,0,0,12	0,9,0,104;1.92734717e-14*
1	141434653	-	T	A->G	0,0,0,10	0,11,0,109;7.24637430e-18*
1	141434660	-	T	A->G	0,0,0,13	0,22,0,98;1.13342260e-41*
1	141434675	-	T	A->G	0,0,0,11	0,15,0,78;9.20011916e-28*
1	141434713	-	T	A->G	0,0,0,11	0,36,0,22;2.42861184e-91*
1	141434716	-	T	A->G	0,0,0,10	0,23,0,32;9.14518231e-16*
1	141435245	-	T	A->G	0,0,0,22	0,7,0,96;4.23936287e-11*
1	141435248	-	T	A->G	0,0,0,21	0,7,0,97;4.54031679e-11*
1	141435263	-	T	A->G	0,0,0,11	0,38,0,66;1.30635296e-84*
1	141435371	-	T	A->G	0,0,0,11	0,20,0,88;5.06530135e-16*
1	141435372	-	T	A->G	0,0,0,11	0,25,0,81;5.06530135e-16*
1	141435967	-	T	A->G	0,0,0,18	0,6,0,53;9.55222814e-11*
1	141717406	+	A	A->G	15,0,0,0	8,0,6,0;1.08300465e-14*
1	141717427	+	A	A->G	23,0,0,0	11,0,3,0;4.16881326e-07*
1	141722774	-	G	C->A	0,0,20,0	0,0,152,16;5.06530135e-16*
1	142565969	-	T	A->G	0,0,0,12	0,3,0,0;1.75294514e-09*
1	142593795	-	T	A->G	0,0,0,14	0,11,0,132;5.06530135e-16*
1	142761223	+	G	G->A	0,0,12,0	3,0,25,0;3.37116129e-06*
1	142946874	-	T	A->G	0,0,0,11	0,16,0,3;2.01696047e-44*
1	142954536	-	T	A->G	0,0,0,11	0,3,0,10;3.32065806e-07*
1	142954559	-	T	A->G	0,0,0,10	0,3,0,14;7.50738561e-07*
1	142954825	-	T	A->G	0,0,0,18	0,3,0,9;2.59769647e-07*
1	142959733	-	T	A->G	0,0,0,10	0,4,0,1;1.24018913e-11*
1	142963173	-	T	A->G	0,0,0,20	0,3,0,0;1.75294514e-09*
1	143104752	+	A	A->G	10,0,0,0	1,0,3,0;6.32428255e-09*
1	143130076	-	T	A->G	0,0,0,15	0,5,0,19;9.29534709e-11*
1	143130085	-	T	A->G	0,0,0,14	0,4,0,21;1.81288848e-08*
1	143130090	-	T	A->G	0,0,0,15	0,5,0,21;1.41801767e-10*
1	143130092	-	T	A->G	0,0,0,15	0,11,0,16;1.45583977e-25*
1	143130097	-	T	A->G	0,0,0,19	0,18,0,9;1.01687626e-46*
1	143130118	-	T	A->G	0,0,0,22	0,3,0,21;2.11890801e-06*
1	143130133	-	T	A->G	0,0,0,21	0,3,0,19;1.63078260e-06*
1	143130162	-	T	A->G	0,0,0,18	0,9,0,9;9.14518231e-16*
1	143130173	-	T	A->G	0,0,0,16	0,6,0,13;8.71809375e-14*
1	143130185	-	T	A->G	0,0,0,17	0,6,0,11;4.19966700e-14*
1	143130186	-	T	A->G	0,0,0,16	0,6,0,8;1.08300465e-14*
1	143130192	-	T	A->G	0,0,0,14	0,5,0,12;1.50575931e-11*
1	143130212	-	T	A->G	0,0,0,14	0,3,0,12;5.14775716e-07*
1	143130222	-	T	A->G	0,0,0,17	0,3,0,12;5.14775716e-07*
1	143130701	-	T	A->G	0,0,0,15	0,3,0,10;3.32065806e-07*
1	143130702	-	T	A->G	0,0,0,16	0,3,0,12;5.14775716e-07*
1	143130714	-	T	A->G	0,0,0,14	0,6,0,10;2.70438042e-14*
1	143130715	-	T	A->G	0,0,0,14	0,3,0,14;7.50738561e-07*
1	143130818	-	T	A->G	0,0,0,17	0,8,0,9;9.14518231e-16*
1	143130860	-	T	A->G	0,0,0,13	0,3,0,7;1.46953510e-07*
1	143131441	-	T	A->G	0,0,0,12	0,6,0,1;4.51639826e-17*
1	143711966	-	T	A->G	0,0,0,13	0,3,0,7;1.46953510e-07*
1	143711990	-	T	A->G	0,0,0,14	0,6,0,8;1.08300465e-14*
1	143711991	-	T	A->G	0,0,0,13	0,5,0,7;2.23133952e-12*
1	143712025	-	T	A->G	0,0,0,15	0,4,0,9;1.34632120e-09*
1	143712062	-	T	A->G	0,0,0,14	0,3,0,6;1.05411427e-07*
1	143712067	-	T	A->G	0,0,0,15	0,3,0,5;7.25573901e-08*
1	143712391	-	T	A->G	0,0,0,12	0,3,0,4;4.69414479e-08*
1	143713081	-	T	A->G	0,0,0,24	0,4,0,36;1.11743258e-07*
1	143713944	-	T	A->G	0,0,0,15	0,5,0,3;1.75835301e-13*
1	143734518	+	A	A->G	16,0,0,0	11,0,4,0;2.34652727e-09*
1	143734523	+	A	A->G	17,0,0,0	13,0,4,0;3.99634289e-09*
1	143736638	+	A	A->G	11,0,0,0	16,0,3,0;1.04986953e-06*
1	143740849	-	T	A->G	0,0,0,21	0,3,0,1;6.32428255e-09*
1	143748799	-	T	A->G	0,0,0,12	0,3,0,7;1.46953510e-07*
1	143749368	-	T	A->G	0,0,0,10	0,4,0,15;6.38048041e-09*
1	143914545	-	T	A->G	0,0,0,20	0,3,0,10;3.32065806e-07*
1	143938611	-	T	A->G	0,0,0,13	0,3,0,4;4.69414479e-08*
1	143978527	-	T	A->G	0,0,0,10	0,4,0,1;1.24018913e-11*
1	143980433	-	T	A->G	0,0,0,10	0,3,0,4;4.69414479e-08*
1	143980434	-	T	A->G	0,0,0,11	0,3,0,4;4.69414479e-08*
1	143980969	-	T	A->G	0,0,0,13	0,3,0,15;8.90765306e-07*
1	143981000	-	T	A->G	0,0,0,13	0,5,0,10;7.71821256e-12*
1	143981060	-	T	A->G	0,0,0,20	0,7,0,5;5.66054077e-18*
1	143981061	-	T	A->G	0,0,0,19	0,8,0,3;1.52768368e-21*
1	144002733	+	A	A->G	18,0,0,0	4,0,3,0;4.69414479e-08*
1	144002734	+	A	A->G	18,0,0,0	4,0,3,0;4.69414479e-08*
1	144003910	+	A	A->G	23,0,0,0	3,0,3,0;2.79070430e-08*
1	144003936	+	A	A->G	25,0,0,0	5,0,3,0;7.25573901e-08*
1	144005755	+	A	A->G	30,0,0,0	16,0,7,0;9.14518231e-16*
1	144028268	+	A	A->G	16,0,0,0	16,0,3,0;1.04986953e-06*
1	144105599	+	A	A->G	14,0,0,0	0,0,3,0;1.75294514e-09*
1	144926466	+	A	A->G	11,0,0,0	14,0,3,0;7.50738561e-07*
1	144970377	-	T	A->G	0,0,0,10	0,3,0,1;6.32428255e-09*
1	145805337	-	T	A->G	0,0,0,10	0,3,0,3;2.79070430e-08*
1	145991281	-	T	A->G	0,0,0,10	0,7,0,4;2.44487191e-18*
1	145991333	-	T	A->G	0,0,0,16	0,10,0,2;8.41971353e-28*
1	146599231	-	C	G->T	0,20,0,0	71,0,0,0;1.13217391e-211*
1	146599239	-	T	A->G	0,0,0,18	0,79,0,0;1.21116279e-235*
1	146599244	-	G	C->A	0,0,18,0	0,0,0,80;1.22541176e-238*
1	146599300	-	C	G->T	0,14,0,0	119,0,0,0;0.00000000e+00*
1	148297561	-	T	A->G	0,0,0,15	0,4,0,2;3.51566644e-11*
1	148297562	-	T	A->G	0,0,0,19	0,4,0,2;3.51566644e-11*
1	152358698	+	A	A->G	28,0,0,0	25,0,5,0;2.88267619e-10*
1	152358699	+	A	A->G	29,0,0,0	18,0,10,0;5.06530135e-16*
1	152358771	+	A	A->G	20,0,0,0	8,0,8,0;1.03894714e-19*
1	152358778	+	A	A->G	16,0,0,0	6,0,6,0;3.81513003e-15*
1	152358796	+	A	A->G	12,0,0,0	7,0,7,0;2.27115979e-17*
1	152358797	+	A	A->G	12,0,0,0	9,0,5,0;5.24382969e-12*
1	152358893	+	A	A->G	12,0,0,0	17,0,4,0;9.20208990e-09*
1	152358906	+	A	A->G	13,0,0,0	19,0,4,0;1.34282619e-08*
1	152358911	+	A	A->G	12,0,0,0	18,0,6,0;4.03256867e-13*
1	152358921	+	A	A->G	12,0,0,0	11,0,11,0;5.06530135e-16*
1	152358938	+	A	A->G	10,0,0,0	14,0,4,0;5.07943765e-09*
1	152358946	+	A	A->G	11,0,0,0	17,0,3,0;1.22403512e-06*
1	152359226	+	A	A->G	13,0,0,0	10,0,3,0;3.32065806e-07*
1	152359238	+	A	A->G	12,0,0,0	8,0,8,0;1.03894714e-19*
1	152359316	+	A	A->G	14,0,0,0	14,0,5,0;2.77755323e-11*
1	152359340	+	A	A->G	19,0,0,0	11,0,7,0;9.14518231e-16*
1	152365769	+	A	A->G	26,0,0,0	5,0,6,0;1.81431442e-15*
1	152365770	+	A	A->G	26,0,0,0	9,0,3,0;2.59769647e-07*
1	152365783	+	A	A->G	24,0,0,0	7,0,3,0;1.46953510e-07*
1	152365790	+	A	A->G	23,0,0,0	2,0,8,0;4.26904284e-22*
1	152365857	+	A	A->G	11,0,0,0	4,0,4,0;1.49637853e-10*
1	153741498	-	T	A->G	0,0,0,21	0,3,0,4;4.69414479e-08*
1	154671102	+	A	A->G	22,0,0,0	4,0,3,0;4.69414479e-08*
1	157479966	+	A	A->G	13,0,0,0	0,0,3,0;1.75294514e-09*
1	157479977	+	A	A->G	11,0,0,0	0,0,3,0;1.75294514e-09*
1	157480318	+	A	A->G	13,0,0,0	5,0,3,0;7.25573901e-08*
1	157480399	+	A	A->G	12,0,0,0	4,0,5,0;3.83929235e-13*
1	159969070	+	A	A->G	19,0,0,0	4,0,9,0;7.57210791e-24*
1	159969072	+	A	A->G	17,0,0,0	10,0,4,0;1.85397332e-09*
1	159969073	+	A	A->G	18,0,0,0	5,0,10,0;3.49857640e-26*
1	159969112	+	A	A->G	16,0,0,0	19,0,4,0;1.34282619e-08*
1	159969118	+	A	A->G	15,0,0,0	13,0,14,0;3.20010045e-34*
1	159969120	+	A	A->G	15,0,0,0	10,0,20,0;7.34552561e-52*
1	159969384	+	A	A->G	12,0,0,0	22,0,6,0;1.08811519e-12*
1	159970290	+	A	A->G	23,0,0,0	7,0,3,0;1.46953510e-07*
1	159970731	+	A	A->G	15,0,0,0	5,0,6,0;1.81431442e-15*
1	159970741	+	A	A->G	17,0,0,0	10,0,3,0;3.32065806e-07*
1	159970866	+	A	A->G	17,0,0,0	11,0,7,0;9.14518231e-16*
1	159970878	+	A	A->G	17,0,0,0	10,0,10,0;1.99503736e-24*
1	159970941	+	A	A->G	23,0,0,0	18,0,5,0;7.59667385e-11*
1	161058991	+	A	A->G	18,0,0,0	4,0,7,0;2.44487191e-18*
1	161059353	+	A	A->G	16,0,0,0	2,0,4,0;3.51566644e-11*
1	161246104	-	T	A->G	0,0,0,13	0,3,0,2;1.46752960e-08*
1	162984081	-	T	A->G	0,0,0,15	0,3,0,9;2.59769647e-07*
1	171659469	+	A	A->G	11,0,0,0	0,0,3,0;1.75294514e-09*
1	175813291	+	A	A->G	29,0,0,0	55,0,17,0;5.06530135e-16*
1	175813341	+	A	A->G	17,0,0,0	40,0,7,0;1.91571563e-13*
1	175813351	+	A	A->G	16,0,0,0	27,0,22,0;1.18838943e-51*
1	175813360	+	A	A->G	13,0,0,0	34,0,13,0;9.14518231e-16*
1	175813389	+	A	A->G	12,0,0,0	31,0,15,0;7.64421200e-33*
1	175813397	+	A	A->G	16,0,0,0	30,0,9,0;1.55558465e-18*
1	175813413	+	A	A->G	12,0,0,0	21,0,17,0;5.06530135e-16*
1	175813420	+	A	A->G	14,0,0,0	27,0,12,0;4.44497805e-26*
1	175813425	+	A	A->G	11,0,0,0	34,0,6,0;9.61164216e-12*
1	175813450	+	A	A->G	12,0,0,0	40,0,6,0;2.20065796e-11*
1	175813464	+	A	A->G	12,0,1,0	36,0,11,0;9.14518231e-16*
1	175813495	+	A	A->G	14,0,0,0	49,0,4,0;3.33772859e-07*
1	175813500	+	A	A->G	14,0,0,0	40,0,11,0;5.06530135e-16*
1	175814231	+	A	A->G	14,0,0,0	47,0,3,0;1.90939701e-05*
1	175814321	+	A	A->G	19,0,0,0	69,0,8,0;6.65371539e-14*
1	175814480	+	A	A->G	13,0,0,0	50,0,8,0;7.31389649e-15*
1	175814486	+	A	A->G	14,0,0,0	43,0,4,0;2.08097061e-07*
1	175814491	+	A	A->G	15,0,0,0	44,0,9,0;2.82427893e-17*
1	175814505	+	A	A->G	14,0,0,0	49,0,5,0;5.09389829e-09*
1	175814531	+	A	A->G	13,0,0,0	55,0,5,0;8.17868780e-09*
1	175814584	+	A	A->G	15,0,0,0	45,0,18,0;5.06530135e-16*
1	175814595	+	A	A->G	17,0,0,0	43,0,21,0;5.06530135e-16*
1	175814608	+	A	A->G	13,0,0,0	56,0,5,0;8.89481995e-09*
1	175814619	+	A	A->G	12,0,0,0	22,0,33,0;4.78819410e-83*
1	175814620	+	A	A->G	12,0,0,0	40,0,15,0;9.14518231e-16*
1	175814628	+	A	A->G	12,0,0,0	49,0,8,0;6.11424905e-15*
1	175814632	+	A	A->G	12,0,0,0	41,0,14,0;9.14518231e-16*
1	175814637	+	A	A->G	14,0,0,0	56,0,9,0;1.86617219e-16*
1	175814646	+	A	A->G	14,0,0,0	49,0,8,0;6.11424905e-15*
1	175814658	+	A	A->G	12,0,0,0	51,0,11,0;4.40139401e-21*
1	176410571	+	G	G->A	0,0,19,0	4,0,62,0;7.64388512e-07*
1	176778414	-	T	A->G	0,0,0,10	0,6,0,2;1.72685795e-16*
1	176778443	-	T	A->G	0,0,0,10	0,5,0,1;2.08772718e-14*
1	176778461	-	T	A->G	0,0,0,10	0,6,0,2;1.72685795e-16*
1	177269585	+	A	A->G	18,0,0,0	0,0,3,0;1.75294514e-09*
1	179333925	+	A	A->G	14,0,0,0	13,0,3,0;6.26095902e-07*
1	179361081	+	A	A->G	22,0,0,0	46,0,9,0;9.14518231e-16*
1	179361082	+	A	A->G	21,0,0,0	51,0,3,0;2.40006982e-05*
1	179361100	+	A	A->G	23,0,0,0	37,0,3,0;9.82383465e-06*
1	179361113	+	A	A->G	18,0,0,0	31,0,9,0;1.99939082e-18*
1	179361138	+	A	A->G	16,0,0,0	23,0,8,0;4.93544668e-17*
1	179361139	+	A	A->G	17,0,0,0	25,0,8,0;5.06530135e-16*
1	179361169	+	A	A->G	12,0,0,0	31,0,15,0;7.64421200e-33*
1	179361202	+	A	A->G	10,0,0,0	28,0,14,0;7.32396576e-31*
1	179363159	+	A	A->G	21,0,0,0	30,0,3,0;5.51904506e-06*
1	179363169	+	A	A->G	18,0,0,0	29,0,3,0;5.03156895e-06*
1	179363176	+	A	A->G	20,0,0,0	32,0,5,0;8.30669465e-10*
1	179363207	+	A	A->G	19,0,0,0	40,0,4,0;1.61493199e-07*
1	179363208	+	A	A->G	17,0,0,0	39,0,5,0;1.84067021e-09*
1	179363238	+	A	A->G	13,0,0,0	29,0,9,0;5.06530135e-16*
1	179363256	+	A	A->G	16,0,0,0	28,0,4,0;4.71502217e-08*
1	179363263	+	A	A->G	14,0,0,0	30,0,3,0;5.51904506e-06*
1	179363410	+	A	A->G	10,0,0,0	43,0,3,0;1.48988298e-05*
1	179363722	+	A	A->G	18,0,0,0	62,0,13,0;5.06530135e-16*
1	179363730	+	A	A->G	14,0,0,0	53,0,22,0;5.06530135e-16*
1	179363745	+	A	A->G	10,0,0,0	67,0,7,0;4.54214125e-12*
1	179363972	+	A	A->G	14,0,0,0	64,0,12,0;2.81415471e-22*
1	179363984	+	A	A->G	11,0,0,0	58,0,10,0;2.06633339e-18*
1	179363991	+	A	A->G	12,0,0,0	52,0,25,0;5.06530135e-16*
1	179363992	+	A	A->G	13,0,0,0	67,0,6,0;3.31651624e-10*
1	179364014	+	A	A->G	18,0,0,0	77,0,12,0;2.02047709e-21*
1	179364016	+	A	A->G	19,0,0,0	77,0,17,0;5.06530135e-16*
1	179364027	+	A	A->G	21,0,0,0	71,0,17,0;8.78685259e-33*
1	179364028	+	A	A->G	19,0,0,0	83,0,5,0;4.90089699e-08*
1	179364248	+	A	A->G	16,0,0,0	68,0,6,0;3.59537688e-10*
1	179364251	+	A	A->G	17,0,0,0	37,0,31,0;6.96043234e-73*
1	179364255	+	A	A->G	18,0,0,0	61,0,4,0;7.26722458e-07*
1	179364259	+	A	A->G	16,0,0,0	49,0,11,0;2.97617219e-21*
1	179364265	+	A	A->G	19,0,0,0	49,0,15,0;5.06530135e-16*
1	179364272	+	A	A->G	15,0,0,0	53,0,6,0;9.55222814e-11*
1	179364310	+	A	A->G	17,0,0,0	25,0,18,0;5.06530135e-16*
1	179364335	+	A	A->G	17,0,0,0	37,0,3,0;9.82383465e-06*
1	179364371	+	A	A->G	15,0,0,0	13,0,23,0;6.35589403e-59*
1	179364388	+	A	A->G	11,0,0,0	12,0,22,0;1.45526811e-56*
1	179364696	+	A	A->G	15,0,0,0	20,0,3,0;1.86572150e-06*
1	179364709	+	A	A->G	13,0,0,0	12,0,8,0;9.55375523e-19*
1	179364713	+	A	A->G	10,0,0,0	13,0,8,0;1.52601195e-18*
1	179364846	+	A	A->G	10,0,0,0	10,0,11,0;4.30301664e-27*
1	179364854	+	A	A->G	11,0,0,0	16,0,5,0;4.64874081e-11*
1	179364855	+	A	A->G	11,0,0,0	10,0,12,0;8.76944857e-30*
1	179365096	+	A	A->G	19,0,0,0	7,0,11,0;4.07117028e-28*
1	179365121	+	A	A->G	20,0,0,0	9,0,9,0;9.14518231e-16*
1	179365126	+	A	A->G	21,0,0,0	8,0,9,0;2.33856388e-22*
1	179365142	+	A	A->G	21,0,0,0	16,0,3,0;1.04986953e-06*
1	179365155	+	A	A->G	20,0,0,0	17,0,3,0;1.22403512e-06*
1	179365161	+	A	A->G	21,0,0,0	15,0,4,0;6.38048041e-09*
1	179365203	+	A	A->G	17,0,0,0	12,0,10,0;5.06530135e-16*
1	179365261	+	A	A->G	11,0,0,0	24,0,10,0;5.06530135e-16*
1	179365278	+	A	A->G	10,0,0,0	32,0,3,0;6.58065008e-06*
1	179365341	+	A	A->G	11,0,0,0	49,0,4,0;3.33772859e-07*
1	179365360	+	A	A->G	13,0,0,0	35,0,9,0;5.03184060e-18*
1	179365364	+	A	A->G	13,0,0,0	42,0,4,0;1.93477158e-07*
1	179365367	+	A	A->G	13,0,0,0	49,0,3,0;2.14577227e-05*
1	179365395	+	A	A->G	11,0,0,0	57,0,8,0;1.70760842e-14*
1	179365404	+	A	A->G	11,0,0,0	51,0,13,0;5.06530135e-16*
1	179365405	+	A	A->G	11,0,0,0	57,0,6,0;1.41860216e-10*
1	179365469	+	A	A->G	10,0,0,0	51,0,6,0;7.95541785e-11*
1	179365476	+	A	A->G	10,0,0,0	53,0,3,0;2.67382752e-05*
1	179365727	+	A	A->G	12,0,0,0	20,0,20,0;3.04624336e-48*
1	179365728	+	A	A->G	11,0,0,0	25,0,15,0;6.27706992e-34*
1	179365758	+	A	A->G	10,0,0,0	40,0,3,0;1.21906644e-05*
1	179365770	+	A	A->G	11,0,0,0	47,0,3,0;1.90939701e-05*
1	179365783	+	A	A->G	10,0,0,0	43,0,5,0;2.85935942e-09*
1	180715819	-	T	A->G	0,0,0,10	0,3,0,2;1.46752960e-08*
1	180989252	-	T	A->G	0,0,0,17	0,3,0,3;2.79070430e-08*
1	180989253	-	T	A->G	0,0,0,17	0,3,0,4;4.69414479e-08*
1	181174702	-	T	A->G	0,0,0,14	0,3,0,2;1.46752960e-08*
1	181174710	-	T	A->G	0,0,0,14	0,4,0,1;1.24018913e-11*
1	181174727	-	T	A->G	0,0,0,14	0,4,0,0;2.73099109e-12*
1	182220569	-	T	A->G	0,0,0,11	0,3,0,1;6.32428255e-09*
1	182273191	+	A	A->G	14,0,0,0	0,0,3,0;1.75294514e-09*
1	182273266	+	A	A->G	13,0,0,0	0,0,5,0;3.73333333e-15*
1	182273285	+	A	A->G	10,0,0,0	1,0,3,0;6.32428255e-09*
1	184438206	+	A	A->G	12,0,0,0	13,0,3,0;6.26095902e-07*
1	184438208	+	A	A->G	13,0,0,0	15,0,3,0;8.90765306e-07*
1	184438271	+	A	A->G	12,0,0,0	16,0,6,0;2.30379572e-13*
1	184438922	+	A	A->G	12,0,0,0	15,0,4,0;6.38048041e-09*
1	184439849	+	A	A->G	14,0,0,0	22,0,3,0;2.39577215e-06*
1	184439889	+	A	A->G	11,0,0,0	7,0,9,0;1.11287954e-22*
1	184439890	+	A	A->G	10,0,0,0	5,0,10,0;3.49857640e-26*
1	185090345	+	A	A->G	16,0,0,0	18,0,8,0;1.05982925e-17*
1	185090350	+	A	A->G	13,0,0,0	26,0,3,0;3.74601216e-06*
1	186636037	-	T	A->G	0,0,0,14	0,7,0,21;4.54141070e-15*
1	186636038	-	T	A->G	0,0,0,17	0,5,0,23;2.04739673e-10*
1	186637368	-	T	A->G	0,0,0,11	0,5,0,22;1.69042790e-10*
1	186637373	-	T	A->G	0,0,0,10	0,8,0,16;5.29424880e-18*
1	186652168	-	T	A->G	0,0,0,17	0,3,0,11;4.16881326e-07*
1	186652189	-	T	A->G	0,0,0,18	0,3,0,17;1.22403512e-06*
1	186652275	-	T	A->G	0,0,0,20	0,3,0,19;1.63078260e-06*
1	186653399	-	T	A->G	0,0,0,12	0,3,0,13;6.26095902e-07*
1	186654539	-	T	A->G	0,0,0,12	0,3,0,31;6.03662147e-06*
1	186654540	-	T	A->G	0,0,0,15	0,3,0,29;5.03156895e-06*
1	186659406	-	T	A->G	0,0,0,10	0,20,0,6;5.90199268e-54*
1	186659442	-	T	A->G	0,0,0,10	0,3,0,22;2.39577215e-06*
1	186659455	-	T	A->G	0,0,0,10	0,10,0,13;1.17274196e-23*
1	186659947	-	T	A->G	0,0,0,10	0,5,0,10;7.71821256e-12*
1	186659974	-	T	A->G	0,0,0,12	0,10,0,5;3.49857640e-26*
1	186659975	-	T	A->G	0,0,0,12	0,3,0,13;6.26095902e-07*
1	188058343	+	A	A->G	12,0,0,0	1,0,3,0;6.32428255e-09*
1	188431001	-	T	A->G	0,0,0,15	0,3,0,4;4.69414479e-08*
1	188435168	-	T	A->G	0,0,0,12	0,5,0,6;1.33384661e-12*
1	188435196	-	T	A->G	0,0,0,13	0,6,0,4;9.42035572e-16*
1	188436118	-	T	A->G	0,0,0,11	0,4,0,10;1.85397332e-09*
1	188436154	-	T	A->G	0,0,0,13	0,3,0,8;1.98162276e-07*
1	194973226	-	T	A->G	0,0,0,10	0,3,0,24;3.02043123e-06*
1	194973742	-	T	A->G	0,0,0,22	0,3,0,13;6.26095902e-07*
1	194973747	-	T	A->G	0,0,0,23	0,4,0,12;3.09120238e-09*
1	194973758	-	T	A->G	0,0,0,25	0,5,0,14;2.77755323e-11*
1	194973838	-	T	A->G	0,0,0,25	0,4,0,15;6.38048041e-09*
1	199867703	+	A	A->G	11,0,0,0	7,0,4,0;6.45529828e-10*
1	199868035	+	A	A->G	15,0,0,0	14,0,3,0;7.50738561e-07*
1	199868050	+	A	A->G	17,0,0,0	7,0,6,0;6.11424905e-15*
1	199868052	+	A	A->G	16,0,0,0	4,0,9,0;7.57210791e-24*
1	199868085	+	A	A->G	15,0,0,0	15,0,4,0;6.38048041e-09*
1	199940500	+	A	A->G	12,0,0,0	0,0,5,0;3.73333333e-15*
1	199940645	-	T	A->G	0,0,0,21	0,4,0,0;2.73099109e-12*
1	199965390	+	A	A->G	16,0,0,0	1,0,3,0;6.32428255e-09*
1	199970218	+	A	A->G	24,0,1,0	4,0,4,0;1.49637853e-10*
1	199970219	+	A	A->G	24,0,0,0	3,0,6,0;5.02126646e-16*
1	199970277	+	A	A->G	26,0,0,0	0,0,5,0;3.73333333e-15*
1	199970295	+	A	A->G	27,0,0,0	1,0,4,0;1.24018913e-11*
1	199970342	+	A	A->G	17,0,0,0	5,0,3,0;7.25573901e-08*
1	199973626	+	A	A->G	18,0,0,0	2,0,3,0;1.46752960e-08*
1	199973653	+	A	A->G	16,0,0,0	3,0,3,0;2.79070430e-08*
1	199982160	-	T	A->G	0,0,0,12	0,3,0,5;7.25573901e-08*
1	199982257	-	T	A->G	0,0,0,17	0,11,0,3;5.00795657e-30*
1	200398460	-	T	A->G	0,0,0,19	0,5,0,38;1.75849028e-09*
1	200398491	-	T	A->G	0,0,0,23	0,5,0,31;7.20776509e-10*
1	200398493	-	T	A->G	0,0,0,25	0,5,0,31;7.20776509e-10*
1	200398518	-	T	A->G	0,0,0,24	0,8,0,22;3.79369253e-17*
1	200398541	-	T	A->G	0,0,0,25	0,16,0,14;2.69348819e-39*
1	200398549	-	T	A->G	0,0,0,27	0,8,0,26;5.06530135e-16*
1	200398573	-	T	A->G	0,0,0,29	0,4,0,32;7.45882564e-08*
1	200400204	-	T	A->G	0,0,0,13	0,9,0,21;1.13207822e-19*
1	200400221	-	T	A->G	0,0,0,12	0,5,0,19;9.29534709e-11*
1	200400229	-	T	A->G	0,0,0,11	0,10,0,12;5.06530135e-16*
1	200400241	-	T	A->G	0,0,0,10	0,10,0,12;5.06530135e-16*
1	200400269	-	T	A->G	0,0,0,12	0,4,0,18;1.11678212e-08*
1	200400276	-	T	A->G	0,0,0,14	0,3,0,22;2.39577215e-06*
1	200400282	-	T	A->G	0,0,0,13	0,3,0,19;1.63078260e-06*
1	200400307	-	T	A->G	0,0,0,15	0,9,0,9;9.14518231e-16*
1	200400317	-	T	A->G	0,0,0,13	0,6,0,11;4.19966700e-14*
1	200400318	-	T	A->G	0,0,0,14	0,12,0,7;7.14328161e-31*
1	200400359	-	T	A->G	0,0,0,15	0,5,0,22;1.69042790e-10*
1	200401300	-	T	A->G	0,0,0,17	0,8,0,30;5.06530135e-16*
1	200401301	-	T	A->G	0,0,0,17	0,9,0,32;2.51723425e-18*
1	200401373	-	T	A->G	0,0,0,11	0,3,0,24;3.02043123e-06*
1	200401383	-	T	A->G	0,0,0,12	0,18,0,11;7.39891646e-46*
1	200403297	-	T	A->G	0,0,0,10	0,8,0,19;1.47426065e-17*
1	200403929	-	T	A->G	0,0,0,12	0,3,0,13;6.26095902e-07*
1	200403937	-	T	A->G	0,0,0,11	0,7,0,9;7.16136377e-17*
1	200404071	-	T	A->G	0,0,0,18	0,3,0,9;2.59769647e-07*
1	200404127	-	T	A->G	0,0,0,19	0,8,0,9;9.14518231e-16*
1	200404133	-	T	A->G	0,0,0,16	0,6,0,11;4.19966700e-14*
1	200423941	-	T	A->G	0,0,0,16	0,5,0,8;3.43906032e-12*
1	201989488	-	T	A->G	0,0,0,14	0,5,0,9;5.24382969e-12*
1	202236630	+	G	G->A	0,0,14,0	3,0,34,0;7.77142899e-06*
1	202446644	-	T	A->G	0,0,0,17	0,3,0,1;6.32428255e-09*
1	202534838	+	A	A->G	16,0,0,0	2,0,3,0;1.46752960e-08*
1	202534840	+	A	A->G	15,0,0,0	2,0,3,0;1.46752960e-08*
1	202534845	+	A	A->G	18,0,0,0	0,0,4,0;2.73099109e-12*
1	202552071	+	A	A->G	27,0,0,0	4,0,3,0;4.69414479e-08*
1	202552618	+	A	A->G	22,0,0,0	3,0,3,0;2.79070430e-08*
1	202554865	+	A	A->G	17,0,0,0	1,0,3,0;6.32428255e-09*
1	202555057	+	A	A->G	24,0,0,0	0,0,3,0;1.75294514e-09*
1	202555932	+	A	A->G	20,0,0,0	3,0,3,0;2.79070430e-08*
1	202604750	+	A	A->G	11,0,0,0	8,0,3,0;1.98162276e-07*
1	202624643	+	A	A->G	10,0,0,0	9,0,14,0;1.36139017e-35*
1	202679020	-	T	A->G	0,0,0,10	0,4,0,0;2.73099109e-12*
1	202685806	-	T	A->G	0,0,0,11	0,3,0,26;3.74601216e-06*
1	202826078	-	T	A->G	0,0,0,10	0,3,0,2;1.46752960e-08*
1	202840028	+	A	A->G	12,0,0,0	8,0,3,0;1.98162276e-07*
1	202841891	+	A	A->G	16,0,0,0	6,0,3,0;1.05411427e-07*
1	202849137	+	A	A->G	11,0,0,0	18,0,3,0;1.41764618e-06*
1	202921576	-	T	A->G	0,0,0,14	0,3,0,3;2.79070430e-08*
1	202921614	-	T	A->G	0,0,0,14	0,3,0,4;4.69414479e-08*
1	202921649	-	T	A->G	0,0,0,14	0,3,0,6;1.05411427e-07*
1	202983408	-	T	A->G	0,0,0,10	0,7,0,1;6.57623128e-20*
1	202983417	-	T	A->G	0,0,0,10	0,3,0,5;7.25573901e-08*
1	204643098	+	G	G->A	0,0,22,0	3,0,42,0;1.39593332e-05*
1	204914509	+	A	A->G	15,0,0,0	2,0,4,0;3.51566644e-11*
1	205258899	-	T	A->G	0,0,0,24	0,3,0,4;4.69414479e-08*
1	205515555	+	A	A->G	19,0,0,0	0,0,4,0;2.73099109e-12*
1	205515556	+	A	A->G	19,0,0,0	0,0,4,0;2.73099109e-12*
1	205540755	+	G	G->A	0,0,18,0	13,0,210,0;1.34205992e-15*
1	206972454	-	T	A->G	0,0,0,19	0,4,0,3;7.79772267e-11*
1	206973864	-	T	A->G	0,0,0,19	0,3,0,3;2.79070430e-08*
1	207031607	+	A	A->G	16,0,0,0	15,0,4,0;6.38048041e-09*
1	207031621	+	A	A->G	18,0,0,0	13,0,6,0;8.71809375e-14*
1	207031638	+	A	A->G	20,0,0,0	13,0,3,0;6.26095902e-07*
1	207031669	+	A	A->G	19,0,0,0	15,0,4,0;6.38048041e-09*
1	207031746	+	A	A->G	14,0,0,0	5,0,3,0;7.25573901e-08*
1	207107661	+	A	A->G	13,0,0,0	6,0,3,0;1.05411427e-07*
1	208236333	+	A	A->G	21,0,0,0	10,0,3,0;3.32065806e-07*
1	208236419	+	A	A->G	13,0,0,0	12,0,3,0;5.14775716e-07*
1	208236425	+	A	A->G	15,0,0,0	13,0,4,0;3.99634289e-09*
1	208236472	+	A	A->G	11,0,0,0	15,0,3,0;8.90765306e-07*
1	208354999	+	A	A->G	18,0,0,0	51,0,7,0;8.52748313e-13*
1	210241045	+	A	A->G	22,0,0,0	0,0,3,0;1.75294514e-09*
1	210274358	-	T	A->G	0,0,0,22	0,16,0,112;5.06530135e-16*
1	210274381	-	T	A->G	0,0,0,13	0,12,0,143;1.69935424e-18*
1	210274408	-	T	A->G	0,0,0,11	0,11,0,177;1.34205992e-15*
1	210274417	-	T	A->G	0,0,0,11	0,71,0,107;5.06530135e-16*
1	210274432	-	T	A->G	0,0,0,12	0,37,0,122;9.14518231e-16*
1	210274465	-	T	A->G	0,0,0,13	0,47,0,112;9.14518231e-16*
1	210274515	-	T	A->G	0,0,0,10	0,12,0,119;9.14518231e-16*
1	210274523	-	T	A->G	0,0,0,11	0,10,0,122;1.34205992e-15*
1	210274573	-	T	A->G	0,0,0,10	0,18,0,127;9.14518231e-16*
1	210274576	-	T	A->G	0,0,0,10	0,18,0,133;9.14518231e-16*
1	210274579	-	T	A->G	0,0,0,11	0,35,0,120;1.96323939e-69*
1	210275237	-	T	A->G	0,0,0,11	0,11,0,166;1.77159449e-15*
1	210275308	-	T	A->G	0,0,0,10	0,43,0,92;9.14518231e-16*
1	210275318	-	T	A->G	0,0,0,12	0,7,0,130;2.84319158e-10*
1	210275366	-	T	A->G	0,0,0,14	0,16,0,101;2.36899587e-28*
1	210275377	-	T	A->G	0,0,0,13	0,13,0,115;5.06530135e-16*
1	210275379	-	T	A->G	0,0,0,13	0,48,0,72;4.37391854e-109*
1	210275380	-	T	A->G	0,0,0,12	0,38,0,87;5.72121638e-81*
1	210275421	-	T	A->G	0,0,0,15	0,15,0,86;3.40134551e-27*
1	210275461	-	T	A->G	0,0,0,12	0,31,0,80;8.37283859e-65*
1	210275472	-	T	A->G	0,0,0,11	0,21,0,76;1.82219798e-41*
1	210275473	-	T	A->G	0,0,0,13	0,33,0,58;5.06530135e-16*
1	210275481	-	T	A->G	0,0,0,11	0,6,0,88;1.42920635e-09*
1	210275485	-	T	A->G	0,0,0,10	0,29,0,56;5.06530135e-16*
1	211798274	+	A	A->G	26,0,0,0	5,0,4,0;2.60031070e-10*
1	211798291	+	A	A->G	25,0,0,0	3,0,4,0;7.79772267e-11*
1	211798309	+	A	A->G	25,0,0,0	1,0,6,0;4.51639826e-17*
1	211805704	+	A	A->G	15,0,0,0	2,0,4,0;3.51566644e-11*
1	211805713	+	A	A->G	15,0,0,0	6,0,3,0;1.05411427e-07*
1	212161307	+	A	A->G	14,0,0,0	8,0,3,0;1.98162276e-07*
1	212732454	-	T	A->G	0,0,0,11	0,3,0,0;1.75294514e-09*
1	215795300	-	T	A->G	0,0,0,18	0,3,0,0;1.75294514e-09*
1	215795321	-	T	A->G	0,0,0,16	0,3,0,1;6.32428255e-09*
1	215795328	-	T	A->G	0,0,0,17	0,3,0,2;1.46752960e-08*
1	215795329	-	T	A->G	0,0,0,17	0,3,0,2;1.46752960e-08*
1	216583825	-	T	A->G	0,0,0,14	0,3,0,0;1.75294514e-09*
1	216594659	-	C	G->A	0,13,0,0	0,88,0,9;4.94191582e-15*
1	217999010	+	T	T->C	0,1,0,27	0,5,0,0;3.73333333e-15*
1	218218776	-	T	A->G	0,0,0,16	0,6,0,3;5.02126646e-16*
1	218218778	-	T	A->G	0,0,0,15	0,5,0,4;3.83929235e-13*
1	218218786	-	T	A->G	0,0,0,16	0,6,0,2;1.72685795e-16*
1	218218796	-	T	A->G	0,0,0,16	0,3,0,5;7.25573901e-08*
1	218218797	-	T	A->G	0,0,0,16	0,5,0,4;3.83929235e-13*
1	226995226	-	T	A->G	0,0,0,16	0,4,0,21;1.81288848e-08*
1	227099348	-	T	A->G	0,0,0,11	0,3,0,19;1.63078260e-06*
1	227099349	-	T	A->G	0,0,0,11	0,3,0,18;1.41764618e-06*
1	227099414	-	T	A->G	0,0,0,12	0,9,0,17;2.60557383e-20*
1	227099649	-	T	A->G	0,0,0,16	0,5,0,17;5.97649699e-11*
1	227099650	-	T	A->G	0,0,0,16	0,10,0,11;3.74992624e-24*
1	227099662	-	T	A->G	0,0,0,14	0,3,0,16;1.04986953e-06*
1	227099703	-	T	A->G	0,0,0,13	0,9,0,11;1.53125939e-21*
1	227099705	-	T	A->G	0,0,0,14	0,3,0,19;1.63078260e-06*
1	227099723	-	T	A->G	0,0,0,12	0,5,0,13;2.06318483e-11*
1	227099760	-	T	A->G	0,0,0,15	0,4,0,12;3.09120238e-09*
1	227104649	-	T	A->G	0,0,0,10	0,3,0,0;1.75294514e-09*
1	227345032	+	A	A->G	15,0,0,0	8,0,5,0;3.43906032e-12*
1	227416037	+	A	A->G	16,0,0,0	27,0,5,0;4.04030745e-10*
1	227416047	+	A	A->G	15,0,0,0	25,0,6,0;2.06726695e-12*
1	227416084	+	A	A->G	18,0,0,0	22,0,7,0;6.11424905e-15*
1	227416114	+	A	A->G	12,0,0,0	23,0,10,0;5.06530135e-16*
1	227416122	+	A	A->G	14,0,0,0	25,0,6,0;2.06726695e-12*
1	227416123	+	A	A->G	14,0,0,0	28,0,7,0;2.26746726e-14*
1	227416130	+	A	A->G	14,0,0,0	29,0,9,0;5.06530135e-16*
1	227417047	+	A	A->G	16,0,0,0	16,0,6,0;2.30379572e-13*
1	227417048	+	A	A->G	16,0,0,0	20,0,3,0;1.86572150e-06*
1	227417056	+	A	A->G	16,0,0,0	20,0,3,0;1.86572150e-06*
1	227417059	+	A	A->G	15,0,0,0	20,0,4,0;1.53176033e-08*
1	227417060	+	A	A->G	15,0,0,0	17,0,4,0;9.20208990e-09*
1	227417073	+	A	A->G	19,0,0,0	21,0,3,0;2.11890801e-06*
1	231005383	+	A	A->G	12,0,0,0	3,0,5,0;1.75835301e-13*
1	231022807	+	A	A->G	12,0,0,0	1,0,4,0;1.24018913e-11*
1	232968367	+	A	A->G	14,0,0,0	1,0,3,0;6.32428255e-09*
1	232968373	+	A	A->G	15,0,0,0	1,0,3,0;6.32428255e-09*
1	233203374	+	A	A->G	17,0,0,0	12,0,4,0;3.09120238e-09*
1	233203425	+	A	A->G	18,0,0,0	17,0,3,0;1.22403512e-06*
1	233203432	+	A	A->G	18,0,0,0	15,0,4,0;6.38048041e-09*
1	233204784	+	A	A->G	11,0,0,0	12,0,6,0;6.20965230e-14*
1	233204856	+	A	A->G	12,0,0,0	23,0,5,0;2.04739673e-10*
1	233204859	+	A	A->G	11,0,0,0	16,0,7,0;9.14518231e-16*
1	242436498	+	A	A->G	15,0,0,0	6,0,3,0;1.05411427e-07*
1	242496184	-	T	A->G	0,0,0,11	0,4,0,0;2.73099109e-12*
1	242997931	-	C	G->C	0,12,0,0	0,0,49,0;7.33521127e-146*
1	242997932	-	T	A->G	0,0,0,11	0,48,0,0;7.18344828e-143*
1	242997933	-	G	C->G	0,0,12,0	0,50,0,0;7.65882353e-149*
1	242997934	-	C	G->T	0,11,0,0	48,0,0,0;7.18344828e-143*
1	242997935	-	A	T->A	13,0,0,0	0,0,0,45;6.72000000e-134*
1	242997936	-	A	T->A	11,0,0,0	0,0,0,47;7.03783784e-140*
1	245206036	+	A	A->G	17,0,0,0	2,0,4,0;3.51566644e-11*
1	245206044	+	A	A->G	16,0,0,0	2,0,5,0;6.86703133e-14*
1	247301698	-	C	G->A	0,11,0,0	0,81,0,5;4.50911678e-08*
1	251825737	+	A	A->G	15,0,0,0	9,0,4,0;1.34632120e-09*
1	251825805	+	A	A->G	12,0,0,0	5,0,10,0;3.49857640e-26*
1	251825816	+	A	A->G	12,0,0,0	7,0,6,0;6.11424905e-15*
1	251825851	+	A	A->G	13,0,0,0	5,0,6,0;1.81431442e-15*
1	251825867	+	A	A->G	12,0,0,0	5,0,9,0;2.03321887e-23*
1	251825870	+	A	A->G	12,0,0,0	5,0,11,0;5.77665106e-29*
1	255086746	+	A	A->G	12,0,0,0	12,0,4,0;3.09120238e-09*
1	255148915	+	A	A->G	18,0,0,0	4,0,3,0;4.69414479e-08*
1	255148998	+	A	A->G	13,0,0,0	8,0,5,0;3.43906032e-12*
1	255149986	+	A	A->G	15,0,0,0	3,0,5,0;1.75835301e-13*
1	255149991	+	A	A->G	16,0,0,0	3,0,5,0;1.75835301e-13*
1	255150017	+	A	A->G	17,0,0,0	6,0,8,0;2.53774879e-20*
1	255150040	+	A	A->G	15,0,0,0	10,0,6,0;2.70438042e-14*
1	255150046	+	A	A->G	15,0,0,0	11,0,3,0;4.16881326e-07*
1	255150068	+	A	A->G	15,0,0,0	12,0,4,0;3.09120238e-09*
1	255150076	+	A	A->G	15,0,0,0	12,0,3,0;5.14775716e-07*
1	255150527	+	A	A->G	15,0,0,0	6,0,5,0;1.33384661e-12*
1	256995419	+	G	G->A	0,0,13,0	4,0,35,0;1.03128835e-07*
1	257037516	+	A	A->G	16,0,0,0	1,0,3,0;6.32428255e-09*
1	257037552	+	A	A->G	19,0,0,0	0,0,3,0;1.75294514e-09*
1	257370220	-	G	C->A	0,0,23,0	0,0,156,11;2.66002954e-16*
1	264037149	+	A	A->G	12,0,0,0	5,0,6,0;1.81431442e-15*
1	264037158	+	A	A->G	10,0,0,0	6,0,4,0;4.20491011e-10*
1	264037191	+	A	A->G	10,0,0,0	2,0,5,0;6.86703133e-14*
1	264040633	+	A	A->G	15,0,0,0	2,0,5,0;6.86703133e-14*
1	264040696	+	A	A->G	12,0,0,0	5,0,3,0;7.25573901e-08*
1	264118620	+	A	A->G	11,0,0,0	5,0,3,0;7.25573901e-08*
1	264199885	+	A	A->G	11,0,0,0	4,0,5,0;3.83929235e-13*
1	264202716	+	A	A->G	16,0,0,0	8,0,4,0;9.48356062e-10*
1	264302310	+	A	A->G	11,0,0,0	4,0,3,0;4.69414479e-08*
1	266006228	+	A	A->G	11,0,0,0	2,0,6,0;1.72685795e-16*
1	266500048	-	T	A->G	0,0,0,18	0,3,0,1;6.32428255e-09*
1	266624680	-	C	G->A	0,14,0,0	0,110,0,12;5.06530135e-16*
1	267875672	-	T	A->G	0,0,0,11	0,5,0,39;1.84067021e-09*
1	267875969	-	T	A->G	0,0,0,16	0,3,0,20;1.86572150e-06*
1	269204903	-	T	A->G	0,0,0,12	0,3,0,5;7.25573901e-08*
1	269205048	-	T	A->G	0,0,0,19	0,3,0,3;2.79070430e-08*
1	269205056	-	T	A->G	0,0,0,21	0,5,0,2;6.86703133e-14*
1	269975937	+	A	A->G	11,0,0,0	7,0,4,0;6.45529828e-10*
1	269975945	+	A	A->G	13,0,0,0	4,0,7,0;2.44487191e-18*
1	269977156	+	A	A->G	15,0,0,0	7,0,4,0;6.45529828e-10*
1	269979967	+	A	A->G	10,0,0,0	14,0,7,0;5.06530135e-16*
1	269980522	+	A	A->G	10,0,0,0	14,0,3,0;7.50738561e-07*
1	270002421	+	A	A->G	13,0,0,0	21,0,7,0;4.54141070e-15*
1	270002456	+	A	A->G	14,0,0,0	4,0,23,0;5.24786951e-64*
1	270002507	+	A	A->G	14,0,0,0	27,0,4,0;4.26738178e-08*
1	270002560	+	A	A->G	12,0,0,0	27,0,13,0;1.53649309e-28*
1	270002568	+	A	A->G	11,0,0,0	32,0,4,0;7.45882564e-08*
1	270002581	+	A	A->G	14,0,0,0	26,0,6,0;2.50147725e-12*
1	270003308	+	A	A->G	24,0,0,0	30,0,5,0;6.31413989e-10*
1	270003338	+	A	A->G	17,0,0,0	26,0,4,0;3.72716351e-08*
1	270003343	+	A	A->G	18,0,0,0	17,0,10,0;8.27494308e-23*
1	270003344	+	A	A->G	22,0,0,0	3,0,25,0;1.05338946e-70*
1	270003351	+	A	A->G	16,0,0,0	8,0,23,0;2.27134012e-61*
1	270003401	+	A	A->G	12,0,0,0	28,0,4,0;4.71502217e-08*
1	270003412	+	A	A->G	11,0,0,0	29,0,4,0;5.35143707e-08*
1	270003419	+	A	A->G	12,0,0,0	27,0,6,0;2.95018793e-12*
1	270003458	+	A	A->G	11,0,0,0	31,0,4,0;6.80772833e-08*
1	270003472	+	A	A->G	11,0,0,0	29,0,6,0;4.23947014e-12*
1	270411207	-	T	A->G	0,0,0,10	0,3,0,4;4.69414479e-08*
1	271655623	-	T	A->G	0,0,0,20	0,4,0,5;2.60031070e-10*
1	274643819	+	A	A->G	20,0,0,0	5,0,3,0;7.25573901e-08*
1	274643820	+	A	A->G	19,0,0,0	5,0,3,0;7.25573901e-08*
1	275565637	-	G	C->A	0,0,28,0	0,0,0,39;5.69180328e-116*
1	275565657	-	T	A->G	0,0,0,26	0,38,0,0;5.54042553e-113*
1	275565692	-	T	A->G	0,0,0,23	0,58,0,0;9.30000000e-173*
1	275565716	-	T	A->C	0,0,0,19	0,0,61,0;1.00153846e-181*
1	275565766	-	C	G->C	0,18,0,0	0,0,55,0;8.46829268e-164*
1	275565782	-	A	T->A	14,0,0,0	0,0,0,41;6.05581395e-122*
1	275565783	-	T	A->G	0,0,0,17	0,43,0,0;6.35121951e-128*
1	275565789	-	T	A->G	0,0,0,16	0,47,0,0;7.03783784e-140*
1	275565836	-	C	G->T	0,12,0,0	23,0,0,0;3.15636364e-68*
1	276351780	+	A	A->G	18,0,0,0	76,0,7,0;1.00105706e-11*
1	276816694	+	A	A->G	18,0,0,0	2,0,3,0;1.46752960e-08*
1	276818729	+	A	A->G	14,0,0,0	6,0,4,0;4.20491011e-10*
1	280511573	+	A	A->G	17,0,0,0	2,0,3,0;1.46752960e-08*
1	280611336	-	T	A->G	0,0,0,14	0,10,0,115;7.20325743e-16*
1	280613060	-	T	A->G	0,0,0,10	0,11,0,85;5.06530135e-16*
1	280613072	-	T	A->G	0,0,0,10	0,5,0,86;5.79054801e-08*
1	280613073	-	T	A->G	0,0,0,10	0,23,0,74;2.27623291e-46*
1	280613291	-	T	A->G	0,0,0,12	0,4,0,65;9.05578994e-07*
1	280614480	-	T	A->G	0,0,0,11	0,6,0,68;3.59537688e-10*
1	280614481	-	T	A->G	0,0,0,10	0,8,0,64;3.89121384e-14*
1	280614501	-	T	A->G	0,0,0,13	0,4,0,76;1.60633954e-06*
1	280614575	-	T	A->G	0,0,0,16	0,12,0,91;5.06530135e-16*
1	280614576	-	T	A->G	0,0,0,15	0,13,0,89;8.52834452e-23*
1	280614614	-	T	A->G	0,0,0,22	0,11,0,75;1.81427067e-19*
1	280625809	-	T	A->G	0,0,0,19	0,3,0,5;7.25573901e-08*
1	280641085	-	T	A->G	0,0,0,16	0,3,0,2;1.46752960e-08*
1	280641121	-	T	A->G	0,0,0,16	0,5,0,2;6.86703133e-14*
1	280649803	-	T	A->G	0,0,0,12	0,3,0,3;2.79070430e-08*
1	280725876	-	T	A->G	0,0,0,14	0,3,0,2;1.46752960e-08*
1	282149212	-	C	G->A	0,23,0,0	0,134,0,9;1.52309175e-13*
1	282505527	-	T	A->G	0,0,0,13	0,4,0,1;1.24018913e-11*
1	283186916	+	A	A->G	10,0,0,0	20,0,3,0;1.86572150e-06*
1	283186980	+	A	A->G	13,0,0,0	21,0,3,0;2.11890801e-06*
1	283186988	+	A	A->G	10,0,0,0	20,0,4,0;1.53176033e-08*
1	284416063	-	T	A->G	0,0,0,10	0,3,0,0;1.75294514e-09*
1	284448739	-	C	G->A	0,15,0,0	0,3,0,10;3.52833607e-27*
1	284700026	-	T	A->G	0,0,0,13	0,4,0,5;2.60031070e-10*
1	292929511	-	T	A->G	0,0,0,17	0,3,0,4;4.69414479e-08*
1	292949648	-	T	A->G	0,1,0,19	0,4,0,63;8.11577437e-07*
1	292949653	-	T	A->G	0,0,0,14	0,5,0,60;1.21550868e-08*
1	292950314	-	A	T->C	16,0,0,0	72,0,4,0;1.31567990e-06*
1	293359594	+	A	A->G	23,0,0,0	1,0,3,0;6.32428255e-09*
1	293359595	+	A	A->G	24,0,0,0	1,0,3,0;6.32428255e-09*
1	293499089	+	A	A->G	16,0,0,0	8,0,3,0;1.98162276e-07*
1	293618657	-	T	A->G	0,0,0,14	0,3,0,0;1.75294514e-09*
1	293618661	-	T	A->G	0,0,0,12	0,3,0,0;1.75294514e-09*
1	293624446	-	T	A->G	0,0,0,16	0,3,0,4;4.69414479e-08*
1	293628747	-	T	A->G	0,0,0,19	0,4,0,6;4.20491011e-10*
1	293647767	-	T	A->G	0,0,0,11	0,8,0,6;2.53774879e-20*
1	293647780	-	T	A->G	0,0,0,12	0,5,0,10;7.71821256e-12*
1	293648741	-	T	A->G	0,0,0,13	0,4,0,11;2.34652727e-09*
1	293648743	-	T	A->G	0,0,0,14	0,3,0,13;6.26095902e-07*
1	293648749	-	T	A->G	0,0,0,11	0,3,0,12;5.14775716e-07*
1	293648754	-	T	A->G	0,0,0,12	0,3,0,11;4.16881326e-07*
1	293649703	-	T	A->G	0,0,0,11	0,3,0,21;2.11890801e-06*
1	293653691	-	T	A->G	0,0,0,15	0,4,0,12;3.09120238e-09*
1	293653730	-	T	A->G	0,0,0,13	0,3,0,18;1.41764618e-06*
1	293653744	-	T	A->G	0,0,0,10	0,3,0,17;1.22403512e-06*
1	293708689	+	A	A->G	22,0,0,0	9,0,3,0;2.59769647e-07*
1	293708697	+	A	A->G	22,0,0,0	2,0,7,0;2.82292672e-19*
1	293708733	+	A	A->G	18,0,0,0	8,0,3,0;1.98162276e-07*
1	293708815	+	A	A->G	16,0,0,0	1,0,3,0;6.32428255e-09*
1	294644059	-	T	A->G	0,0,0,17	0,4,0,7;6.45529828e-10*
1	294644097	-	T	A->G	0,0,0,15	0,5,0,7;2.23133952e-12*
1	294644101	-	T	A->G	0,0,0,15	0,4,0,7;6.45529828e-10*
1	294767021	+	A	A->G	19,0,0,0	1,0,4,0;1.24018913e-11*
1	297303923	-	T	A->G	0,0,0,23	0,4,0,3;7.79772267e-11*
1	297304751	-	T	A->G	0,0,0,25	0,3,0,6;1.05411427e-07*
1	297304752	-	T	A->G	0,0,0,26	0,4,0,5;2.60031070e-10*
1	297304758	-	T	A->G	0,0,0,24	0,4,0,5;2.60031070e-10*
1	297304777	-	T	A->G	0,0,0,24	0,3,0,7;1.46953510e-07*
1	297304975	-	T	A->G	0,0,0,17	0,4,0,7;6.45529828e-10*
1	299465088	-	T	A->G	0,0,0,19	0,12,0,6;2.67446698e-31*
1	299465106	-	T	A->G	0,0,0,16	0,4,0,13;3.99634289e-09*
1	299465107	-	T	A->G	0,0,0,16	0,4,0,12;3.09120238e-09*
1	299465115	-	T	A->G	0,0,0,17	0,3,0,12;5.14775716e-07*
1	299673279	+	A	A->G	16,0,0,0	2,0,3,0;1.46752960e-08*
1	299673280	+	A	A->G	15,0,0,0	2,0,3,0;1.46752960e-08*
1	299968734	+	A	A->G	16,0,0,0	1,0,3,0;6.32428255e-09*
1	301926039	-	T	A->G	0,0,0,10	0,5,0,8;3.43906032e-12*
1	302593062	-	T	A->G	0,0,0,25	0,4,0,25;3.23927013e-08*
1	302667528	+	A	A->G	12,0,0,0	21,0,4,0;1.81288848e-08*
1	302667564	+	A	A->G	14,0,0,0	20,0,3,0;1.86572150e-06*
1	302669091	+	A	A->G	12,0,0,0	21,0,3,0;2.11890801e-06*
1	302669113	+	A	A->G	14,0,0,0	17,0,10,0;8.27494308e-23*
1	302669178	+	A	A->G	14,0,0,0	22,0,5,0;1.69042790e-10*
1	302756018	+	A	A->G	10,0,0,0	56,0,3,0;3.11971758e-05*
1	303266631	+	A	A->G	12,0,0,0	18,0,6,0;4.03256867e-13*
1	303266687	+	A	A->G	12,0,0,0	5,0,9,0;2.03321887e-23*
1	303267854	+	A	A->G	10,0,0,0	5,0,6,0;1.81431442e-15*
1	303268981	+	A	A->G	11,0,0,0	14,0,3,0;7.50738561e-07*
1	303268983	+	A	A->G	12,0,0,0	11,0,3,0;4.16881326e-07*
1	303269340	+	A	A->G	12,0,0,0	15,0,7,0;1.34205992e-15*
1	305565159	-	T	A->G	0,0,0,13	0,3,0,1;6.32428255e-09*
1	306145691	-	T	A->G	0,0,0,10	0,6,0,16;2.30379572e-13*
1	306145694	-	T	A->G	0,0,0,11	0,4,0,16;7.50694323e-09*
1	306145702	-	T	A->G	0,0,0,11	0,3,0,15;8.90765306e-07*
1	306145750	-	T	A->G	0,0,0,20	0,9,0,11;1.53125939e-21*
1	306145755	-	T	A->G	0,0,0,22	0,5,0,15;3.56784300e-11*
1	306145838	-	T	A->G	0,0,0,23	0,9,0,6;4.99049141e-23*
1	306145855	-	T	A->G	0,0,0,20	0,5,0,8;3.43906032e-12*
1	306147596	-	T	A->G	0,0,0,11	0,3,0,9;2.59769647e-07*
1	306147974	-	T	A->G	0,0,0,15	0,4,0,12;3.09120238e-09*
1	306148028	-	T	A->G	0,0,0,14	0,6,0,13;8.71809375e-14*
1	306148279	-	A	T->A	11,0,0,0	9,0,0,3;2.59769647e-07*
1	306148597	-	T	A->G	0,0,0,14	0,6,0,26;2.50147725e-12*
1	306148633	-	T	A->G	0,0,0,13	0,5,0,18;7.59667385e-11*
1	306148651	-	T	A->G	0,0,0,10	0,7,0,10;9.14518231e-16*
1	306148709	-	T	A->G	0,0,0,12	0,8,0,14;5.06530135e-16*
1	306150394	-	T	A->G	0,0,0,17	0,5,0,27;4.04030745e-10*
1	306176929	-	T	A->G	0,0,0,13	0,9,0,7;1.11287954e-22*
1	306176931	-	T	A->G	0,0,0,14	0,3,0,14;7.50738561e-07*
1	306176944	-	T	A->G	0,0,0,16	0,4,0,13;3.99634289e-09*
1	306199553	-	T	A->G	0,0,0,10	0,5,0,11;1.10710760e-11*
1	306199584	-	T	A->G	0,0,0,15	0,6,0,11;4.19966700e-14*
1	306200749	-	T	A->G	0,0,0,11	0,4,0,4;1.49637853e-10*
1	306232483	-	T	A->G	0,0,0,10	0,3,0,13;6.26095902e-07*
1	306232509	-	T	A->G	0,0,0,10	0,3,0,14;7.50738561e-07*
1	306232629	-	T	A->G	0,0,0,11	0,3,0,10;3.32065806e-07*
1	307035033	+	A	A->G	11,0,0,0	9,0,3,0;2.59769647e-07*
1	309054687	+	A	A->G	12,0,0,0	20,0,8,0;5.06530135e-16*
1	309054704	+	A	A->G	11,0,0,0	23,0,5,0;2.04739673e-10*
1	309054820	+	G	G->A	0,0,17,0	3,0,12,0;5.14775716e-07*
1	309056085	+	A	A->G	12,0,0,0	15,0,3,0;8.90765306e-07*
1	310034817	-	T	A->G	0,0,0,12	0,3,0,0;1.75294514e-09*
1	310034827	-	T	A->G	0,0,0,12	0,3,0,1;6.32428255e-09*
1	310034840	-	T	A->G	0,0,0,11	0,4,0,0;2.73099109e-12*
1	310034841	-	T	A->G	0,0,0,11	0,3,0,1;6.32428255e-09*
1	310065910	-	T	A->G	0,0,0,13	0,3,0,0;1.75294514e-09*
1	310093135	-	T	A->G	0,0,0,11	0,6,0,2;1.72685795e-16*
1	311086552	+	A	A->G	16,0,0,0	1,0,3,0;6.32428255e-09*
10	114093	+	A	A->G	10,0,0,0	25,0,4,0;3.23927013e-08*
10	168274	+	A	A->G	11,0,0,0	1,0,3,0;6.32428255e-09*
10	168279	+	A	A->G	10,0,0,0	0,0,3,0;1.75294514e-09*
10	227108	+	A	A->G	14,0,0,0	16,0,5,0;4.64874081e-11*
10	227122	+	A	A->G	17,0,0,0	15,0,6,0;1.71293424e-13*
10	227197	+	A	A->G	11,0,0,0	19,0,5,0;9.29534709e-11*
10	227200	+	A	A->G	11,0,0,0	17,0,6,0;3.09111527e-13*
10	227201	+	A	A->G	10,0,0,0	18,0,5,0;7.59667385e-11*
10	238783	+	A	A->G	10,0,0,0	7,0,3,0;1.46953510e-07*
10	238808	+	A	A->G	10,0,0,0	6,0,4,0;4.20491011e-10*
10	238811	+	A	A->G	10,0,0,0	5,0,5,0;7.44581985e-13*
10	2414998	+	A	A->G	10,0,1,0	9,0,3,0;2.59769647e-07*
10	2415429	+	A	A->G	17,0,0,0	13,0,7,0;4.65817792e-16*
10	2415693	+	A	A->G	10,0,0,0	1,0,3,0;6.32428255e-09*
10	2415699	+	A	A->G	11,0,0,0	2,0,3,0;1.46752960e-08*
10	2415724	+	A	A->G	12,0,0,0	3,0,4,0;7.79772267e-11*
10	2415725	+	A	A->G	12,0,0,0	3,0,3,0;2.79070430e-08*
10	8018851	-	T	A->G	0,0,0,13	0,28,0,0;3.78763636e-83*
10	11072183	+	A	A->G	20,0,0,0	4,0,3,0;4.69414479e-08*
10	11072641	+	A	A->G	23,0,0,0	5,0,3,0;7.25573901e-08*
10	11928764	-	T	A->G	0,0,0,22	0,6,0,4;9.42035572e-16*
10	12251070	-	T	A->G	0,0,0,14	0,4,0,0;2.73099109e-12*
10	12251096	-	T	A->G	0,0,0,14	0,4,0,1;1.24018913e-11*
10	12251109	-	T	A->G	0,0,0,16	0,4,0,2;3.51566644e-11*
10	12251852	-	T	A->G	0,0,0,14	0,3,0,5;7.25573901e-08*
10	12251893	-	T	A->G	0,0,0,13	0,5,0,2;6.86703133e-14*
10	12251894	-	T	A->G	0,0,0,13	0,3,0,2;1.46752960e-08*
10	12251932	-	T	A->G	0,0,0,16	0,3,0,6;1.05411427e-07*
10	12277423	-	T	A->G	0,0,0,16	0,3,0,13;6.26095902e-07*
10	13068772	-	T	A->G	0,0,0,16	0,3,0,4;4.69414479e-08*
10	13068869	-	T	A->G	0,0,0,10	0,3,0,4;4.69414479e-08*
10	13068894	-	T	A->G	0,0,0,15	0,4,0,2;3.51566644e-11*
10	13070329	-	T	A->G	0,0,0,11	0,3,0,3;2.79070430e-08*
10	13070354	-	T	A->G	0,0,0,10	0,4,0,4;1.49637853e-10*
10	13102928	-	T	A->G	0,0,0,14	0,3,0,1;6.32428255e-09*
10	13137550	+	A	A->G	11,0,0,0	1,0,4,0;1.24018913e-11*
10	13137552	+	A	A->G	12,0,0,0	1,0,4,0;1.24018913e-11*
10	13595686	-	T	A->G	0,0,0,12	0,3,0,0;1.75294514e-09*
10	13636939	+	C	C->T	0,12,0,0	0,4,0,3;4.69414479e-08*
10	14933285	+	A	A->G	18,0,0,0	7,0,4,0;6.45529828e-10*
10	14933286	+	A	A->G	19,0,0,0	4,0,8,0;4.40996788e-21*
10	15046018	+	A	A->G	19,0,0,0	5,0,3,0;7.25573901e-08*
10	15386376	+	A	A->G	22,0,0,0	16,0,3,0;1.04986953e-06*
10	15901266	+	A	A->G	11,0,0,0	6,0,3,0;1.05411427e-07*
10	16010073	+	A	A->G	13,0,0,0	10,0,5,0;7.71821256e-12*
10	16010132	+	A	A->G	16,0,0,0	8,0,5,0;3.43906032e-12*
10	16010140	+	A	A->G	15,0,0,0	9,0,3,0;2.59769647e-07*
10	16010148	+	A	A->G	15,0,0,0	5,0,7,0;5.66054077e-18*
10	16010149	+	A	A->G	15,0,0,0	7,0,3,0;1.46953510e-07*
10	16014755	+	A	A->G	18,0,0,0	5,0,4,0;2.60031070e-10*
10	16019731	+	A	A->G	10,0,0,0	8,0,3,0;1.98162276e-07*
10	16019739	+	A	A->G	10,0,0,0	4,0,7,0;2.44487191e-18*
10	16221497	-	T	A->G	0,0,0,11	0,3,0,2;1.46752960e-08*
10	17101441	+	A	A->G	13,0,0,0	14,0,3,0;7.50738561e-07*
10	17101442	+	A	A->G	10,0,0,0	15,0,3,0;8.90765306e-07*
10	17364668	+	A	A->G	17,0,0,0	1,0,8,0;8.91157678e-23*
10	17364669	+	A	A->G	16,0,0,0	3,0,6,0;5.02126646e-16*
10	17365217	+	A	A->G	11,0,0,0	1,0,5,0;2.08772718e-14*
10	17528137	-	T	A->G	0,0,0,11	0,4,0,1;1.24018913e-11*
10	17528156	-	T	A->G	0,0,0,11	0,3,0,2;1.46752960e-08*
10	18248191	+	A	A->G	13,0,0,0	0,0,3,0;1.75294514e-09*
10	18268234	+	C	C->T	0,19,0,0	0,26,0,3;3.74601216e-06*
10	18754140	+	C	C->T	0,13,0,1	0,41,0,4;1.77023523e-07*
10	18754936	+	C	C->A	0,22,0,0	5,51,0,0;6.13349980e-09*
10	19923235	+	A	A->G	19,0,0,0	2,0,3,0;1.46752960e-08*
10	19942074	-	T	A->G	0,0,0,15	0,7,0,46;4.50070734e-13*
10	19942077	-	T	A->G	0,0,0,18	0,10,0,49;5.06530135e-16*
10	19942090	+	A	A->G	15,0,0,0	28,0,6,0;3.52314296e-12*
10	19942091	+	A	A->G	15,0,0,0	32,0,3,0;6.58065008e-06*
10	19942092	-	T	A->G	0,0,0,13	0,10,0,43;1.50231760e-19*
10	19942093	-	T	A->G	0,0,0,12	0,10,0,46;2.70588787e-19*
10	19942094	-	T	A->G	0,0,0,12	0,14,0,42;7.36646136e-29*
10	19942101	-	T	A->G	0,0,0,12	0,4,0,61;7.26722458e-07*
10	19942296	+	A	A->G	10,0,0,0	11,0,3,0;4.16881326e-07*
10	19942329	+	A	A->G	11,0,0,0	18,0,3,0;1.41764618e-06*
10	19942348	-	T	A->G	0,0,0,10	0,4,0,41;1.77023523e-07*
10	19942457	-	T	A->G	0,0,0,16	0,3,0,45;1.69222428e-05*
10	21633994	-	T	A->G	0,0,0,10	0,4,0,1;1.24018913e-11*
10	21647980	-	T	A->G	0,0,0,18	0,4,0,2;3.51566644e-11*
10	21901240	-	T	A->G	0,0,0,13	0,3,0,1;6.32428255e-09*
10	21932495	-	T	A->G	0,0,0,11	0,3,0,0;1.75294514e-09*
10	21932497	-	T	A->G	0,0,0,13	0,4,0,0;2.73099109e-12*
10	24490589	-	T	A->G	0,0,0,16	0,3,0,2;1.46752960e-08*
10	24490598	-	T	A->G	0,0,0,14	0,3,0,3;2.79070430e-08*
10	24490599	-	T	A->G	0,0,0,16	0,3,0,3;2.79070430e-08*
10	24490612	-	T	A->G	0,0,0,17	0,3,0,4;4.69414479e-08*
10	27512082	-	T	A->G	0,0,0,25	0,4,0,44;2.26675956e-07*
10	28226864	-	T	A->G	0,0,0,10	0,3,0,0;1.75294514e-09*
10	28226875	-	T	A->G	0,0,0,12	0,3,0,1;6.32428255e-09*
10	28927911	+	A	A->G	15,0,0,0	3,0,3,0;2.79070430e-08*
10	29344535	+	T	T->G	0,0,0,18	0,0,3,54;2.81700506e-05*
10	29365491	+	A	A->G	27,0,0,0	4,0,4,0;1.49637853e-10*
10	29365700	+	A	A->G	18,0,0,0	6,0,4,0;4.20491011e-10*
10	29365705	+	A	A->G	18,0,0,0	3,0,10,0;3.52833607e-27*
10	29365710	+	A	A->G	16,0,0,0	9,0,3,0;2.59769647e-07*
10	29365711	+	A	A->G	16,0,0,0	2,0,9,0;6.11603513e-25*
10	29365753	+	A	A->G	13,0,0,0	0,0,11,0;1.52727273e-32*
10	29367070	+	A	A->G	14,0,0,0	4,0,5,0;3.83929235e-13*
10	29367071	+	A	A->G	13,0,0,0	5,0,5,0;7.44581985e-13*
10	29549110	-	T	A->G	0,0,0,18	0,3,0,13;6.26095902e-07*
10	29549131	-	T	A->G	0,0,0,20	0,5,0,13;2.06318483e-11*
10	29549145	-	T	A->G	0,0,0,19	0,6,0,11;4.19966700e-14*
10	29549158	-	T	A->G	0,0,0,14	0,4,0,13;3.99634289e-09*
10	29549239	-	T	A->G	0,0,0,10	0,5,0,11;1.10710760e-11*
10	29550334	-	T	A->G	0,0,0,15	0,8,0,19;1.47426065e-17*
10	29550432	-	T	A->G	0,0,0,10	0,6,0,20;6.79827911e-13*
10	29550462	-	T	A->G	0,0,0,12	0,9,0,14;7.15554699e-21*
10	29550463	-	T	A->G	0,0,0,10	0,17,0,6;2.12936812e-45*
10	29550471	-	T	A->G	0,0,0,11	0,14,0,13;3.20010045e-34*
10	29550511	-	T	A->G	0,0,0,10	0,6,0,16;2.30379572e-13*
10	29912810	+	A	A->G	14,0,0,0	5,0,3,0;7.25573901e-08*
10	31846713	+	A	A->G	10,0,0,0	3,0,3,0;2.79070430e-08*
10	32597360	-	T	A->G	0,0,0,11	0,5,0,0;3.73333333e-15*
10	33262221	+	A	A->G	15,0,0,0	103,0,8,0;1.18481246e-12*
10	33262222	+	A	A->G	15,0,0,0	98,0,14,0;5.06530135e-16*
10	33263738	+	A	A->G	10,0,0,0	17,0,3,0;1.22403512e-06*
10	33263744	+	A	A->G	10,0,0,0	17,0,3,0;1.22403512e-06*
10	34186024	+	C	C->A	0,13,0,0	3,55,0,0;2.96643937e-05*
10	35074993	-	T	A->G	0,0,0,15	0,5,0,2;6.86703133e-14*
10	35074994	-	T	A->G	0,0,0,14	0,5,0,2;6.86703133e-14*
10	35107443	+	G	G->T	0,0,10,0	0,0,30,3;5.51904506e-06*
10	35405741	+	A	A->G	18,0,0,0	2,0,3,0;1.46752960e-08*
10	35405795	+	A	A->G	21,0,0,0	2,0,3,0;1.46752960e-08*
10	36324783	+	A	A->G	11,0,0,0	9,0,3,0;2.59769647e-07*
10	36583632	+	A	A->G	12,0,0,0	2,0,5,0;6.86703133e-14*
10	36618631	-	G	C->A	0,0,21,0	0,0,30,3;5.51904506e-06*
10	36971774	-	T	A->G	0,0,0,12	0,3,0,3;2.79070430e-08*
10	37333444	-	T	A->G	0,0,0,14	0,3,0,2;1.46752960e-08*
10	37363588	+	A	A->G	12,0,0,0	8,0,5,0;3.43906032e-12*
10	37363641	+	A	A->G	13,0,0,0	14,0,3,0;7.50738561e-07*
10	37363668	+	A	A->G	13,0,0,0	19,0,3,0;1.63078260e-06*
10	37363685	+	A	A->G	14,0,0,0	19,0,3,0;1.63078260e-06*
10	37364311	+	A	A->G	10,0,0,0	4,0,5,0;3.83929235e-13*
10	37370993	+	A	A->G	10,0,0,0	21,0,9,0;1.13207822e-19*
10	37372423	+	A	A->G	10,0,0,0	39,0,6,0;1.93103040e-11*
10	37389898	+	A	A->G	15,0,0,0	2,0,7,0;2.82292672e-19*
10	37389899	+	A	A->G	15,0,0,0	5,0,5,0;7.44581985e-13*
10	37490093	+	A	A->G	19,0,0,0	8,0,4,0;9.48356062e-10*
10	37685527	-	T	A->G	0,0,0,11	0,6,0,4;9.42035572e-16*
10	38110345	+	A	A->G	12,0,0,0	2,0,6,0;1.72685795e-16*
10	38814278	-	T	A->G	0,0,0,18	0,290,0,0;0.00000000e+00*
10	43692169	+	A	A->G	21,0,0,0	0,0,3,0;1.75294514e-09*
10	43830931	-	T	A->G	0,0,0,13	0,7,0,10;9.14518231e-16*
10	44073657	+	A	A->G	16,0,0,0	96,0,9,0;1.05349039e-14*
10	44073666	+	A	A->G	13,0,0,0	118,0,10,0;1.34205992e-15*
10	44073673	+	A	A->G	16,0,0,0	111,0,25,0;5.06530135e-16*
10	44076631	-	T	A->G	0,0,0,14	0,3,0,14;7.50738561e-07*
10	44078317	-	T	A->G	0,0,0,14	0,3,0,16;1.04986953e-06*
10	44078414	-	T	A->G	0,0,0,24	0,3,0,15;8.90765306e-07*
10	44097537	-	T	A->G	0,0,0,22	0,4,0,5;2.60031070e-10*
10	44099551	-	T	A->G	0,0,0,15	0,6,0,10;2.70438042e-14*
10	44099558	-	T	A->G	0,0,0,14	0,6,0,8;1.08300465e-14*
10	44099598	-	T	A->G	0,0,0,14	0,7,0,5;5.66054077e-18*
10	44099599	-	T	A->G	0,0,0,12	0,9,0,4;7.57210791e-24*
10	44099607	-	T	A->G	0,0,0,15	0,6,0,6;3.81513003e-15*
10	44099706	-	T	A->G	0,0,0,18	0,5,0,4;3.83929235e-13*
10	44099844	-	T	A->G	0,0,0,18	0,5,0,16;4.64874081e-11*
10	44099869	-	T	A->G	0,0,0,19	0,7,0,14;5.06530135e-16*
10	44102829	-	T	A->G	0,0,0,20	0,4,0,7;6.45529828e-10*
10	44102837	-	T	A->G	0,0,0,16	0,3,0,6;1.05411427e-07*
10	44107809	-	T	A->G	0,0,0,17	0,4,0,14;5.07943765e-09*
10	44107822	-	T	A->G	0,0,0,18	0,3,0,16;1.04986953e-06*
10	44112568	-	T	A->G	0,0,0,16	0,3,0,4;4.69414479e-08*
10	44198912	+	A	A->G	13,0,0,0	0,0,3,0;1.75294514e-09*
10	45321901	-	T	A->G	0,0,0,10	0,6,0,4;9.42035572e-16*
10	45322722	-	T	A->G	0,0,0,13	0,3,0,1;6.32428255e-09*
10	45322723	-	T	A->G	0,0,0,14	0,3,0,2;1.46752960e-08*
10	47233370	-	C	G->T	0,16,0,0	7,110,0,0;9.98918146e-11*
10	47236188	-	T	A->G	0,0,0,18	0,4,0,6;4.20491011e-10*
10	47432476	-	C	G->A	0,19,0,0	0,128,0,7;2.61819857e-10*
10	48151073	-	T	A->G	0,0,0,21	0,5,0,1;2.08772718e-14*
10	51182342	+	A	A->G	31,0,0,0	1,0,3,0;6.32428255e-09*
10	51182348	+	A	A->G	31,0,0,0	1,0,3,0;6.32428255e-09*
10	51182351	+	A	A->G	31,0,0,0	1,0,3,0;6.32428255e-09*
10	51313666	+	A	A->G	15,0,0,0	0,0,3,0;1.75294514e-09*
10	53812691	-	T	A->G	0,0,0,19	0,3,0,5;7.25573901e-08*
10	53819720	-	T	A->G	0,0,0,11	0,3,0,7;1.46953510e-07*
10	53819753	-	T	A->G	0,0,0,12	0,6,0,6;3.81513003e-15*
10	54196757	-	T	A->G	0,0,0,21	0,4,0,11;2.34652727e-09*
10	56101421	+	A	A->G	14,0,0,0	19,0,5,0;9.29534709e-11*
10	56101457	+	A	A->G	11,0,0,0	21,0,4,0;1.81288848e-08*
10	56102456	+	A	A->G	14,0,0,0	9,0,4,0;1.34632120e-09*
10	56169548	-	T	A->G	0,0,0,10	0,4,0,0;2.73099109e-12*
10	56169563	-	T	A->G	0,0,0,12	0,3,0,0;1.75294514e-09*
10	58695852	+	A	A->G	11,0,0,0	5,0,3,0;7.25573901e-08*
10	58696072	+	A	A->G	18,0,0,0	1,0,4,0;1.24018913e-11*
10	61652941	-	T	A->G	0,1,0,20	0,49,0,131;1.71245315e-101*
10	61652953	-	T	A->G	0,0,0,19	0,26,0,158;5.06530135e-16*
10	63253167	+	A	A->G	10,0,0,0	10,0,4,0;1.85397332e-09*
10	63254073	+	A	A->G	12,0,0,0	10,0,4,0;1.85397332e-09*
10	63254876	+	A	A->G	18,0,0,0	6,0,3,0;1.05411427e-07*
10	63255112	+	A	A->G	11,0,0,0	10,0,5,0;7.71821256e-12*
10	63255146	+	A	A->G	13,0,0,0	8,0,3,0;1.98162276e-07*
10	63256674	+	A	A->G	11,0,0,0	14,0,4,0;5.07943765e-09*
10	63256680	+	A	A->G	15,0,0,0	15,0,3,0;8.90765306e-07*
10	63256723	+	A	A->G	12,0,0,0	13,0,8,0;1.52601195e-18*
10	63256728	+	A	A->G	13,0,0,0	6,0,14,0;6.77012811e-37*
10	63271363	+	G	G->A	0,0,27,0	8,0,56,0;1.55142497e-14*
10	63280188	+	A	A->G	12,0,0,0	2,0,3,0;1.46752960e-08*
10	63280596	+	A	A->G	15,0,0,0	4,0,3,0;4.69414479e-08*
10	63520634	-	T	A->G	0,0,0,10	0,3,0,5;7.25573901e-08*
10	63561772	+	A	A->G	12,0,0,0	0,0,3,0;1.75294514e-09*
10	65792208	+	A	A->G	12,0,0,0	18,0,3,0;1.41764618e-06*
10	65792216	+	A	A->G	13,0,0,0	8,0,11,0;9.50739020e-28*
10	65792217	+	A	A->G	12,0,0,0	16,0,3,0;1.04986953e-06*
10	69815379	+	G	G->A	0,0,18,0	3,0,2,0;1.46752960e-08*
10	69837846	+	A	A->G	10,0,0,0	15,0,4,0;6.38048041e-09*
10	71118692	+	A	A->G	25,0,0,0	2,0,9,0;6.11603513e-25*
10	71118695	+	A	A->G	19,0,0,0	5,0,7,0;5.66054077e-18*
10	71118699	+	A	A->G	22,0,0,0	8,0,4,0;9.48356062e-10*
10	71118761	+	A	A->G	23,0,0,0	6,0,4,0;4.20491011e-10*
10	77604075	-	T	A->G	0,0,0,12	0,3,0,1;6.32428255e-09*
10	77604119	-	T	A->G	0,0,0,15	0,3,0,2;1.46752960e-08*
10	77604122	-	T	A->G	0,0,0,13	0,3,0,2;1.46752960e-08*
10	77604459	-	T	A->G	0,0,0,15	0,3,0,1;6.32428255e-09*
10	77617879	-	C	G->A	0,32,0,0	0,51,0,4;3.82553844e-07*
11	25583	-	T	A->G	0,0,0,11	0,4,0,14;5.07943765e-09*
11	192757	-	T	A->G	0,0,0,10	0,3,0,55;2.96643937e-05*
11	293953	-	T	A->G	0,0,0,20	0,4,0,3;7.79772267e-11*
11	301094	-	T	A->G	0,0,0,12	0,4,0,1;1.24018913e-11*
11	311450	-	T	A->G	0,0,0,22	0,5,0,17;5.97649699e-11*
11	311452	-	T	A->G	0,0,0,23	0,5,0,15;3.56784300e-11*
11	311492	-	T	A->G	0,0,0,23	0,4,0,11;2.34652727e-09*
11	311496	-	T	A->G	0,0,0,26	0,3,0,14;7.50738561e-07*
11	311512	-	T	A->G	0,0,0,23	0,7,0,13;4.65817792e-16*
11	311639	-	T	A->G	0,0,0,13	0,4,0,9;1.34632120e-09*
11	311696	-	T	A->G	0,0,0,11	0,5,0,8;3.43906032e-12*
11	311705	-	T	A->G	0,0,0,13	0,8,0,3;1.52768368e-21*
11	311805	-	T	A->G	0,0,0,13	0,4,0,11;2.34652727e-09*
11	311811	-	T	A->G	0,0,0,10	0,7,0,10;9.14518231e-16*
11	311812	-	T	A->G	0,0,0,11	0,6,0,8;1.08300465e-14*
11	311838	-	T	A->G	0,0,0,13	0,3,0,12;5.14775716e-07*
11	311845	-	T	A->G	0,0,0,13	0,3,0,14;7.50738561e-07*
11	318238	-	T	A->G	0,0,0,13	0,3,0,0;1.75294514e-09*
11	2145682	-	T	A->G	0,0,0,20	0,42,0,93;9.14518231e-16*
11	2145711	-	T	A->G	0,0,0,24	0,9,0,125;8.50832659e-14*
11	3465353	-	T	A->G	0,0,0,15	0,6,0,14;1.22968920e-13*
11	3786460	+	A	A->G	14,0,0,0	13,0,3,0;6.26095902e-07*
11	5620297	-	T	A->G	0,0,0,15	0,4,0,1;1.24018913e-11*
11	5680863	+	A	A->G	10,0,0,0	12,0,4,0;3.09120238e-09*
11	5680868	+	A	A->G	12,0,0,0	13,0,5,0;2.06318483e-11*
11	5680934	+	A	A->G	15,0,0,0	10,0,8,0;9.14518231e-16*
11	5680937	+	A	A->G	16,0,0,0	14,0,3,0;7.50738561e-07*
11	5681021	+	A	A->G	12,0,0,0	2,0,14,0;2.25603600e-39*
11	5682456	+	A	A->G	18,0,0,0	16,0,5,0;4.64874081e-11*
11	5697128	+	A	A->G	13,0,0,0	0,0,5,0;3.73333333e-15*
11	5697164	+	A	A->G	15,0,0,0	3,0,3,0;2.79070430e-08*
11	5697178	+	A	A->G	13,0,0,0	2,0,4,0;3.51566644e-11*
11	5697197	+	A	A->G	14,0,0,0	1,0,5,0;2.08772718e-14*
11	5697219	+	A	A->G	15,0,0,0	1,0,6,0;4.51639826e-17*
11	5711562	+	A	A->G	16,0,0,0	4,0,3,0;4.69414479e-08*
11	5711571	+	A	A->G	15,0,0,0	3,0,3,0;2.79070430e-08*
11	6913088	-	T	A->G	0,0,0,13	0,4,0,4;1.49637853e-10*
11	7131405	+	G	G->A	0,0,22,0	29,0,387,0;1.77159449e-15*
11	7843447	+	T	T->A	0,0,0,19	11,0,0,1;1.74409810e-31*
11	7843449	+	T	T->A	0,0,0,19	11,0,0,1;1.74409810e-31*
11	7843451	+	T	T->A	0,0,0,18	11,0,0,1;1.74409810e-31*
11	7843452	+	C	C->G	0,17,0,0	0,1,11,0;1.74409810e-31*
11	7843453	+	C	C->A	0,18,0,0	10,0,0,0;1.35448635e-29*
11	7843454	+	T	T->G	0,0,0,17	0,0,10,1;1.44535152e-28*
11	8720142	+	A	A->G	18,0,0,0	3,0,3,0;2.79070430e-08*
11	8741017	+	A	A->G	10,0,0,0	4,0,4,0;1.49637853e-10*
11	8741019	+	A	A->G	10,0,0,0	4,0,3,0;4.69414479e-08*
11	9869210	+	A	A->G	12,0,0,0	4,0,4,0;1.49637853e-10*
11	12827220	-	C	G->A	0,11,0,0	0,55,0,5;8.17868780e-09*
11	13209637	-	T	A->G	0,0,0,20	0,24,0,370;9.14518231e-16*
11	13209716	-	T	A->G	0,0,0,16	0,82,0,318;1.77159449e-15*
11	14260024	-	T	A->G	0,0,0,14	0,4,0,24;2.80257009e-08*
11	14475750	+	A	A->G	11,0,0,0	0,0,3,0;1.75294514e-09*
11	15973927	+	A	A->G	16,0,0,0	0,0,4,0;2.73099109e-12*
11	16023048	+	A	A->G	23,0,0,0	3,0,4,0;7.79772267e-11*
11	18530967	-	T	A->G	0,0,0,12	0,7,0,4;2.44487191e-18*
11	18537863	-	T	A->G	0,0,0,10	0,4,0,9;1.34632120e-09*
11	18537891	-	T	A->G	0,0,0,11	0,9,0,5;2.03321887e-23*
11	18538008	-	T	A->G	0,0,0,21	0,9,0,8;2.33856388e-22*
11	18538748	-	T	A->G	0,0,0,18	0,3,0,7;1.46953510e-07*
11	18538858	-	T	A->G	0,0,0,15	0,4,0,3;7.79772267e-11*
11	18538861	-	T	A->G	0,0,0,14	0,8,0,0;1.04264264e-23*
11	18568499	-	T	A->G	0,0,0,16	0,3,0,15;8.90765306e-07*
11	18568548	-	T	A->G	0,0,0,26	0,3,0,23;2.69718609e-06*
11	19441682	+	A	A->G	18,0,0,0	21,0,4,0;1.81288848e-08*
11	19443373	+	A	A->G	12,0,0,0	28,0,6,0;3.52314296e-12*
11	19487665	+	A	A->G	14,0,0,0	33,0,8,0;5.52442918e-16*
11	19510092	+	A	A->G	15,0,0,0	2,0,3,0;1.46752960e-08*
11	19563186	+	A	A->G	18,0,0,0	0,0,7,0;8.70175439e-21*
11	19563237	+	A	A->G	21,0,0,0	1,0,4,0;1.24018913e-11*
11	19589150	+	A	A->G	15,0,0,0	0,0,3,0;1.75294514e-09*
11	19626021	+	A	A->G	15,0,0,0	15,0,8,0;3.56053638e-18*
11	19636087	+	A	A->G	15,0,0,0	10,0,4,0;1.85397332e-09*
11	19636135	+	A	A->G	11,0,0,0	6,0,9,0;4.99049141e-23*
11	19636136	+	A	A->G	13,0,0,0	9,0,6,0;1.77423708e-14*
11	19636212	+	A	A->G	13,0,0,0	11,0,8,0;5.06530135e-16*
11	19643247	+	A	A->G	21,0,0,0	139,0,10,0;4.14186353e-15*
11	19643296	+	A	A->G	23,0,0,0	137,0,9,0;1.80273923e-13*
11	21073685	-	T	A->G	0,0,0,12	0,3,0,1;6.32428255e-09*
11	21430016	+	A	A->G	11,0,0,0	2,0,3,0;1.46752960e-08*
11	21434564	+	A	A->G	19,0,0,0	6,0,3,0;1.05411427e-07*
11	21434632	+	A	A->G	16,0,0,0	10,0,3,0;3.32065806e-07*
11	21434706	+	A	A->G	16,0,0,0	9,0,4,0;1.34632120e-09*
11	22174968	+	A	A->G	11,0,0,0	0,0,3,0;1.75294514e-09*
11	22178067	+	A	A->G	14,0,0,0	31,0,3,0;6.03662147e-06*
11	22178068	+	A	A->G	11,0,0,0	3,0,26,0;1.21246705e-73*
11	22536580	-	T	A->G	0,0,0,12	0,4,0,64;8.61336397e-07*
11	22536594	-	T	A->G	0,0,0,13	0,10,0,55;1.29572317e-18*
11	22536604	-	T	A->G	0,0,0,13	0,20,0,35;9.14518231e-16*
[truncated: 8,867 more rows]

## Sheet: Fat2
Chromosome	Coordinate	Strand	Gbase	EditType	Fat2.DNA_baseCount[A,C,G,T]	Fat2.RNA_baseCount[A,C,G,T];P_value
[truncated: 7,103 more rows]

[truncated: 16 more sheets: Fat3, Heart1, Heart2, Heart3, Liver1, Liver2, Liver3, Lung1, Lung2, Lung3, Muscle1, Muscle2, Muscle3, Ovary1, Ovary2, Ovary3]
