# Supplementary material for: Genome-wide identification of RNA editing in seven porcine tissues by matched DNA and RNA high-throughput sequencing
Source: J Anim Sci Biotechnol. 2019 Mar 13;10:24. doi: 10.1186/s40104-019-0326-9 (PMC6415349; doi:10.1186/s40104-019-0326-9)
Supplement: Supplementary file 4 — Table S3. Clustering of A-to-G sites in each sample. (XLSX 9 kb) [file 40104_2019_326_MOESM4_ESM.xlsx]

## Sheet: Sheet1
Table S3 Clustering of A-to-G sites in each sample
Sample	Site in clusters	A-to-G site	Percent
Brain1	4382	8962	0.488953
Brain2	4024	8518	0.472411
Brain3	7618	15184	0.501712
Liver1	2324	9382	0.247708
Liver2	1859	6379	0.291425
Liver3	2434	9049	0.26898
Lung1	3365	6611	0.509
Lung2	3422	5514	0.620602
Lung3	4487	7334	0.611808
Fat1	4663	4723	0.987296
Fat2	2989	4157	0.719028
Fat3	4550	4909	0.926869
Heart1	2931	6912	0.424045
Heart2	2391	7564	0.316103
Heart3	3172	9438	0.336088
Muscle1	401	1307	0.306809
Muscle2	677	2104	0.321768
Muscle3	637	1582	0.402655
Ovary1	3875	8811	0.439791
Ovary2	4559	10412	0.43786
Ovary3	5033	10552	0.476971
