# Supplementary material for: Genome-wide identification of RNA editing in seven porcine tissues by matched DNA and RNA high-throughput sequencing
Source: J Anim Sci Biotechnol. 2019 Mar 13;10:24. doi: 10.1186/s40104-019-0326-9 (PMC6415349; doi:10.1186/s40104-019-0326-9)
Supplement: Supplementary file 5 — Table S4. Conserved A-to-G editing sites between pigs and humans. (XLSX 25 kb) [file 40104_2019_326_MOESM5_ESM.xlsx]

## Sheet: Sheet1
Table S4 Conserved A-to-G editing sites between pigs and humans
Chromosome	Coordinate	Strand	Type	Genomic context
1	11306671	-	A->G	intron
1	43060585	+	A->G	intergenic
1	60928339	-	A->G	intron
1	77407763	+	A->G	CDS
1	77407776	+	A->G	CDS
1	77439947	+	A->G	CDS
1	77439964	+	A->G	CDS
1	77440005	+	A->G	intron
1	77441867	+	A->G	intron
1	77441886	+	A->G	intron
1	77441930	+	A->G	intron
1	77441948	+	A->G	intron
1	77441957	+	A->G	intron
1	92771284	-	A->G	intergenic
1	132183619	+	A->G	intron
1	144004173	+	A->G	intron
1	159969048	+	A->G	intergenic
1	159969070	+	A->G	intergenic
1	159969072	+	A->G	intergenic
1	159969073	+	A->G	intergenic
1	159969097	+	A->G	intergenic
1	159969112	+	A->G	intergenic
1	159969118	+	A->G	intergenic
1	159969120	+	A->G	intergenic
1	159970279	+	A->G	intergenic
1	159970280	+	A->G	intergenic
1	159970290	+	A->G	intergenic
1	159970301	+	A->G	intergenic
1	159970321	+	A->G	intergenic
1	159970624	+	A->G	intergenic
1	159970639	+	A->G	intergenic
1	159970640	+	A->G	intergenic
1	159970663	+	A->G	intergenic
1	159970694	+	A->G	intergenic
1	159970724	+	A->G	intergenic
1	159970726	+	A->G	intergenic
1	159970730	+	A->G	intergenic
1	159970731	+	A->G	intergenic
1	159970741	+	A->G	intergenic
1	202002280	-	A->G	intron
1	202008633	-	A->G	intron
1	202008792	-	A->G	intron
1	202008794	-	A->G	intron
1	202548545	+	A->G	intergenic
1	202548578	+	A->G	intergenic
1	202555816	+	A->G	intergenic
1	216583825	-	A->G	intergenic
1	239149210	+	A->G	intergenic
1	239149218	+	A->G	intergenic
1	274636783	+	A->G	intergenic
1	274636793	+	A->G	intergenic
1	274636801	+	A->G	intergenic
1	274636851	+	A->G	intergenic
1	274636882	+	A->G	intergenic
1	276816678	+	A->G	intron
1	276816693	+	A->G	intron
1	276816694	+	A->G	intron
1	276817211	+	A->G	intron
1	297755529	+	A->G	intergenic
1	302593112	-	A->G	intergenic
1	302593114	-	A->G	intergenic
1	302593522	-	A->G	intergenic
2	28858188	-	A->G	intergenic
2	58927831	-	A->G	intergenic
2	66116721	+	A->G	intron
2	87403548	+	A->G	intergenic
2	89423792	-	A->G	intron
2	120690539	+	A->G	intergenic
2	138853665	+	A->G	intron
2	138853686	+	A->G	intron
2	138853689	+	A->G	intron
2	138853693	+	A->G	intron
2	140490384	-	A->G	intron
2	154658882	+	A->G	intergenic
2	154658901	+	A->G	intergenic
2	154658957	+	A->G	intergenic
3	17214945	+	A->G	intergenic
3	17214979	+	A->G	intergenic
3	74397572	+	A->G	intergenic
3	77263235	-	A->G	intergenic
3	83783398	+	A->G	intergenic
3	84140308	-	A->G	intron
3	84443277	+	A->G	intron
3	84443284	+	A->G	intron
3	84444410	+	A->G	intron
3	84444411	+	A->G	intron
3	109674565	+	A->G	intergenic
4	37106424	+	A->G	CDS
4	37106425	+	A->G	CDS
4	41587961	+	A->G	intron
4	62956592	+	A->G	intergenic
4	62956605	+	A->G	intergenic
4	67875727	-	A->G	intergenic
4	67875731	-	A->G	intergenic
4	67875754	-	A->G	intergenic
4	67875801	-	A->G	intergenic
4	67875818	-	A->G	intergenic
4	74681551	-	A->G	intron
4	74681554	-	A->G	intron
4	74681556	-	A->G	intron
4	74681567	-	A->G	intron
4	82934736	+	A->G	intron
4	82934741	+	A->G	intron
4	82934742	+	A->G	intron
4	91263202	-	A->G	intergenic
4	93848550	-	A->G	intergenic
4	98044799	+	A->G	CDS
4	110156611	-	A->G	intergenic
4	110156625	-	A->G	intergenic
4	110156633	-	A->G	intergenic
4	110159419	-	A->G	intergenic
4	110159420	-	A->G	intergenic
4	114332633	-	A->G	intergenic
4	114332640	-	A->G	intergenic
4	114332652	-	A->G	intergenic
4	114332665	-	A->G	intergenic
4	114332666	-	A->G	intergenic
4	114332667	-	A->G	intergenic
4	114332689	-	A->G	intergenic
4	141553576	-	A->G	3UTR
5	3629574	+	A->G	ncexon
5	9187683	-	A->G	intergenic
5	47434243	+	A->G	intergenic
5	47434244	+	A->G	intergenic
5	47434247	+	A->G	intergenic
5	47434253	+	A->G	intergenic
5	67768953	-	A->G	CDS
5	72023647	-	A->G	intergenic
5	78768725	+	A->G	intergenic
5	78768740	+	A->G	intergenic
5	85947543	-	A->G	ncexon
5	85947544	-	A->G	ncexon
5	85947546	-	A->G	ncexon
5	86472581	-	A->G	intron
5	86472585	-	A->G	intron
5	86472593	-	A->G	intron
5	86472747	-	A->G	intron
5	86472766	-	A->G	intron
5	86473826	-	A->G	intron
5	86473837	-	A->G	intron
5	86473852	-	A->G	intron
5	86473854	-	A->G	intron
5	86473856	-	A->G	intron
5	86474001	-	A->G	intron
5	86474004	-	A->G	intron
5	86474016	-	A->G	intron
5	86474034	-	A->G	intron
5	86474049	-	A->G	intron
5	86474052	-	A->G	intron
5	86474058	-	A->G	intron
5	86474062	-	A->G	intron
5	86474063	-	A->G	intron
5	93751978	-	A->G	intergenic
5	93751979	-	A->G	intergenic
6	26744077	+	A->G	intron
6	26744090	+	A->G	intron
6	26744092	+	A->G	intron
6	33055135	+	A->G	intergenic
6	33055138	+	A->G	intergenic
6	33055284	+	A->G	intergenic
6	39400255	+	A->G	ncexon
6	49617708	+	A->G	intron
6	51929400	-	A->G	intergenic
6	51929403	-	A->G	intergenic
6	51929405	-	A->G	intergenic
6	51929410	-	A->G	intergenic
6	51929413	-	A->G	intergenic
6	51929417	-	A->G	intergenic
6	58486485	+	A->G	intergenic
6	58486496	+	A->G	intergenic
6	73418891	-	A->G	CDS
6	77189548	+	A->G	3UTR
6	99485214	+	A->G	ncexon
6	128637109	-	A->G	intergenic
6	128665382	-	A->G	intergenic
6	128665475	-	A->G	intergenic
6	128665622	-	A->G	intergenic
6	128665773	-	A->G	intergenic
6	144672156	+	A->G	intergenic
7	21894492	-	A->G	intergenic
7	21894508	-	A->G	intergenic
7	28002645	-	A->G	intergenic
7	75557704	-	A->G	intergenic
7	105412868	+	A->G	intron
8	36640217	-	A->G	intergenic
8	44131307	-	A->G	intergenic
8	44131308	-	A->G	intergenic
8	44310164	-	A->G	intergenic
8	44310165	-	A->G	intergenic
8	44310169	-	A->G	intergenic
8	44310178	-	A->G	intergenic
8	44310255	-	A->G	intergenic
8	44310277	-	A->G	intergenic
8	44310282	-	A->G	intergenic
8	44310298	-	A->G	intergenic
8	44310300	-	A->G	intergenic
8	44310464	-	A->G	intergenic
8	44310469	-	A->G	intergenic
8	44310472	-	A->G	intergenic
8	44311743	-	A->G	intergenic
8	44311763	-	A->G	intergenic
8	44458844	-	A->G	intergenic
8	44458858	-	A->G	intergenic
8	44458938	-	A->G	intergenic
8	44458947	-	A->G	intergenic
8	44458952	-	A->G	intergenic
8	44458954	-	A->G	intergenic
8	44458961	-	A->G	intergenic
8	44459057	-	A->G	intergenic
8	44459060	-	A->G	intergenic
8	44459074	-	A->G	intergenic
8	44459433	-	A->G	intergenic
8	44459468	-	A->G	intergenic
8	48244993	+	A->G	CDS
8	48244997	+	A->G	CDS
8	48245249	+	A->G	intron
8	48245307	+	A->G	intron
8	48245354	+	A->G	intron
8	48273891	+	A->G	CDS
8	49275326	-	A->G	intron
8	70331594	-	A->G	intergenic
8	78463702	-	A->G	intergenic
8	103862168	+	A->G	intergenic
8	111749711	-	A->G	intergenic
9	12163426	+	A->G	intron
9	12163440	+	A->G	intron
9	12163445	+	A->G	intron
9	19322932	-	A->G	intergenic
9	19322941	+	A->G	intergenic
9	19322942	+	A->G	intergenic
9	19322943	+	A->G	intergenic
9	19322945	-	A->G	intergenic
9	19322946	+	A->G	intergenic
9	19322952	+	A->G	intergenic
9	19322966	+	A->G	intergenic
9	19322969	+	A->G	intergenic
9	19323202	+	A->G	intergenic
9	19323210	+	A->G	intergenic
9	19323219	+	A->G	intergenic
9	19323222	-	A->G	intergenic
9	19323227	-	A->G	intergenic
9	19323242	+	A->G	intergenic
9	19323246	+	A->G	intergenic
9	19323249	-	A->G	intergenic
9	19323250	+	A->G	intergenic
9	19323251	+	A->G	intergenic
9	19323257	-	A->G	intergenic
9	19323264	+	A->G	intergenic
9	19323294	+	A->G	intergenic
9	31919324	-	A->G	intergenic
9	36651037	+	A->G	intron
9	39788900	+	A->G	CDS
9	39789511	+	A->G	intron
9	43970533	-	A->G	intergenic
9	51061075	-	A->G	3UTR
9	69382246	+	A->G	intergenic
9	69382251	+	A->G	intergenic
9	80772595	+	A->G	intergenic
9	80772597	+	A->G	intergenic
9	80772601	+	A->G	intergenic
9	80772602	+	A->G	intergenic
9	80772612	+	A->G	intergenic
9	81685024	+	A->G	intergenic
9	81685025	+	A->G	intergenic
9	102329121	-	A->G	intergenic
9	113269161	-	A->G	intergenic
9	113269162	-	A->G	intergenic
9	113269568	-	A->G	intergenic
9	113269964	-	A->G	intergenic
9	113269971	-	A->G	intergenic
9	113269995	-	A->G	intergenic
9	113270264	-	A->G	intergenic
9	113270277	-	A->G	intergenic
9	113270295	-	A->G	intergenic
9	113271497	-	A->G	intergenic
9	113271507	-	A->G	intergenic
9	113271777	-	A->G	intergenic
9	113404474	-	A->G	intergenic
9	113404485	-	A->G	intergenic
9	113404502	-	A->G	intergenic
9	113404511	-	A->G	intergenic
9	113404693	-	A->G	intergenic
9	116686702	+	A->G	intergenic
9	119708864	-	A->G	intron
9	138731149	+	A->G	3UTR
9	138739401	+	A->G	intergenic
9	140085654	+	A->G	intergenic
10	943	-	A->G	intergenic
10	29919349	+	A->G	intergenic
10	31340956	-	A->G	ncexon
10	48151032	-	A->G	intron
10	48151054	-	A->G	intron
10	48151065	-	A->G	intron
10	48153065	-	A->G	intron
10	48153081	-	A->G	intron
10	48153086	-	A->G	intron
10	53465090	-	A->G	intergenic
10	56684528	-	A->G	ncexon
10	60139112	-	A->G	intergenic
11	18522410	-	A->G	intron
11	18522421	-	A->G	intron
11	19491544	+	A->G	intergenic
11	22178067	+	A->G	CDS
11	22178068	+	A->G	CDS
11	22178078	+	A->G	CDS
12	5473792	-	A->G	intron
12	12200424	+	A->G	intron
12	20104037	+	A->G	intron
12	22509770	+	A->G	intron
12	37043467	-	A->G	intergenic
12	37043477	-	A->G	intergenic
12	37043510	-	A->G	intergenic
12	40192604	-	A->G	intergenic
12	40192623	+	A->G	intergenic
13	25497792	+	A->G	intergenic
13	25497801	+	A->G	intergenic
13	25497802	+	A->G	intergenic
13	25497811	+	A->G	intergenic
13	25497844	+	A->G	intergenic
13	34315061	+	A->G	intergenic
13	34315079	+	A->G	intergenic
13	38060425	-	A->G	intron
13	38060431	-	A->G	intron
13	43887537	-	A->G	intron
13	43887538	-	A->G	intron
13	43887539	-	A->G	intron
13	44835973	+	A->G	intergenic
13	54513268	+	A->G	intergenic
13	55040219	+	A->G	intergenic
13	58597751	-	A->G	intergenic
13	58661011	-	A->G	intergenic
13	58661045	-	A->G	intergenic
13	58662703	-	A->G	intergenic
13	58662712	-	A->G	intergenic
13	58662743	-	A->G	intergenic
13	58662744	-	A->G	intergenic
13	75355568	+	A->G	intergenic
13	75605785	+	A->G	intron
13	106781593	-	A->G	intron
13	106784030	-	A->G	intron
13	106784031	-	A->G	intron
13	107435767	+	A->G	intergenic
13	119886521	+	A->G	intergenic
13	149642650	+	A->G	intron
13	149642721	+	A->G	intron
13	155168392	+	A->G	intergenic
13	180746298	-	A->G	intergenic
13	180746307	-	A->G	intergenic
13	180746310	-	A->G	intergenic
13	180749011	-	A->G	intergenic
13	180749036	-	A->G	intergenic
13	180749050	-	A->G	intergenic
13	190684455	+	A->G	intergenic
13	190684631	+	A->G	intergenic
13	199589619	+	A->G	intergenic
13	206985583	+	A->G	intron
13	217648530	-	A->G	intron
13	217648540	-	A->G	intron
13	217649987	-	A->G	intron
13	217649995	-	A->G	intron
13	217650003	-	A->G	intron
13	217650024	-	A->G	intron
14	28884581	-	A->G	intergenic
14	40843760	+	A->G	intron
14	55110671	+	A->G	ncexon
14	58301945	-	A->G	intergenic
14	58301953	-	A->G	intergenic
14	58301954	-	A->G	intergenic
14	65573320	-	A->G	intron
14	65573338	-	A->G	intron
14	65784924	+	A->G	intergenic
14	65789207	+	A->G	intergenic
14	65789263	+	A->G	intergenic
14	65789283	+	A->G	intergenic
14	70183944	+	A->G	intron
14	81928639	-	A->G	intron
14	95276675	-	A->G	intergenic
14	100785756	+	A->G	CDS
14	100785809	+	A->G	CDS
14	102580724	+	A->G	intergenic
14	116878632	-	A->G	intron
14	116878635	-	A->G	intron
14	117008209	+	A->G	intron
14	121358272	+	A->G	intergenic
14	121358274	+	A->G	intergenic
15	36163430	+	A->G	intergenic
15	55244627	+	A->G	intron
15	86901686	-	A->G	intron
15	86901690	-	A->G	intron
15	105472533	+	A->G	intron
15	122098206	-	A->G	intergenic
15	122437582	-	A->G	3UTR
15	156452528	+	A->G	intergenic
15	156452538	+	A->G	intergenic
15	156452544	+	A->G	intergenic
15	156452557	+	A->G	intergenic
15	156452562	+	A->G	intergenic
15	156452581	+	A->G	intergenic
15	156453236	+	A->G	intergenic
15	156453421	+	A->G	intergenic
15	156453440	+	A->G	intergenic
15	156453444	+	A->G	intergenic
15	156453605	+	A->G	intergenic
15	156696386	-	A->G	intergenic
16	34269808	-	A->G	3UTR
16	51332768	+	A->G	intergenic
16	51332777	+	A->G	intergenic
16	51332779	+	A->G	intergenic
16	51332782	+	A->G	intergenic
16	51332785	+	A->G	intergenic
16	51332792	+	A->G	intergenic
16	51332803	+	A->G	intergenic
16	79929596	+	A->G	intergenic
16	79929846	+	A->G	intergenic
16	79929878	+	A->G	intergenic
17	5230877	+	A->G	intergenic
17	5230901	+	A->G	intergenic
17	32173902	-	A->G	intergenic
17	47105091	-	A->G	intron
17	61236725	+	A->G	3UTR
17	61236726	+	A->G	3UTR
17	61236731	+	A->G	3UTR
17	61236752	+	A->G	3UTR
17	61236769	+	A->G	3UTR
17	61236831	+	A->G	3UTR
17	61236845	+	A->G	3UTR
17	61236850	+	A->G	3UTR
17	61236866	+	A->G	3UTR
17	61236927	+	A->G	3UTR
18	18561117	-	A->G	intergenic
18	25540984	-	A->G	intergenic
X	49221209	+	A->G	intergenic
X	56875763	-	A->G	intergenic
X	67406050	-	A->G	intergenic
X	69546283	+	A->G	intergenic
X	69551736	+	A->G	intergenic
X	97714032	+	A->G	intergenic
X	97714039	+	A->G	intergenic
X	97714766	+	A->G	intergenic
X	97714881	+	A->G	intergenic
X	97734555	+	A->G	intergenic
X	98139944	+	A->G	intergenic
X	98139973	+	A->G	intergenic
X	108566940	+	A->G	5UTR
X	108819853	+	A->G	CDS
X	108819855	+	A->G	CDS
X	108819860	+	A->G	CDS
X	108819865	+	A->G	CDS
X	115848113	+	A->G	CDS
X	115848149	+	A->G	ncexon
X	124347611	-	A->G	intron
X	127286693	+	A->G	intron
X	127286737	+	A->G	intron
X	130792251	-	A->G	intergenic
