# Supplementary material for: Genome-wide identification of RNA editing in seven porcine tissues by matched DNA and RNA high-throughput sequencing
Source: J Anim Sci Biotechnol. 2019 Mar 13;10:24. doi: 10.1186/s40104-019-0326-9 (PMC6415349; doi:10.1186/s40104-019-0326-9)
Supplement: Supplementary file 6 — Table S5. Top 20 miRNAs according to the number of edited targets. (XLSX 9 kb) [file 40104_2019_326_MOESM6_ESM.xlsx]

## Sheet: Sheet1
Table S5 Top 20 miRNAs according to the number of edited targets
Rank	miRNA
1	ssc-miR-664-5p
2	ssc-miR-7136-3p
3	ssc-miR-328
4	ssc-miR-29a-5p
5	ssc-miR-362
6	ssc-miR-215
7	ssc-miR-192
8	ssc-miR-500-5p
9	ssc-miR-450b-3p
10	ssc-miR-490-5p
11	ssc-miR-212
12	ssc-miR-9829-5p
13	ssc-miR-4331-3p
14	ssc-miR-7135-5p
15	ssc-miR-4339
16	ssc-miR-1839-3p
17	ssc-miR-9807-5p
18	ssc-miR-199b-5p
19	ssc-miR-199a-5p
20	ssc-miR-155-3p
