# Supplementary material for: Genome-wide identification of RNA editing in seven porcine tissues by matched DNA and RNA high-throughput sequencing
Source: J Anim Sci Biotechnol. 2019 Mar 13;10:24. doi: 10.1186/s40104-019-0326-9 (PMC6415349; doi:10.1186/s40104-019-0326-9)
Supplement: Supplementary file 8 — Table S7. RNA editing sites shared by the seven examined tissues. (XLSX 27 kb) [file 40104_2019_326_MOESM8_ESM.xlsx]

## Sheet: Sheet1
Table S7 RNA editing sites shared by the seven examined tissues
Chromosome	Coordinate	Strand	EditType	Targeted Genomic Feature	Gene
1	18733884	+	A->G	CDS	PPIL4
1	40781279	-	A->G	3UTR	HINT3
1	40781507	-	A->G	3UTR	HINT3
1	40781509	-	A->G	3UTR	HINT3
1	40781604	-	A->G	3UTR	HINT3
1	74974740	+	A->G	intron	ENSSSCG00000004349
1	75141622	+	A->G	3UTR	ENSSSCG00000029638
1	75141745	+	A->G	3UTR	ENSSSCG00000029638
1	75143455	+	A->G	3UTR	ENSSSCG00000029638
1	75143459	+	A->G	3UTR	ENSSSCG00000029638
1	75143698	+	A->G	3UTR	ENSSSCG00000029638
1	75143799	+	A->G	3UTR	ENSSSCG00000029638
1	75143852	+	A->G	3UTR	ENSSSCG00000029638
1	75143859	+	A->G	3UTR	ENSSSCG00000029638
1	75143861	+	A->G	3UTR	ENSSSCG00000029638
1	75143884	+	A->G	3UTR	ENSSSCG00000029638
1	75143896	+	A->G	3UTR	ENSSSCG00000029638
1	105556286	-	A->G	3UTR	ENSSSCG00000004494
1	120226893	-	A->G	intron	TPM1
1	136399040	+	A->G	intron	COPS2
1	143748799	-	A->G	intron	SNAP23
1	163948422	+	A->G	intron	ZNF516
1	175813397	+	A->G	3UTR	KDSR
1	175813413	+	A->G	3UTR	KDSR
1	175813420	+	A->G	3UTR	KDSR
1	175814619	+	A->G	3UTR	KDSR
1	200398460	-	A->G	intron	L2HGDH
1	202604802	+	A->G	intron	PSMC6
1	202624643	+	A->G	intron	PSMC6
1	210274465	-	A->G	3UTR	DHRS7
1	233204793	+	A->G	intron	MPDZ
1	233204856	+	A->G	intron	MPDZ
1	242997932	-	A->G	CDS	RCL1
1	251825737	+	A->G	3UTR	C9orf85
1	251825753	+	A->G	3UTR	C9orf85
1	251825805	+	A->G	3UTR	C9orf85
1	251825870	+	A->G	3UTR	C9orf85
1	270002421	+	A->G	3UTR	STX17
1	270002456	+	A->G	3UTR	STX17
1	270002560	+	A->G	3UTR	STX17
1	270002581	+	A->G	3UTR	STX17
1	270003343	+	A->G	3UTR	STX17
1	270003344	+	A->G	3UTR	STX17
1	271655623	-	A->G	3UTR	MRPL50
1	286250597	-	A->G	3UTR	ENSSSCG00000005491
2	2983426	-	A->G	intron	PPP6R3
2	45025553	+	A->G	CDS	ENSSSCG00000025406
2	52017151	+	A->G	intron	EIF4G2
2	55201934	-	A->G	intron	ZNF672
2	55201937	-	A->G	intron	ZNF672
2	55201973	-	A->G	intron	ZNF672
2	55203421	-	A->G	intron	ZNF672
2	55203471	-	A->G	intron	ZNF672
2	55203526	-	A->G	intron	ZNF672
2	55203533	-	A->G	intron	ZNF672
2	55204340	-	A->G	intron	ZNF672
2	55204520	-	A->G	intron	ZNF672
2	55207487	-	A->G	intron	ZNF672
2	66293327	+	A->G	intron	RAD23A
2	66293976	+	A->G	intron	RAD23A
2	66294024	+	A->G	intron	RAD23A
2	70086020	+	A->G	3UTR	TIMM29
2	81251765	+	A->G	CDS	ZNF354A
2	81843442	-	A->G	3UTR	RMND5B
2	100655634	-	A->G	intron	CETN3
2	121406530	-	A->G	CDS	DCP2
2	121513468	-	A->G	3UTR	ENSSSCG00000026230
2	121513497	-	A->G	3UTR	ENSSSCG00000026230
2	121514511	-	A->G	3UTR	ENSSSCG00000026230
2	121514519	-	A->G	3UTR	ENSSSCG00000026230
2	121514633	-	A->G	3UTR	ENSSSCG00000026230
2	121514639	-	A->G	3UTR	ENSSSCG00000026230
2	122039863	-	A->G	CDS	ENSSSCG00000014209
2	128544822	+	A->G	3UTR	DMXL1
2	128544863	+	A->G	3UTR	DMXL1
2	128544865	+	A->G	3UTR	DMXL1
2	128544939	+	A->G	3UTR	DMXL1
2	128545354	+	A->G	3UTR	DMXL1
2	128545412	+	A->G	3UTR	DMXL1
2	142644772	+	A->G	3UTR	DDX46
2	142645659	+	A->G	3UTR	DDX46
2	142645660	+	A->G	3UTR	DDX46
2	142645690	+	A->G	3UTR	DDX46
2	149777672	+	A->G	intron	RNF14
3	759380	+	A->G	CDS	COX19
3	11028721	+	A->G	intron	EIF4H
3	11028722	+	A->G	intron	EIF4H
3	18809893	+	A->G	3UTR	NFATC2IP
3	18810085	+	A->G	3UTR	NFATC2IP
3	18810183	+	A->G	3UTR	NFATC2IP
3	49799534	+	A->G	intron	ENSSSCG00000008137
3	61503883	-	A->G	intron	PTCD3
3	68134486	-	A->G	3UTR	ENSSSCG00000022842
3	68134507	-	A->G	CDS	ENSSSCG00000022842
3	68134536	-	A->G	CDS	ENSSSCG00000022842
3	68134549	-	A->G	CDS	ENSSSCG00000022842
3	68134992	-	A->G	CDS	ENSSSCG00000022842
3	68135052	-	A->G	CDS	ENSSSCG00000022842
3	90727409	-	A->G	3UTR	ENSSSCG00000029514
3	109401058	+	A->G	3UTR	CEBPZOS
3	109401064	+	A->G	3UTR	CEBPZOS
3	109401089	+	A->G	3UTR	CEBPZOS
3	109401091	+	A->G	3UTR	CEBPZOS
3	109401191	+	A->G	3UTR	CEBPZOS
3	109401220	+	A->G	3UTR	CEBPZOS
3	109401228	+	A->G	3UTR	CEBPZOS
3	109401721	+	A->G	3UTR	CEBPZOS
3	109401733	+	A->G	3UTR	CEBPZOS
3	109401740	+	A->G	3UTR	CEBPZOS
3	109401743	+	A->G	3UTR	CEBPZOS
3	109401777	+	A->G	3UTR	CEBPZOS
3	109401824	+	A->G	3UTR	CEBPZOS
3	109401860	+	A->G	3UTR	CEBPZOS
3	109401871	+	A->G	3UTR	CEBPZOS
3	109401878	+	A->G	3UTR	CEBPZOS
3	109401889	+	A->G	3UTR	CEBPZOS
3	109402736	+	A->G	3UTR	CEBPZOS
3	109402802	+	A->G	3UTR	CEBPZOS
3	109402847	+	A->G	3UTR	CEBPZOS
3	109402854	+	A->G	3UTR	CEBPZOS
3	109402855	+	A->G	3UTR	CEBPZOS
3	109402856	+	A->G	3UTR	CEBPZOS
3	109402874	+	A->G	3UTR	CEBPZOS
3	109403725	+	A->G	3UTR	CEBPZOS
3	109403742	+	A->G	3UTR	CEBPZOS
3	109403750	+	A->G	3UTR	CEBPZOS
3	109403802	+	A->G	3UTR	CEBPZOS
3	109403850	+	A->G	3UTR	CEBPZOS
3	109403911	+	A->G	3UTR	CEBPZOS
3	109453870	-	A->G	intron	PRKD3
4	98071	-	A->G	3UTR	ZNF250
4	98148	-	A->G	3UTR	ZNF250
4	98180	-	A->G	3UTR	ZNF250
4	43556069	+	A->G	intron	MTERF3
4	44874269	-	A->G	3UTR	NDUFAF6
4	44874270	-	A->G	3UTR	NDUFAF6
4	44874278	-	A->G	3UTR	NDUFAF6
4	44874314	-	A->G	3UTR	NDUFAF6
4	45235848	-	A->G	3UTR	DPY19L4
4	45236064	-	A->G	3UTR	DPY19L4
4	45236080	-	A->G	3UTR	DPY19L4
4	45236162	-	A->G	3UTR	DPY19L4
4	45236170	-	A->G	3UTR	DPY19L4
4	45236210	-	A->G	3UTR	DPY19L4
4	45236465	-	A->G	3UTR	DPY19L4
4	55193743	-	A->G	3UTR	CPNE3
4	55193765	-	A->G	3UTR	CPNE3
4	55193797	-	A->G	3UTR	CPNE3
4	55193807	-	A->G	3UTR	CPNE3
4	55193808	-	A->G	3UTR	CPNE3
4	55193816	-	A->G	3UTR	CPNE3
4	55193886	-	A->G	3UTR	CPNE3
4	55193898	-	A->G	3UTR	CPNE3
4	55193912	-	A->G	3UTR	CPNE3
4	55193919	-	A->G	3UTR	CPNE3
4	55193926	-	A->G	3UTR	CPNE3
4	55193935	-	A->G	3UTR	CPNE3
4	55194565	-	A->G	3UTR	CPNE3
4	55194633	-	A->G	3UTR	CPNE3
4	55194706	-	A->G	3UTR	CPNE3
4	55194712	-	A->G	3UTR	CPNE3
4	78504248	+	A->G	3UTR	ENSSSCG00000025087
4	87343129	+	A->G	3UTR	PRKDC
4	102816882	+	A->G	intron	ARHGEF2
4	102869094	+	A->G	3UTR	RIT1
4	102869174	+	A->G	3UTR	RIT1
4	102869182	+	A->G	3UTR	RIT1
4	102870193	+	A->G	3UTR	RIT1
4	102870194	+	A->G	3UTR	RIT1
4	102870253	+	A->G	3UTR	RIT1
4	104131578	+	A->G	3UTR	SHE
4	107810982	+	A->G	intron	MCL1
4	107810984	+	A->G	intron	MCL1
4	117909720	+	A->G	intron	ST7L
4	117910440	+	A->G	intron	ST7L
4	117910441	+	A->G	intron	ST7L
4	136411602	-	A->G	intron	RPAP2
4	136411676	-	A->G	intron	RPAP2
4	141814024	-	A->G	intron	SH3GLB1
5	14040466	-	A->G	intron	ENSSSCG00000024881
5	14040472	-	A->G	intron	ENSSSCG00000024881
5	18793911	-	A->G	3UTR	CSAD
5	82645210	+	A->G	3UTR	ENSSSCG00000000840
5	92111906	-	A->G	intron	METAP2
5	93585606	-	A->G	intron	MRPL42
5	93586938	-	A->G	intron	MRPL42
5	93587694	-	A->G	intron	MRPL42
5	93587718	-	A->G	intron	MRPL42
5	93587719	-	A->G	intron	MRPL42
5	93587774	-	A->G	intron	MRPL42
5	93588155	-	A->G	intron	MRPL42
5	93590054	-	A->G	intron	MRPL42
5	93590355	-	A->G	intron	MRPL42
6	12055707	+	A->G	3UTR	ENSSSCG00000028464
6	34524545	-	A->G	3UTR	UQCRFS1
6	34524583	-	A->G	3UTR	UQCRFS1
6	34524593	-	A->G	3UTR	UQCRFS1
6	34524594	-	A->G	3UTR	UQCRFS1
6	34524618	-	A->G	3UTR	UQCRFS1
6	34524619	-	A->G	3UTR	UQCRFS1
6	34524992	-	A->G	3UTR	UQCRFS1
6	34524993	-	A->G	3UTR	UQCRFS1
6	34525001	-	A->G	3UTR	UQCRFS1
6	34525004	-	A->G	3UTR	UQCRFS1
6	34525043	-	A->G	3UTR	UQCRFS1
6	34525044	-	A->G	3UTR	UQCRFS1
6	34525104	-	A->G	3UTR	UQCRFS1
6	34525121	-	A->G	3UTR	UQCRFS1
6	34525141	-	A->G	3UTR	UQCRFS1
6	39465262	+	A->G	CDS	KIAA0355
6	41021311	-	A->G	intron	ZNF146
6	41021408	-	A->G	intron	ZNF146
6	41021447	-	A->G	intron	ZNF146
6	50094296	+	A->G	3UTR	GYS1
6	50103099	-	A->G	intron	BAX
6	56975201	+	A->G	intron	ENSSSCG00000003988
6	69997231	-	A->G	intron	SDHB
6	69997769	-	A->G	intron	SDHB
6	69997789	-	A->G	intron	SDHB
6	69997799	-	A->G	intron	SDHB
6	69997864	-	A->G	intron	SDHB
6	83010760	-	A->G	3UTR	ENSSSCG00000029799
6	83010761	-	A->G	3UTR	ENSSSCG00000029799
6	83010797	-	A->G	3UTR	ENSSSCG00000029799
6	83010802	-	A->G	3UTR	ENSSSCG00000029799
6	83011338	-	A->G	3UTR	ENSSSCG00000029799
6	83011373	-	A->G	3UTR	ENSSSCG00000029799
6	83011379	-	A->G	3UTR	ENSSSCG00000029799
6	83011387	-	A->G	3UTR	ENSSSCG00000029799
6	83011439	-	A->G	3UTR	ENSSSCG00000029799
6	83011448	-	A->G	3UTR	ENSSSCG00000029799
6	83011456	-	A->G	3UTR	ENSSSCG00000029799
6	83011536	-	A->G	3UTR	ENSSSCG00000029799
6	83011539	-	A->G	3UTR	ENSSSCG00000029799
6	83011543	-	A->G	3UTR	ENSSSCG00000029799
6	83011680	-	A->G	3UTR	ENSSSCG00000029799
6	83011692	-	A->G	3UTR	ENSSSCG00000029799
6	83011694	-	A->G	3UTR	ENSSSCG00000029799
6	83011712	-	A->G	3UTR	ENSSSCG00000029799
6	83011729	-	A->G	3UTR	ENSSSCG00000029799
6	83011742	-	A->G	3UTR	ENSSSCG00000029799
6	86659911	-	A->G	CDS	INPP5B
6	97022757	-	A->G	ncRNA	ENSSSCG00000020888
6	97022798	-	A->G	ncRNA	ENSSSCG00000020888
6	97022841	-	A->G	ncRNA	ENSSSCG00000020888
6	156149078	+	A->G	intron	ENSSSCG00000023920
7	24435415	-	A->G	intron	TRIM27
7	27747432	-	A->G	ncRNA	STK19
7	27748654	-	A->G	ncRNA	STK19
7	34168374	-	A->G	intron	TAPBP
7	43748117	+	A->G	intron	CUL9
7	48118899	+	A->G	intron	ENSSSCG00000001720
7	57608923	-	A->G	CDS	WHAMM
7	57950654	-	A->G	intron	PDE8A
7	57950669	-	A->G	intron	PDE8A
7	57950725	-	A->G	intron	PDE8A
7	57951045	-	A->G	intron	PDE8A
7	57951057	-	A->G	intron	PDE8A
7	80440855	-	A->G	3UTR	DCAF11
7	80441127	-	A->G	3UTR	DCAF11
7	80442234	-	A->G	3UTR	DCAF11
7	86402301	+	A->G	3UTR	EMC7
7	86402302	+	A->G	3UTR	EMC7
7	86402368	+	A->G	3UTR	EMC7
7	86402377	+	A->G	3UTR	EMC7
7	86402384	+	A->G	3UTR	EMC7
7	106730994	+	A->G	3UTR	SPTLC2
7	106731146	+	A->G	3UTR	SPTLC2
7	128647678	-	A->G	intron	SLC25A29
7	128647794	-	A->G	intron	SLC25A29
7	128648151	-	A->G	intron	SLC25A29
8	3403283	-	A->G	intron	ENSSSCG00000022867
8	40869967	+	A->G	intron	OCIAD1
8	40869986	+	A->G	intron	OCIAD1
8	40870533	+	A->G	intron	OCIAD1
8	40870558	+	A->G	intron	OCIAD1
8	40870559	+	A->G	intron	OCIAD1
8	57463227	-	A->G	intron	ENSSSCG00000008893
8	76035661	-	A->G	3UTR	SCARB2
8	93480471	-	A->G	3UTR	NOCT
8	103837830	+	A->G	3UTR	MFSD8
8	103837832	+	A->G	3UTR	MFSD8
8	103838829	+	A->G	3UTR	MFSD8
8	103838852	+	A->G	3UTR	MFSD8
9	35804	+	A->G	intron	IPO7
9	19330380	-	A->G	3UTR	CCDC90B
9	19330391	-	A->G	3UTR	CCDC90B
9	44595355	+	A->G	intron	DLAT
9	46923465	-	A->G	3UTR	ENSSSCG00000027905
9	46923513	-	A->G	3UTR	ENSSSCG00000027905
9	46923517	-	A->G	3UTR	ENSSSCG00000027905
9	50756664	+	A->G	3UTR	ATP5L
9	50756726	+	A->G	3UTR	ATP5L
9	51061075	-	A->G	3UTR	DDX6
9	71392834	-	A->G	3UTR	PPP1R15B
9	71393459	-	A->G	3UTR	PPP1R15B
9	71393512	-	A->G	3UTR	PPP1R15B
9	71393515	-	A->G	3UTR	PPP1R15B
9	71393516	-	A->G	3UTR	PPP1R15B
9	71393560	-	A->G	3UTR	PPP1R15B
9	74314998	+	A->G	CDS	CD55
9	79097343	+	A->G	3UTR	GATAD1
9	79097470	+	A->G	3UTR	GATAD1
9	79097694	+	A->G	3UTR	GATAD1
9	79097733	+	A->G	3UTR	GATAD1
9	79097736	+	A->G	3UTR	GATAD1
9	79097756	+	A->G	3UTR	GATAD1
9	90019488	+	A->G	intron	TMEM106B
9	94803967	+	A->G	CDS	BZW2
9	116194929	+	A->G	3UTR	RINT1
9	135964227	-	A->G	intron	GLUL
10	16010148	+	A->G	intron	TMEM63A
10	29550511	-	A->G	3UTR	CDC14B
10	61652941	-	A->G	3UTR	NRP1
11	9887	-	A->G	intron	CRYL1
11	22178068	+	A->G	CDS	ENSSSCG00000027815
11	22536604	-	A->G	3UTR	GPALPP1
11	22536605	-	A->G	3UTR	GPALPP1
11	26579390	-	A->G	3UTR	MTRF1
11	26579691	-	A->G	3UTR	MTRF1
11	26579724	-	A->G	3UTR	MTRF1
11	86168149	-	A->G	CDS	CUL4A
11	86854390	+	A->G	3UTR	ENSSSCG00000023633
12	5067816	+	A->G	intron	PRPSAP1
12	37704021	-	A->G	intron	MED13
12	37704051	-	A->G	intron	MED13
12	37710158	-	A->G	intron	MED13
12	49251054	-	A->G	CDS	MRM3
12	57978187	+	A->G	CDS	MYH1
12	57979256	+	A->G	CDS	MYH1
12	57979262	+	A->G	CDS	MYH1
13	31084646	+	A->G	3UTR	EXOSC7
13	31084675	+	A->G	3UTR	EXOSC7
13	31084694	+	A->G	3UTR	EXOSC7
13	31084702	+	A->G	3UTR	EXOSC7
13	31085921	+	A->G	3UTR	EXOSC7
13	31085961	+	A->G	3UTR	EXOSC7
13	31085974	+	A->G	3UTR	EXOSC7
13	36910709	-	A->G	CDS	DCAF1
13	37280380	+	A->G	3UTR	PARP3
13	37280381	+	A->G	3UTR	PARP3
13	37280411	+	A->G	3UTR	PARP3
13	37280421	+	A->G	3UTR	PARP3
13	43331642	+	A->G	3UTR	PDE12
13	43331685	+	A->G	3UTR	PDE12
13	43331806	+	A->G	3UTR	PDE12
13	43332231	+	A->G	3UTR	PDE12
13	43332342	+	A->G	3UTR	PDE12
13	43388072	-	A->G	3UTR	DENND6A
13	55479256	-	A->G	3UTR	EOGT
13	94321996	-	A->G	3UTR	PLSCR4
13	100725840	+	A->G	intron	MBNL1
13	119882675	+	A->G	3UTR	TNFSF10
13	119882680	+	A->G	3UTR	TNFSF10
13	119882693	+	A->G	3UTR	TNFSF10
13	119882819	+	A->G	3UTR	TNFSF10
13	119882820	+	A->G	3UTR	TNFSF10
13	119882828	+	A->G	3UTR	TNFSF10
13	119882837	+	A->G	3UTR	TNFSF10
13	218446214	-	A->G	3UTR	MCM3AP
13	218446215	-	A->G	3UTR	MCM3AP
13	218446226	-	A->G	3UTR	MCM3AP
13	218446721	-	A->G	3UTR	MCM3AP
13	218446733	-	A->G	3UTR	MCM3AP
13	218446736	-	A->G	3UTR	MCM3AP
14	31412474	+	A->G	3UTR	MPHOSPH9
14	31412505	+	A->G	3UTR	MPHOSPH9
14	31412516	+	A->G	3UTR	MPHOSPH9
14	31898231	+	A->G	intron	ZCCHC8
14	31898234	+	A->G	intron	ZCCHC8
14	31898247	+	A->G	intron	ZCCHC8
14	31898310	+	A->G	intron	ZCCHC8
14	33924642	+	A->G	CDS	TCTN1
14	42970980	+	A->G	intron	RNF10
14	42970998	+	A->G	intron	RNF10
14	111707857	+	A->G	3UTR	RPP30
14	117023676	+	A->G	3UTR	ENTPD1
14	117023677	+	A->G	3UTR	ENTPD1
14	117023691	+	A->G	3UTR	ENTPD1
14	117023692	+	A->G	3UTR	ENTPD1
14	117023707	+	A->G	3UTR	ENTPD1
14	117023769	+	A->G	3UTR	ENTPD1
14	117024011	+	A->G	3UTR	ENTPD1
14	117024564	+	A->G	3UTR	ENTPD1
14	117024574	+	A->G	3UTR	ENTPD1
14	135900061	-	A->G	intron	ABLIM1
14	141346640	+	A->G	3UTR	ENSSSCG00000029162
14	144190636	+	A->G	3UTR	ACADSB
14	144190650	+	A->G	3UTR	ACADSB
14	144190651	+	A->G	3UTR	ACADSB
14	144190663	+	A->G	3UTR	ACADSB
14	144190673	+	A->G	3UTR	ACADSB
14	144190787	+	A->G	3UTR	ACADSB
14	144190807	+	A->G	3UTR	ACADSB
14	146733188	-	A->G	intron	UROS
15	61713631	-	A->G	3UTR	UBXN8
15	61713691	-	A->G	3UTR	UBXN8
15	61713740	-	A->G	3UTR	UBXN8
15	62267600	-	A->G	3UTR	ENSSSCG00000023066
15	73928288	+	A->G	intron	2018-03-07
15	73928347	+	A->G	intron	2018-03-07
15	85097243	+	A->G	3UTR	PPIG
15	85097402	+	A->G	3UTR	PPIG
15	85097405	+	A->G	3UTR	PPIG
15	85097421	+	A->G	3UTR	PPIG
15	85097512	+	A->G	3UTR	PPIG
15	87077897	+	A->G	3UTR	CYBRD1
15	104523743	+	A->G	CDS	WDR75
15	105376100	-	A->G	intron	OSGEPL1
15	105376424	-	A->G	intron	OSGEPL1
15	115266664	+	A->G	CDS	SPATS2L
15	122373371	+	A->G	3UTR	METTL21A
15	122373416	+	A->G	3UTR	METTL21A
15	122373485	+	A->G	3UTR	METTL21A
15	122436616	-	A->G	3UTR	CCNYL1
15	122436673	-	A->G	3UTR	CCNYL1
15	122436679	-	A->G	3UTR	CCNYL1
15	122436680	-	A->G	3UTR	CCNYL1
15	122436742	-	A->G	3UTR	CCNYL1
15	122436750	-	A->G	3UTR	CCNYL1
15	122436760	-	A->G	3UTR	CCNYL1
15	122436908	-	A->G	3UTR	CCNYL1
15	122436926	-	A->G	3UTR	CCNYL1
15	122436934	-	A->G	3UTR	CCNYL1
15	122436944	-	A->G	3UTR	CCNYL1
15	152224221	+	A->G	intron	ENSSSCG00000016339
15	152224222	+	A->G	intron	ENSSSCG00000016339
15	152224402	+	A->G	intron	ENSSSCG00000016339
16	24925405	-	A->G	3UTR	LIFR
16	24925467	-	A->G	3UTR	LIFR
16	24925484	-	A->G	3UTR	LIFR
16	24925500	-	A->G	3UTR	LIFR
16	24925510	-	A->G	3UTR	LIFR
16	24925731	-	A->G	3UTR	LIFR
16	24925734	-	A->G	3UTR	LIFR
16	24925748	-	A->G	3UTR	LIFR
16	24925755	-	A->G	3UTR	LIFR
16	24925769	-	A->G	3UTR	LIFR
16	24925770	-	A->G	3UTR	LIFR
16	24925877	-	A->G	3UTR	LIFR
16	27700669	-	A->G	3UTR	OXCT1
16	27700689	-	A->G	3UTR	OXCT1
16	27700760	-	A->G	3UTR	OXCT1
16	27700779	-	A->G	3UTR	OXCT1
16	27701823	-	A->G	3UTR	OXCT1
16	27702023	-	A->G	3UTR	OXCT1
16	36887879	-	A->G	3UTR	SLC38A9
16	68507535	+	A->G	3UTR	SLU7
16	80309456	-	A->G	CDS	MTRR
17	14587512	+	A->G	3UTR	RASSF2
17	14587550	+	A->G	3UTR	RASSF2
17	14587632	+	A->G	3UTR	RASSF2
17	14587646	+	A->G	3UTR	RASSF2
17	14587673	+	A->G	3UTR	RASSF2
17	14816039	-	A->G	3UTR	ENSSSCG00000026466
17	14816189	-	A->G	3UTR	ENSSSCG00000026466
17	14816213	-	A->G	3UTR	ENSSSCG00000026466
17	14816324	-	A->G	3UTR	ENSSSCG00000026466
17	14816325	-	A->G	3UTR	ENSSSCG00000026466
17	21817391	-	A->G	CDS	MKKS
17	30097553	+	A->G	intron	ZNF133
17	30147725	-	A->G	intron	ENSSSCG00000007094
17	30210354	-	A->G	intron	POLR3F
17	30210355	-	A->G	intron	POLR3F
17	45433610	-	A->G	3UTR	DSN1
17	45433611	-	A->G	3UTR	DSN1
17	45433619	-	A->G	3UTR	DSN1
17	45433623	-	A->G	3UTR	DSN1
17	45435345	-	A->G	3UTR	DSN1
17	45435370	-	A->G	3UTR	DSN1
17	51676254	+	A->G	intron	IFT52
17	51676699	+	A->G	intron	IFT52
18	9814982	+	A->G	3UTR	DENND2A
18	9814983	+	A->G	3UTR	DENND2A
18	9815079	+	A->G	3UTR	DENND2A
18	10769482	+	A->G	intron	ENSSSCG00000016509
18	20915976	-	A->G	intron	CALU
18	20916025	-	A->G	intron	CALU
18	20916056	-	A->G	intron	CALU
18	59931917	-	A->G	3UTR	YAE1D1
18	59933303	-	A->G	3UTR	YAE1D1
X	66255619	+	A->G	intron	ENSSSCG00000012411
X	69305786	-	A->G	3UTR	PBDC1
X	69305793	-	A->G	3UTR	PBDC1
X	69305828	-	A->G	3UTR	PBDC1
X	69305896	-	A->G	3UTR	PBDC1
X	69305906	-	A->G	3UTR	PBDC1
X	69305907	-	A->G	3UTR	PBDC1
X	69305925	-	A->G	3UTR	PBDC1
X	69305944	-	A->G	3UTR	PBDC1
X	69308689	-	A->G	3UTR	PBDC1
X	112842409	-	A->G	3UTR	LAMP2
X	112842504	-	A->G	3UTR	LAMP2
X	112842521	-	A->G	3UTR	LAMP2
X	112842541	-	A->G	3UTR	LAMP2
X	112842592	-	A->G	3UTR	LAMP2
X	112842599	-	A->G	3UTR	LAMP2
X	112842635	-	A->G	3UTR	LAMP2
X	112842723	-	A->G	3UTR	LAMP2
X	112842984	-	A->G	3UTR	LAMP2
X	112843166	-	A->G	3UTR	LAMP2
X	112843196	-	A->G	3UTR	LAMP2
X	112843226	-	A->G	3UTR	LAMP2
X	112843241	-	A->G	3UTR	LAMP2
X	112843301	-	A->G	3UTR	LAMP2
X	112843328	-	A->G	3UTR	LAMP2
X	112843330	-	A->G	3UTR	LAMP2
X	112843785	-	A->G	3UTR	LAMP2
X	112843861	-	A->G	3UTR	LAMP2
X	112845424	-	A->G	3UTR	LAMP2
X	112845805	-	A->G	3UTR	LAMP2
X	112845806	-	A->G	3UTR	LAMP2
X	142229673	-	A->G	intron	RENBP
