# Supplementary material for: Genome-wide identification of RNA editing in seven porcine tissues by matched DNA and RNA high-throughput sequencing
Source: J Anim Sci Biotechnol. 2019 Mar 13;10:24. doi: 10.1186/s40104-019-0326-9 (PMC6415349; doi:10.1186/s40104-019-0326-9)
Supplement: Supplementary file 9 — Table S8. Statistics of the tissue-specific A-to-G editing sites. (XLSX 9 kb) [file 40104_2019_326_MOESM9_ESM.xlsx]

## Sheet: Sheet1
Table S8 Statistics of Tissue-specific A-to-G editing sites
Tissue	Tissue-specific sites	Tissue-specific sites in tissue-specific expressed genes	Sites in expressed genes	Expressed genes
Brain	4579	420	9313	14570
Fat	3878	2	9893	14013
Heart	2788	14	7791	13305
Liver	2104	149	5224	12264
Lung	3489	39	9378	14937
Muscle	547	0	2114	12291
Ovary	5746	84	12555	15025
Expressed genes: the gene with a FPKM higher than 1
